# Supplementary material for: Synthesis, crystal structure and thermal properties of bis­(1,3-di­cyclo­hexyl­thio­urea-κS)bis(iso­thiocyanato-κN)cobalt(II)
Source: Acta Crystallogr E Crystallogr Commun. 2022 Jan 1;78(Pt 1):71–5. doi: 10.1107/S205698902101327X (PMC8739206; doi:10.1107/S205698902101327X)
Supplement: Supplementary file 1 [file e-78-00071-sup1.cif]

##############################################################################
#                                                                            #
# This CIF contains the data in a paper accepted for publication in          #
# Acta Crystallographica Section E. It conforms to the requirements of       #
# Notes for Authors for Acta Crystallographica Section E, and has been       #
# peer reviewed under the auspices of the IUCr Commission on Journals.       #
#                                                                            #
# Full details of the Crystallographic Information File format               #
# are given in the paper "The Crystallographic Information File (CIF):       #
# a New Standard Archive File for Crystallography" by S. R. Hall, F. H.      #
# Allen and I. D. Brown [Acta Cryst. (1991), A47, 655-685].                  #
#                                                                            #
# The current version of the core CIF dictionary is obtainable from          #
# ftp://ftp.iucr.org/pub/cif_core.dic.                                       #
#                                                                            #
# Software is freely available for graphical display of the structure(s)     #
# in this CIF. For information consult the CIF software page                 #
# http://www.iucr.org/resources/cif/software.                                #
#                                                                            #
# This file may be used for bona fide research purposes within the           #
# scientific community so long as proper attribution is given to the journal # 
# article from which it was obtained.                                        #
#                                                                            #
##############################################################################
data_I
_audit_creation_method
;
Olex2 1.3-ac4
(compiled 2020.11.27 svn.r5f609507 for Rigaku Oxford Diffraction, GUI svn.r6214)
;
_journal_date_recd_electronic     2021-11-05
_journal_date_accepted     2021-12-14
_journal_name_full     'Acta Crystallographica, Section E'
_journal_year     2022
_journal_volume     78
_journal_issue      1
_journal_page_first     0
_journal_page_last     0
_journal_paper_category     GM
_journal_paper_doi     10.1107/S205698902101327X
_journal_coeditor_code     ZQ2269
_publ_contact_author_name     'Christoph Krebs'
_publ_contact_author_address
;
Institut of inorganic chemistry
University of Kiel
Max-Eyth.-Str. 2
24118 Kiel
;
_publ_contact_author_email     ckrebs@ac.uni-kiel.de
_publ_contact_author_fax     ?
_publ_contact_author_phone     ?
_publ_section_title
;\
Synthesis, crystal structure and thermal properties of
bis(1,3-dicyclohexylthiourea-\k<i>S</i>)bis(isothiocyanato-\k<i>N</i>)\
cobalt(II)
;
_publ_section_title_footnote     .
loop_
    _publ_author_name
    _publ_author_footnote
    _publ_author_address
    'Krebs, Christoph' .
;
Institute of Inorganic Chemistry
University of Kiel
Max-Eyth.-Str. 2
24118 Kiel
Germany
;
    'Jess, Inke' .
;
Institute of Inorganic Chemistry
University of Kiel
Max-Eyth.-Str. 2
24118 Kiel
Germany
;
    'N\"ather, Christian' .
;
Institute of Inorganic Chemistry
University of Kiel
Max-Eyth.-Str. 2
24118 Kiel
Germany
;
_publ_section_synopsis
;
The crystal structure of the title compound consists of discrete tetrahedral
complexes, which are linked by intermolecular N---H...S and C---H...S hydrogen
bonding into chains.
;
_chemical_name_systematic
;
Bis(1,3-dicyclohexylthiourea-\k<i>S</i>)bis(isothiocyanato-\k<i>N</i>)cobalt(II)
;
_chemical_name_common     ?
_chemical_formula_moiety     'C28 H48 Co N6 S4'
_chemical_formula_sum     'C28 H48 Co N6 S4'
_chemical_formula_iupac     '[Co (N C S)2 (C13 H24 N2 S)2]'
_chemical_formula_weight     655.89
_chemical_melting_point     ?
_space_group_crystal_system     monoclinic
_space_group_name_H-M_alt     'C 1 2/c 1'
_space_group_name_Hall     '-C 2yc'
loop_
    _space_group_symop_operation_xyz
    'x, y, z'
    '-x, y, -z+1/2'
    'x+1/2, y+1/2, z'
    '-x+1/2, y+1/2, -z+1/2'
    '-x, -y, -z'
    'x, -y, z-1/2'
    '-x+1/2, -y+1/2, -z'
    'x+1/2, -y+1/2, z-1/2'
_cell_length_a     24.0667(4)
_cell_length_b     8.82820(10)
_cell_length_c     18.8910(3)
_cell_angle_alpha     90
_cell_angle_beta     125.619(2)
_cell_angle_gamma     90
_cell_volume     3262.76(11)
_cell_formula_units_Z     4
_cell_measurement_reflns_used     13904
_cell_measurement_theta_min     2.8510
_cell_measurement_theta_max     78.4760
_cell_measurement_temperature     100.00(10)
_exptl_crystal_description     block
_exptl_crystal_colour     'intense blue'
_exptl_crystal_size_max     0.15
_exptl_crystal_size_mid     0.08
_exptl_crystal_size_min     0.03
_exptl_crystal_density_diffrn     1.335
_exptl_crystal_density_meas     ?
_exptl_crystal_density_method     ?
_exptl_crystal_F_000     1396
_exptl_absorpt_coefficient_mu     6.726
_exptl_absorpt_correction_type     multi-scan
_exptl_absorpt_process_details
;
(CrysAlisPro; Rigaku OD, 2021)
;
_exptl_absorpt_correction_T_min     0.70434
_exptl_absorpt_correction_T_max     1.00000
_diffrn_ambient_temperature     100.00(10)
_diffrn_source     'micro-focus sealed X-ray tube'
_diffrn_radiation_type     'Cu K\a'
_diffrn_radiation_wavelength     1.54184
_diffrn_radiation_monochromator     mirror
_diffrn_measurement_device_type     'XtaLAB Synergy, Dualflex, HyPix'
_diffrn_measurement_device     'four-circle diffractometer'
_diffrn_measurement_method     '\w scans'
_diffrn_detector     'Hybrid Pixel Array Detector'
_diffrn_detector_area_resol_mean     10.0000
_diffrn_reflns_number     20399
_diffrn_reflns_av_R_equivalents     0.0248
_diffrn_reflns_av_unetI/netI     0.0147
_diffrn_reflns_theta_min     4.520
_diffrn_reflns_theta_max     79.987
_diffrn_reflns_theta_full     67.684
_diffrn_measured_fraction_theta_max     0.983
_diffrn_measured_fraction_theta_full     1.000
_diffrn_reflns_limit_h_min     -30
_diffrn_reflns_limit_h_max     30
_diffrn_reflns_limit_k_min     -11
_diffrn_reflns_limit_k_max     10
_diffrn_reflns_limit_l_min     -20
_diffrn_reflns_limit_l_max     24
_diffrn_radiation_probe     x-ray
_refine_special_details     ?
_reflns_number_total     3503
_reflns_number_gt     3462
_reflns_threshold_expression     'I > 2\s(I)'
_refine_ls_structure_factor_coef     Fsqd
_refine_ls_matrix_type     full
_refine_ls_R_factor_all     0.0348
_refine_ls_R_factor_gt     0.0345
_refine_ls_wR_factor_gt     0.0956
_refine_ls_wR_factor_ref     0.0958
_refine_ls_goodness_of_fit_ref     1.048
_refine_ls_restrained_S_all     1.048
_refine_ls_number_reflns     3503
_refine_ls_number_parameters     177
_refine_ls_number_restraints     0
_refine_ls_hydrogen_treatment     constr
_refine_ls_weighting_scheme     calc
_refine_ls_weighting_details
              'w=1/[\s^2^(Fo^2^)+(0.0540P)^2^+5.0479P] where P=(Fo^2^+2Fc^2^)/3'
_atom_sites_solution_hydrogens     geom
_atom_sites_solution_primary     dual
_atom_sites_solution_secondary     ?
_refine_ls_shift/su_max     0.001
_refine_ls_shift/su_mean     0.000
_refine_diff_density_max     0.645
_refine_diff_density_min     -0.362
_refine_ls_extinction_method     none
_refine_ls_extinction_coef     .
loop_
    _atom_type_symbol
    _atom_type_description
    _atom_type_scat_dispersion_real
    _atom_type_scat_dispersion_imag
    _atom_type_scat_source
    'C' 'C' 0.0181 0.0091
                         'International Tables Vol C Tables 4.2.6.8 and 6.1.1.4'
    'H' 'H' 0.0000 0.0000
                         'International Tables Vol C Tables 4.2.6.8 and 6.1.1.4'
    'Co' 'Co' -2.3653 3.6143
                         'International Tables Vol C Tables 4.2.6.8 and 6.1.1.4'
    'N' 'N' 0.0311 0.0180
                         'International Tables Vol C Tables 4.2.6.8 and 6.1.1.4'
    'S' 'S' 0.3331 0.5567
                         'International Tables Vol C Tables 4.2.6.8 and 6.1.1.4'
_computing_data_collection
;
CrysAlisPro (Rigaku OD, 2021)
;
_computing_cell_refinement
;
CrysAlisPro (Rigaku OD, 2021)
;
_computing_data_reduction
;
CrysAlisPro (Rigaku OD, 2021)
;
_computing_structure_solution
;
<i>SHELXT2014/5</i> (Sheldrick, 2015a)
;
_computing_structure_refinement
;
<i>SHELXL2016/6</i> (Sheldrick, 2015b)
;
_computing_molecular_graphics
;
DIAMOND (Brandenburg & Putz, 1999)
;
_computing_publication_material
;
Publcif (Westrip, 2010)
;
loop_
    _atom_site_type_symbol
    _atom_site_label
    _atom_site_fract_x
    _atom_site_fract_y
    _atom_site_fract_z
    _atom_site_U_iso_or_equiv
    _atom_site_adp_type
    _atom_site_calc_flag
    _atom_site_occupancy
    _atom_site_disorder_assembly
    _atom_site_disorder_group
    Co Co1 0.500000 0.91248(4) 0.750000 0.02073(12) Uani d 1 . .
    N N1 0.57874(8) 1.03449(18) 0.78063(11) 0.0283(3) Uani d 1 . .
    C C1 0.62890(10) 1.1041(2) 0.82549(13) 0.0241(4) Uani d 1 . .
    S S1 0.69885(2) 1.19936(6) 0.88857(3) 0.02946(13) Uani d 1 . .
    S S11 0.53579(2) 0.76716(5) 0.87146(3) 0.02478(12) Uani d 1 . .
    C C11 0.59547(9) 0.6489(2) 0.87525(12) 0.0221(3) Uani d 1 . .
    N N11 0.63300(8) 0.70206(18) 0.84996(11) 0.0257(3) Uani d 1 . .
    H H11 0.628830 0.799458 0.837934 0.031 Uiso calc 1 . .
    C C12 0.68063(9) 0.6182(2) 0.83960(13) 0.0250(4) Uani d 1 . .
    H H12 0.664260 0.511209 0.823464 0.030 Uiso calc 1 . .
    C C13 0.67862(11) 0.6900(3) 0.76500(14) 0.0377(5) Uani d 1 . .
    H H13A 0.691074 0.798367 0.777936 0.045 Uiso calc 1 . .
    H H13B 0.631610 0.683568 0.710954 0.045 Uiso calc 1 . .
    C C14 0.72780(12) 0.6107(3) 0.75124(15) 0.0433(6) Uani d 1 . .
    H H14A 0.712524 0.504987 0.732404 0.052 Uiso calc 1 . .
    H H14B 0.727319 0.662885 0.704507 0.052 Uiso calc 1 . .
    C C15 0.80009(11) 0.6105(3) 0.83419(15) 0.0342(5) Uani d 1 . .
    H H15A 0.817213 0.715832 0.849578 0.041 Uiso calc 1 . .
    H H15B 0.830355 0.553156 0.824289 0.041 Uiso calc 1 . .
    C C16 0.80239(10) 0.5391(2) 0.90921(14) 0.0297(4) Uani d 1 . .
    H H16A 0.849393 0.546680 0.963165 0.036 Uiso calc 1 . .
    H H16B 0.790582 0.430304 0.896754 0.036 Uiso calc 1 . .
    C C17 0.75272(10) 0.6167(2) 0.92332(13) 0.0276(4) Uani d 1 . .
    H H17A 0.752748 0.562352 0.969193 0.033 Uiso calc 1 . .
    H H17B 0.767965 0.721974 0.943308 0.033 Uiso calc 1 . .
    N N12 0.60327(7) 0.50735(18) 0.90351(10) 0.0224(3) Uani d 1 . .
    H H12A 0.635837 0.452301 0.908415 0.027 Uiso calc 1 . .
    C C18 0.56066(9) 0.4371(2) 0.92713(12) 0.0212(3) Uani d 1 . .
    H H18 0.550070 0.515812 0.955748 0.025 Uiso calc 1 . .
    C C19 0.49330(9) 0.3789(2) 0.84687(12) 0.0244(4) Uani d 1 . .
    H H19A 0.502584 0.301113 0.817278 0.029 Uiso calc 1 . .
    H H19B 0.468264 0.463403 0.805576 0.029 Uiso calc 1 . .
    C C20 0.44955(10) 0.3106(2) 0.87343(13) 0.0262(4) Uani d 1 . .
    H H20A 0.437460 0.390552 0.898999 0.031 Uiso calc 1 . .
    H H20B 0.406622 0.270325 0.821191 0.031 Uiso calc 1 . .
    C C21 0.48772(10) 0.1834(2) 0.93957(13) 0.0281(4) Uani d 1 . .
    H H21A 0.495221 0.098353 0.911865 0.034 Uiso calc 1 . .
    H H21B 0.459693 0.145614 0.958672 0.034 Uiso calc 1 . .
    C C22 0.55656(10) 0.2392(2) 1.01863(12) 0.0256(4) Uani d 1 . .
    H H22A 0.581609 0.153099 1.058555 0.031 Uiso calc 1 . .
    H H22B 0.548684 0.315490 1.050304 0.031 Uiso calc 1 . .
    C C23 0.60031(10) 0.3096(2) 0.99230(13) 0.0264(4) Uani d 1 . .
    H H23A 0.643242 0.349894 1.044513 0.032 Uiso calc 1 . .
    H H23B 0.612306 0.231184 0.965832 0.032 Uiso calc 1 . .
loop_
    _atom_site_aniso_label
    _atom_site_aniso_U_11
    _atom_site_aniso_U_22
    _atom_site_aniso_U_33
    _atom_site_aniso_U_12
    _atom_site_aniso_U_13
    _atom_site_aniso_U_23
    Co1 0.0151(2) 0.0140(2) 0.0277(2) 0.000 0.00945(17) 0.000
    N1 0.0226(8) 0.0191(8) 0.0361(9) -0.0028(6) 0.0130(7) 0.0022(7)
    C1 0.0240(9) 0.0176(8) 0.0317(9) 0.0029(7) 0.0167(8) 0.0038(7)
    S1 0.0212(2) 0.0271(2) 0.0354(2) -0.00593(17) 0.0138(2) -0.00315(18)
    S11 0.0221(2) 0.0209(2) 0.0337(2) 0.00480(16) 0.01759(19) 0.00516(17)
    C11 0.0167(8) 0.0214(9) 0.0251(8) 0.0010(7) 0.0105(7) 0.0026(7)
    N11 0.0209(7) 0.0206(8) 0.0381(9) 0.0044(6) 0.0186(7) 0.0086(6)
    C12 0.0182(8) 0.0251(9) 0.0329(9) 0.0022(7) 0.0156(8) 0.0053(8)
    C13 0.0241(10) 0.0537(14) 0.0336(10) 0.0071(9) 0.0157(9) 0.0142(10)
    C14 0.0342(12) 0.0667(17) 0.0342(11) 0.0050(11) 0.0229(10) 0.0070(11)
    C15 0.0251(10) 0.0360(11) 0.0479(12) 0.0000(8) 0.0250(10) 0.0022(9)
    C16 0.0199(9) 0.0290(10) 0.0376(10) 0.0010(8) 0.0154(8) -0.0003(8)
    C17 0.0234(9) 0.0285(9) 0.0292(9) 0.0023(7) 0.0144(8) 0.0011(8)
    N12 0.0177(7) 0.0215(7) 0.0298(7) 0.0023(6) 0.0148(6) 0.0042(6)
    C18 0.0186(8) 0.0197(8) 0.0261(9) 0.0001(7) 0.0134(7) 0.0027(7)
    C19 0.0221(9) 0.0261(9) 0.0242(8) -0.0031(7) 0.0129(7) -0.0002(7)
    C20 0.0227(9) 0.0275(10) 0.0290(9) -0.0066(7) 0.0155(8) -0.0030(7)
    C21 0.0324(10) 0.0239(9) 0.0344(10) -0.0052(8) 0.0232(9) -0.0014(8)
    C22 0.0280(9) 0.0238(9) 0.0288(9) 0.0040(7) 0.0188(8) 0.0066(7)
    C23 0.0220(9) 0.0255(9) 0.0310(9) 0.0044(7) 0.0151(8) 0.0086(7)
_geom_special_details
;
 All esds (except the esd in the dihedral angle between two l.s. planes)
 are estimated using the full covariance matrix.  The cell esds are taken
 into account individually in the estimation of esds in distances, angles
 and torsion angles; correlations between esds in cell parameters are only
 used when they are defined by crystal symmetry.  An approximate (isotropic)
 treatment of cell esds is used for estimating esds involving l.s. planes.
;
loop_
    _geom_bond_atom_site_label_1
    _geom_bond_atom_site_label_2
    _geom_bond_site_symmetry_2
    _geom_bond_distance
    _geom_bond_publ_flag
    Co1 N1 . 1.9516(16) y
    Co1 N1 2_656 1.9517(16) ?
    Co1 S11 . 2.3130(5) y
    Co1 S11 2_656 2.3131(5) ?
    N1 C1 . 1.167(3) ?
    C1 S1 . 1.620(2) ?
    S11 C11 . 1.7431(18) ?
    C11 N11 . 1.330(2) ?
    C11 N12 . 1.328(2) ?
    N11 H11 . 0.8800 ?
    N11 C12 . 1.470(2) ?
    C12 H12 . 1.0000 ?
    C12 C13 . 1.520(3) ?
    C12 C17 . 1.522(3) ?
    C13 H13A . 0.9900 ?
    C13 H13B . 0.9900 ?
    C13 C14 . 1.522(3) ?
    C14 H14A . 0.9900 ?
    C14 H14B . 0.9900 ?
    C14 C15 . 1.519(3) ?
    C15 H15A . 0.9900 ?
    C15 H15B . 0.9900 ?
    C15 C16 . 1.522(3) ?
    C16 H16A . 0.9900 ?
    C16 H16B . 0.9900 ?
    C16 C17 . 1.530(3) ?
    C17 H17A . 0.9900 ?
    C17 H17B . 0.9900 ?
    N12 H12A . 0.8800 ?
    N12 C18 . 1.472(2) ?
    C18 H18 . 1.0000 ?
    C18 C19 . 1.526(2) ?
    C18 C23 . 1.525(2) ?
    C19 H19A . 0.9900 ?
    C19 H19B . 0.9900 ?
    C19 C20 . 1.529(2) ?
    C20 H20A . 0.9900 ?
    C20 H20B . 0.9900 ?
    C20 C21 . 1.526(3) ?
    C21 H21A . 0.9900 ?
    C21 H21B . 0.9900 ?
    C21 C22 . 1.528(3) ?
    C22 H22A . 0.9900 ?
    C22 H22B . 0.9900 ?
    C22 C23 . 1.534(3) ?
    C23 H23A . 0.9900 ?
    C23 H23B . 0.9900 ?
loop_
    _geom_angle_atom_site_label_1
    _geom_angle_atom_site_label_2
    _geom_angle_atom_site_label_3
    _geom_angle_site_symmetry_1
    _geom_angle_site_symmetry_3
    _geom_angle
    _geom_angle_publ_flag
    N1 Co1 N1 . 2_656 113.00(10) y
    N1 Co1 S11 . 2_656 109.67(5) y
    N1 Co1 S11 . . 106.00(5) y
    N1 Co1 S11 2_656 2_656 106.00(5) ?
    N1 Co1 S11 2_656 . 109.67(5) ?
    S11 Co1 S11 . 2_656 112.63(3) ?
    C1 N1 Co1 . . 157.11(17) ?
    N1 C1 S1 . . 179.39(19) ?
    C11 S11 Co1 . . 101.24(6) ?
    N11 C11 S11 . . 119.32(14) ?
    N12 C11 S11 . . 120.02(13) ?
    N12 C11 N11 . . 120.67(16) ?
    C11 N11 H11 . . 116.0 ?
    C11 N11 C12 . . 127.98(16) ?
    C12 N11 H11 . . 116.0 ?
    N11 C12 H12 . . 108.5 ?
    N11 C12 C13 . . 107.87(16) ?
    N11 C12 C17 . . 111.80(16) ?
    C13 C12 H12 . . 108.5 ?
    C13 C12 C17 . . 111.64(16) ?
    C17 C12 H12 . . 108.5 ?
    C12 C13 H13A . . 109.4 ?
    C12 C13 H13B . . 109.4 ?
    C12 C13 C14 . . 111.01(18) ?
    H13A C13 H13B . . 108.0 ?
    C14 C13 H13A . . 109.4 ?
    C14 C13 H13B . . 109.4 ?
    C13 C14 H14A . . 109.4 ?
    C13 C14 H14B . . 109.4 ?
    H14A C14 H14B . . 108.0 ?
    C15 C14 C13 . . 111.2(2) ?
    C15 C14 H14A . . 109.4 ?
    C15 C14 H14B . . 109.4 ?
    C14 C15 H15A . . 109.4 ?
    C14 C15 H15B . . 109.4 ?
    C14 C15 C16 . . 111.08(17) ?
    H15A C15 H15B . . 108.0 ?
    C16 C15 H15A . . 109.4 ?
    C16 C15 H15B . . 109.4 ?
    C15 C16 H16A . . 109.3 ?
    C15 C16 H16B . . 109.3 ?
    C15 C16 C17 . . 111.61(17) ?
    H16A C16 H16B . . 108.0 ?
    C17 C16 H16A . . 109.3 ?
    C17 C16 H16B . . 109.3 ?
    C12 C17 C16 . . 110.88(16) ?
    C12 C17 H17A . . 109.5 ?
    C12 C17 H17B . . 109.5 ?
    C16 C17 H17A . . 109.5 ?
    C16 C17 H17B . . 109.5 ?
    H17A C17 H17B . . 108.1 ?
    C11 N12 H12A . . 118.1 ?
    C11 N12 C18 . . 123.87(15) ?
    C18 N12 H12A . . 118.1 ?
    N12 C18 H18 . . 108.3 ?
    N12 C18 C19 . . 111.41(15) ?
    N12 C18 C23 . . 109.67(14) ?
    C19 C18 H18 . . 108.3 ?
    C23 C18 H18 . . 108.3 ?
    C23 C18 C19 . . 110.89(16) ?
    C18 C19 H19A . . 109.7 ?
    C18 C19 H19B . . 109.7 ?
    C18 C19 C20 . . 110.05(15) ?
    H19A C19 H19B . . 108.2 ?
    C20 C19 H19A . . 109.7 ?
    C20 C19 H19B . . 109.7 ?
    C19 C20 H20A . . 109.4 ?
    C19 C20 H20B . . 109.4 ?
    H20A C20 H20B . . 108.0 ?
    C21 C20 C19 . . 110.96(16) ?
    C21 C20 H20A . . 109.4 ?
    C21 C20 H20B . . 109.4 ?
    C20 C21 H21A . . 109.5 ?
    C20 C21 H21B . . 109.5 ?
    C20 C21 C22 . . 110.86(16) ?
    H21A C21 H21B . . 108.1 ?
    C22 C21 H21A . . 109.5 ?
    C22 C21 H21B . . 109.5 ?
    C21 C22 H22A . . 109.2 ?
    C21 C22 H22B . . 109.2 ?
    C21 C22 C23 . . 111.83(16) ?
    H22A C22 H22B . . 107.9 ?
    C23 C22 H22A . . 109.2 ?
    C23 C22 H22B . . 109.2 ?
    C18 C23 C22 . . 109.63(15) ?
    C18 C23 H23A . . 109.7 ?
    C18 C23 H23B . . 109.7 ?
    C22 C23 H23A . . 109.7 ?
    C22 C23 H23B . . 109.7 ?
    H23A C23 H23B . . 108.2 ?
loop_
    _geom_hbond_atom_site_label_D
    _geom_hbond_atom_site_label_H
    _geom_hbond_atom_site_label_A
    _geom_hbond_site_symmetry_A
    _geom_hbond_distance_DH
    _geom_hbond_distance_HA
    _geom_hbond_distance_DA
    _geom_hbond_angle_DHA
    N11 H11 N1 . 0.88 2.33 3.169(2) 160.4
    C12 H12 S1 1_545 1.00 2.93 3.774(2) 142.5
    N12 H12A S1 1_545 0.88 2.84 3.6770(16) 158.5
    C19 H19B S11 . 0.99 3.00 3.529(2) 114.3
_shelx_space_group_comment
;
The symmetry employed for this shelxl refinement is uniquely defined
by the following loop, which should always be used as a source of
symmetry information in preference to the above space-group names.
They are only intended as comments.
;
_shelx_estimated_absorpt_T_min     ?
_shelx_estimated_absorpt_T_max     ?
_shelx_hkl_file
;
   0   0   1 24.2133 3.88081   4
   0   0   2 20055.7 497.623   4
   0   0   3 24.5263 12.9183   4
   0   0   3 6.37721 14.3588   5
   0   0   4 68593.7 1696.67   3
   0   0   4 71171.6 1704.52   5
   0   0   5 31.9806 19.3541   5
   0   0   6 21069.4 533.769   5
   0   0  -6 21119.2 524.557  31
   0   0   7 7.56018 26.2318   5
   0   0  -7 29.5836 11.3500  31
   0   0   8 63391.4 1580.85   5
   0   0   9 14.7006 34.2208   5
   0   0   9-0.49380 18.2922   7
   0   0  10 4834.04 134.535   7
   0   0  10 5223.87 153.289   5
   0   0 -10 5254.19 160.589  32
   0   0 -11 22.4550 50.8468  32
   0   0  11 28.7283 33.6235  19
   0   0  11 20.6371 36.1745  24
   0   0  11 16.4366 33.9707  26
   0   0  11 3.75662 31.6427  22
   0   0  11 41.2618 33.7394  21
   0   0  11 28.9197 22.6936   9
   0   0  11 54.7322 33.5511  14
   0   0  11 42.0263 43.4153   5
   0   0  12 2118.86 76.9958  27
   0   0  12 2043.06 76.0237  26
   0   0  12 2201.87 79.2912  24
   0   0  12 2030.67 72.8291  22
   0   0  12 2087.26 73.8963  19
   0   0  12 2021.06 75.5520  21
   0   0 -12 1899.64 97.6449  32
   0   0  12 2081.74 65.1928   9
   0   0  12 2084.13 76.6879  14
   0   0  12 1966.77 88.9063   5
   0   0  13 4.03604 44.6144  27
   0   0  13 1.09197 46.5967  24
   0   0  13-6.91221 44.4807  26
   0   0  13 32.2815 41.1072  22
   0   0  13-2.01908 43.4385  21
   0   0  13 43.9885 43.2852  19
   0   0 -13-2.52934 58.8965  32
   0   0  13 42.4344 25.1199   9
   0   0  13 40.3433 43.6610  14
   0   0  13 41.0364 47.1584   5
   0   0  14 2088.66 84.3203  27
   0   0  14 2114.01 80.2132  26
   0   0  14 2164.67 87.0653  24
   0   0  14 2089.24 79.7913  22
   0   0  14 2129.76 81.5899  21
   0   0  14 2234.26 80.4189  19
   0   0 -14 1848.92 106.886  32
   0   0  14 2303.37 76.3685  11
   0   0  14 1893.38 90.5129   5
   0   0  14 2203.28 84.1110  14
   0   0  15 67.1570 44.8935  22
   0   0  15 23.0731 49.7953  21
   0   0  15 9.34930 47.2351  27
   0   0  15-10.3294 36.3095  11
   0   0  15 6.93056 44.2880  26
   0   0  15 15.6920 50.2375  14
   0   0  16 4709.88 137.067  22
   0   0  16 4784.51 141.260  21
   0   0  16 4958.37 140.843  27
   0   0  16 4459.17 131.109  11
   0   0  16 4778.36 137.332  26
   0   0  16 4707.55 138.959  14
   0   0  17-0.80540 40.8175  27
   0   0  17-28.9702 36.3505  22
   0   0  17 3.34265 41.7775  21
   0   0  17 41.0643 39.8739  14
   0   0  18 144.612 32.5290  27
   0   0  18 112.226 34.2551  21
   0   0  18 96.3384 29.0106  22
   0   0  19 13.7388 19.2243  27
   0   0  19-17.4644 21.4023  21
   0   0  19 26.3397 14.9046  22
   0  -2   0 68649.3 152.077  30
   0   2   0 67268.1 113.515   5
   0   2   1 44934.3 1101.83   1
   0  -2  -1 44325.5 1100.00  30
   0  -2   1 44824.5 1100.93  30
   0   2   1 43117.8 1099.32   5
   0   2  -1 45279.4 1101.37  31
   0   2   2 18151.1 476.953   1
   0  -2   2 19729.3 477.347  30
   0  -2  -2 19623.2 475.646  30
   0   2   2 17514.7 476.008   5
   0   2  -2 19730.1 476.127  31
   0  -2  -2 19114.3 470.760  32
   0   2   3 15637.8 409.773   1
   0  -2  -3 16567.8 408.763  30
   0  -2   3 16662.7 410.576  30
   0   2  -3 16598.1 407.653  31
   0  -2  -3 16150.1 404.795  32
   0   2   3 15786.1 410.449   5
   0   2  -4 43969.1 1081.87  31
   0  -2   4 45058.0 1083.81   2
   0   2   4 43613.1 1087.73   5
   0  -2   4 42995.1 1077.78   5
   0   2  -5 3579.23 96.7522  31
   0  -2   5 3639.29 100.495   2
   0  -2   5 3640.07 94.9598   5
   0   2   5 3486.88 105.550   5
   0  -2  -6 24256.4 614.302  32
   0   2  -6 24431.8 608.614  31
   0  -2   6 25406.5 614.411   2
   0   2   6 24603.1 620.522   5
   0  -2   6 23857.2 609.398   5
   0  -2  -7 2617.93 81.7174  32
   0  -2   7 2576.26 79.8382   2
   0  -2   7 2483.04 74.7256   5
   0   2   7 2719.47 91.2849   5
   0  -2  -8 31822.9 774.483  32
   0  -2   8 30919.2 770.809   2
   0  -2   8 29681.5 766.220   5
   0  -2  -9 4687.03 139.136  32
   0  -2   9 4656.74 129.095   5
   0   2   9 4518.38 121.056   7
   0   2 -10 113.869 50.1726  32
   0  -2 -10 38.1154 38.2003  32
   0   2  10 65.5754 50.0729   5
   0   2  10 118.051 20.2037   7
   0   2  11 560.043 44.9818  27
   0  -2  11 577.386 47.3061  25
   0   2  11 552.316 45.3591  24
   0   2  11 597.596 41.7174  26
   0   2  11 595.195 45.2709  25
   0  -2  11 567.955 43.3196  24
   0   2  11 582.751 42.0592  22
   0  -2  11 587.136 41.3041  22
   0  -2  11 544.703 42.6500  21
   0  -2  11 573.826 46.5024  19
   0   2  11 574.023 44.2128  21
   0  -2 -11 498.542 52.5176  32
   0  -2  11 538.556 44.2421  10
   0  -2  11 536.456 38.4537   9
   0   2  11 563.528 37.0908  11
   0   2  11 578.954 43.6358  14
   0  -2  11 545.785 40.0047  14
   0   2  11 521.723 64.1564   5
   0   2  11 536.419 29.7840   7
   0   2  12 17476.9 444.101  27
   0   2  12 17515.1 442.085  26
   0   2  12 17404.8 443.628  24
   0  -2  12 17760.7 446.047  25
   0  -2  12 17406.2 442.996  24
   0   2  12 17194.8 443.245  25
   0  -2  12 17202.1 441.536  22
   0   2  12 17155.7 442.125  22
   0  -2  12 17553.1 444.462  19
   0   2  12 17650.5 443.173  21
   0  -2  12 17251.9 442.396  21
   0  -2 -12 17114.4 460.584  32
   0   2  12 17006.9 439.416  11
   0  -2  12 16636.7 440.006   9
   0  -2  12 16531.6 440.727  14
   0   2  12 17521.1 443.589  14
   0   2  12 17429.7 468.535   5
   0   2  13 210.741 45.0875  27
   0  -2  13 200.089 47.9958  24
   0   2  13 198.783 49.2033  24
   0   2  13 220.928 47.1362  25
   0  -2  13 158.436 50.1689  25
   0   2  13 212.423 44.0517  26
   0  -2  13 245.587 43.2960  22
   0   2  13 152.102 41.1865  22
   0   2  13 174.027 47.1141  21
   0  -2  13 243.127 47.9947  21
   0  -2 -13 232.514 54.9278  32
   0   2  13 183.589 37.6198  11
   0  -2  13 210.016 39.3395   9
   0   2  13 189.151 63.3037   5
   0  -2  13 220.908 42.6046  14
   0  -2 -14 203.810 57.9704  30
   0   2  14 206.227 46.8851  27
   0  -2  14 201.408 47.8264  22
   0   2  14 151.672 45.4218  22
   0   2  14 174.593 49.9221  21
   0  -2  14 201.377 48.5432  21
   0   2  14 182.346 50.6624  24
   0   2  14 169.978 50.3650  25
   0  -2  14 167.996 54.7700  25
   0  -2  14 171.611 49.7254  26
   0   2  14 196.063 38.8469  11
   0  -2  14 139.662 36.5522   9
   0   2  14 118.652 58.4471   5
   0  -2  14 95.3143 40.2722  14
   0   2  15 123.232 45.7299  25
   0  -2  15 157.567 51.5062  25
   0  -2  15 87.4699 51.5104  26
   0  -2  15 130.124 48.1312  21
   0   2  15 117.919 49.2642  21
   0   2  15 143.057 45.1569  22
   0  -2  15 136.799 44.1127  22
   0  -2  15 81.5067 32.1205   9
   0   2  15 121.917 35.6717  11
   0  -2  15 118.681 49.0494  27
   0   2  15 133.661 46.6914  27
   0  -2  15 153.009 40.1174  14
   0  -2  16 4202.36 126.752  26
   0  -2  16 4255.13 127.689  25
   0   2  16 4260.43 124.000  25
   0   2  16 4281.81 125.998  21
   0  -2  16 4433.63 126.291  21
   0   2  16 4041.91 121.783  22
   0  -2  16 4382.06 123.861  22
   0  -2  16 3937.45 117.859  11
   0   2  16 4041.11 124.354  27
   0  -2  16 4239.98 126.279  27
   0  -2  16 3955.75 119.535  14
   0   2  17 2647.83 88.5624  21
   0  -2  17 2950.79 89.5181  21
   0  -2  17 2950.13 87.3293  22
   0   2  17 2502.81 84.4022  22
   0  -2  17 2682.38 90.1802  25
   0  -2  17 2824.07 88.7933  26
   0   2  17 2840.99 87.1745  25
   0   2  17 2826.52 87.6950  27
   0  -2  17 2897.79 90.1591  27
   0  -2  18 598.083 35.9734  21
   0  -2  18 548.006 32.2493  22
   0   2  18 528.748 35.7447  21
   0   2  18 557.116 29.4651  22
   0  -2  18 567.016 36.6769  25
   0  -2  18 612.126 34.8836  26
   0   2  18 562.885 33.0662  27
   0  -2  18 630.809 35.6378  27
   0   2  19 779.637 27.4179  21
   0  -2  19 750.396 26.9266  21
   0   4   0 775.359 43.2720  31
   0   4   0 665.354 26.2145   5
   0  -4   0 764.754 36.9325  30
   0   4   0 737.563 42.2662   1
   0  -4   1 8826.35 252.469  33
   0   4  -1 9262.77 251.512  31
   0   4   1 9532.51 243.486   5
   0  -4  -1 9471.78 247.811  30
   0  -4   1 9322.19 248.523  30
   0   4  -1 10017.3 253.523   1
   0   4   1 9978.39 253.172   1
   0  -4   2 14593.2 363.561  33
   0   4  -2 14383.3 360.960  31
   0   4  -2 13038.7 348.075  32
   0   4   2 14593.2 363.012   1
   0   4   2 13927.5 355.480   5
   0  -4  -2 14521.5 357.818  30
   0  -4   2 14618.4 359.802  30
   0   4  -3 516.703 24.9116  32
   0  -4   3 540.461 39.7637  33
   0  -4  -3 585.833 40.7594  33
   0   4  -3 513.453 35.7024  31
   0   4   3 441.792 25.0342   8
   0   4   3 494.741 33.3809   5
   0  -4  -3 540.313 33.0214  30
   0  -4   3 481.919 36.5372  30
   0   4   3 440.854 39.3270   1
   0   4  -4 8671.95 234.069  32
   0   4  -4 9310.92 240.012  31
   0   4   4 8800.80 244.243   1
   0   4   4 9350.19 241.789   5
   0  -4  -4 9193.21 239.752  30
   0   4  -5 7090.52 190.721  31
   0   4  -5 6924.90 188.910  32
   0   4   5 6962.94 183.783   8
   0  -4   5 7021.75 193.009   2
   0   4   5 6984.66 196.355   5
   0  -4  -5 7499.28 194.017  30
   0   4  -6 250.543 31.6412  32
   0   4   6 241.762 25.9173   8
   0  -4   6 276.063 34.4136   2
   0   4   6 308.281 39.5322   5
   0  -4  -6 240.262 32.3182  30
   0   4  -6 230.062 29.3710  31
   0   4  -7 11745.3 324.076  32
   0   4   7 12285.4 314.103   8
   0  -4   7 12619.4 324.991   2
   0   4   7 13020.0 334.098   5
   0  -4  -7 12057.0 325.884  30
   0   4  -8 4125.46 137.061  32
   0   4   8 4585.22 124.985   8
   0  -4   8 4736.28 137.049   2
   0  -4  -8 4174.91 137.618  30
   0   4   8 5024.52 149.940   5
   0  -4   9 1366.84 62.8984   2
   0   4  -9 1326.84 68.2537  32
   0  -4   9 1314.66 54.0582  17
   0  -4   9 1420.26 54.7533  10
   0  -4   9 1370.10 56.6615   9
   0  -4  -9 1413.44 69.8459  30
   0   4   9 1459.81 59.5464  28
   0   4   9 1441.81 58.5841  27
   0  -4   9 1350.05 55.4641  25
   0   4   9 1401.31 56.8701  22
   0   4   9 1330.63 55.9324  21
   0   4   9 1370.65 53.2860  14
   0   4   9 1432.79 80.2730   5
   0   4 -10 9376.54 280.422  32
   0  -4  10 10059.7 263.022  17
   0  -4  10 10548.1 266.371   9
   0  -4  10 9898.00 264.996  10
   0   4  10 10158.8 267.491  27
   0   4  10 10216.4 267.096  28
   0   4  10 9714.53 262.336  25
   0  -4  10 9962.11 265.534  25
   0   4  10 10185.7 266.562  22
   0   4 -10 10379.2 265.695  23
   0   4  10 10306.5 266.523  21
   0  -4 -10 9779.95 281.900  30
   0   4  10 10157.5 263.780  14
   0   4  10 10367.2 292.026   5
   0   4 -11 2124.02 92.8848  32
   0  -4  11 2163.79 72.6384  17
   0   4  11 2170.98 79.2064  28
   0   4  11 2369.24 83.1531  27
   0  -4  11 2159.18 79.4185  25
   0   4  11 2206.72 74.6204  25
   0   4 -11 2177.88 75.9866  23
   0   4  11 2142.15 79.9297  22
   0   4  11 2089.35 79.9548  21
   0  -4  11 2155.55 82.6775  19
   0  -4 -11 1963.22 89.7862  30
   0   4  11 2303.75 77.2384  14
   0   4  11 2443.29 105.420   5
   0  -4 -12 12189.1 354.134  30
   0   4  12 12339.0 335.774  28
   0   4  12 13111.7 339.980  27
   0  -4  12 12884.7 337.914  25
   0   4  12 12744.6 334.191  25
   0   4  12 13335.2 338.400  22
   0   4  12 13529.4 338.848  21
   0  -4  12 13708.1 338.371  21
   0  -4  12 13256.8 340.523  19
   0  -4  12 12759.1 332.117  17
   0   4 -12 11506.2 353.988  32
   0   4  12 13636.5 370.076   5
   0   4  13 752.655 53.6778  22
   0   4  13 770.152 52.7954  21
   0  -4  13 749.525 56.0747  22
   0  -4  13 725.360 56.8866  19
   0  -4  13 904.795 54.4725  21
   0  -4  13 743.361 53.0849  25
   0   4  13 814.378 57.7134  27
   0   4  13 782.975 47.4324  28
   0  -4  13 806.382 53.9762   9
   0   4  13 804.569 75.6036   5
   0  -4  14 652.028 56.4620  19
   0  -4  14 666.165 51.1966  21
   0   4  14 732.078 51.2775  21
   0  -4  14 763.587 55.1613  22
   0   4  14 676.101 50.4584  22
   0  -4  14 639.533 50.4320  25
   0  -4  14 719.448 48.1872   9
   0   4  14 703.621 54.1765  27
   0  -4  15 3086.58 97.4070  19
   0  -4  15 2921.91 93.4320  21
   0   4  15 2899.98 94.9279  21
   0  -4  15 2955.19 95.1807  22
   0  -4  15 2787.92 92.9794  25
   0  -4  15 3112.61 91.9089   9
   0   4  15 2903.60 95.6175  27
   0   4  16 44.1324 34.5125  27
   0  -4  16 22.6786 37.7465  27
   0  -4  16 21.3692 32.5793  21
   0   4  16 32.3708 32.2724  21
   0  -4  16 21.1162 34.5696  22
   0  -4  16-5.44314 31.3685  25
   0  -4  16 56.3710 27.2930   9
   0   4 -16-1.30060 21.9777  13
   0  -4  17 111.900 27.0009  22
   0  -4  17 91.8804 21.7683  25
   0  -4  17 64.3786 29.0716  27
   0   4  17 111.046 26.1295  27
   0  -4  17 143.395 25.1474  21
   0  -4  18 18.8365 13.1620  22
   0  -4  18-9.57546 16.9540  26
   0  -4  18 9.52292 15.7958  27
   0   6   0 6083.68 162.212   8
   0   6   0 6259.26 184.479   1
   0  -6   0 6072.86 184.353  33
   0  -6   0 6187.85 174.799  30
   0   6   1 551.106 33.3875   8
   0   6  -1 530.132 31.0693   8
   0   6  -1 616.633 55.5316   1
   0   6   1 602.276 55.0463   1
   0  -6   1 594.440 54.2614  33
   0  -6   1 616.010 44.2297  30
   0  -6  -1 600.034 43.6488  30
   0   6  -2 6367.52 171.525   8
   0   6   2 6818.35 175.367   8
   0  -6   2 6382.71 186.445  30
   0  -6  -2 6462.01 184.769  30
   0  -6   2 6672.42 196.081  33
   0   6   2 6645.47 195.265   1
   0   6  -2 6868.83 196.986   1
   0  -6   3 119.006 49.2235  33
   0   6   3 123.959 31.3850   8
   0   6  -3 121.333 32.1584  23
   0   6   3 66.8235 46.7324   1
   0   6  -3 109.387 46.4647   1
   0  -6  -3 106.198 35.6529  30
   0   6  -3 97.0387 30.3258  15
   0  -6   3 93.9985 31.0083  17
   0   6   3 116.819 35.3082  28
   0   6   4 2087.92 73.8214  28
   0   6  -4 2092.57 90.6407   1
   0   6   4 2024.93 88.5723   1
   0   6  -4 2055.14 70.5228  23
   0  -6   4 2079.82 63.7205   9
   0   6   4 2084.25 68.6348   8
   0  -6  -4 2002.90 77.5019  30
   0  -6   4 1883.63 69.4690  17
   0   6  -4 1953.46 68.9963  15
   0   6   5 1383.70 65.4613   5
   0  -6   5 1448.17 68.9305   2
   0   6   5 1449.05 59.2057   8
   0  -6   5 1442.90 53.4990   9
   0   6   5 1482.89 62.3522  28
   0  -6  -5 1406.82 65.2175  30
   0  -6  -5 1550.81 79.7857  33
   0   6  -5 1493.53 57.4087  15
   0   6  -6 281.620 37.2368  15
   0   6   6 223.109 43.2319   5
   0   6  -6 194.787 38.0675  23
   0  -6   6 246.486 32.6989   9
   0  -6  -6 267.589 40.6009  30
   0  -6   6 259.118 44.4485   2
   0  -6  -6 190.907 56.8179  33
   0  -6  -7 3073.19 124.039  33
   0  -6   7 3279.72 102.928  17
   0   6   7 3374.48 106.667  27
   0   6   7 3053.12 105.778  28
   0   6   7 3343.21 117.123   5
   0   6  -7 3141.58 103.679  23
   0  -6   7 3518.67 100.010   9
   0   6   7 3457.58 103.467   8
   0  -6  -7 2821.19 109.931  30
   0   6  -7 3399.93 99.8927  15
   0  -6   7 3454.58 113.077   2
   0  -6   8 2420.65 83.8261  16
   0   6  -8 2599.34 82.6942  15
   0  -6   8 2519.36 94.0199   2
   0   6  -8 2427.47 86.7807  23
   0  -6   8 2617.04 82.6811   9
   0  -6  -8 2466.99 109.314  33
   0  -6   8 2596.27 85.9809  17
   0   6   8 2478.86 91.4123  28
   0   6   8 2481.05 91.1493  27
   0   6   8 2513.49 102.453   5
   0   6   9 349.954 50.0866  28
   0   6   9 345.606 48.6662  27
   0  -6  -9 372.956 63.7193  33
   0  -6   9 412.783 44.4348  17
   0  -6   9 372.155 42.6899  19
   0  -6   9 412.512 42.8452   9
   0   6  -9 350.773 46.7075  23
   0   6  -9 357.420 39.5403  15
   0  -6   9 405.550 40.7966  16
   0   6   9 338.611 57.1448   5
   0   6  10 5868.38 165.087  27
   0   6  10 5892.27 165.009  28
   0  -6 -10 5566.71 186.336  33
   0   6 -10 5894.43 162.182  23
   0  -6  10 5676.48 158.953  19
   0  -6  10 5234.24 155.416  16
   0  -6  10 5954.60 161.033   9
   0  -6  10 5718.38 160.544  17
   0   6  10 5604.35 181.756   5
   0  -6  11 571.129 46.0676  19
   0   6  11 517.403 49.8329  28
   0   6  11 520.883 53.8334  27
   0  -6  11 606.590 47.8994   9
   0  -6  11 507.112 44.8924  17
   0   6 -11 576.493 47.7620  23
   0  -6  12 1284.93 53.5971  21
   0  -6  12 1291.91 57.7587  19
   0   6  12 1200.20 58.3213  28
   0   6  12 1280.16 62.5182  27
   0  -6  12 1244.60 53.5122  17
   0  -6  12 1185.86 55.7893   9
   0   6 -12 1222.91 55.0536  23
   0   6  13 162.659 41.7120  27
   0  -6  13 124.828 35.5372  19
   0  -6  13 159.876 35.0145   9
   0  -6  13 141.706 41.1282  22
   0   6 -13 116.275 30.3592  23
   0  -6  14 184.033 30.3311   9
   0  -6  14 162.763 36.1862  22
   0  -6  14 194.770 31.6060  19
   0  -6  15 13.7121 27.1652  22
   0  -6  15 72.0516 31.0502  26
   0   6 -15 44.1381 22.9448  13
   0  -6  16 992.664 31.1196  22
   0  -6  16 958.817 33.0403  27
   0  -6  16 903.009 33.6788  26
   0  -8   0 274.982 57.7233  33
   0   8   0 280.915 35.3640  23
   0   8   0 271.053 42.4581  15
   0  -8   0 280.986 40.1578  17
   0   8   0 349.220 59.4815   1
   0   8   0 242.605 36.2772   8
   0   8   1 4220.49 119.785  23
   0   8  -1 4391.85 123.363  23
   0   8  -1 4166.34 120.275   8
   0   8   1 4370.98 123.407   8
   0  -8   1 4224.21 124.893  17
   0  -8  -1 4265.52 123.101  17
   0   8   1 4278.04 124.019  15
   0   8  -1 4212.42 124.956  15
   0   8  -1 4462.16 149.801   1
   0   8   1 4454.04 149.645   1
   0  -8  -1 4442.91 149.568  33
   0  -8   1 4132.47 149.290  33
   0  -8  -2 319.565 58.6666  33
   0   8  -2 245.045 40.2822  23
   0   8   2 224.753 37.8455  15
   0  -8   2 219.406 42.0429  17
   0  -8  -2 290.626 35.5086  17
   0   8   2 265.540 58.1806   1
   0   8  -2 244.711 57.0368   1
   0   8  -2 251.933 31.2084   8
   0   8   2 264.533 39.9635   8
   0   8  -3 777.969 51.0865  23
   0   8   3 790.927 49.2781   8
   0  -8   3 821.623 59.5566   2
   0   8  -3 840.404 67.6296   1
   0  -8   3 798.555 50.4586  17
   0  -8  -3 835.480 71.9534  33
   0   8   3 789.488 44.3122  15
   0   8   4 1052.69 46.6776  15
   0   8  -4 1110.94 56.8947  15
   0   8   4 1129.29 55.5985   8
   0   8  -4 1187.38 75.7211   1
   0  -8   4 1288.36 67.0736   2
   0  -8   4 1200.58 57.4837  17
   0   8  -4 1146.82 58.6864  23
   0   8  -5 2825.21 90.7279  15
   0   8   5 2807.87 91.3946   8
   0  -8   5 2728.23 91.3209  17
   0   8  -5 2740.26 92.6956  23
   0   8  -5 2701.02 112.032   1
   0  -8   6 4203.07 129.369  17
   0   8  -6 4460.76 127.448  15
   0   8  -7 4985.73 139.095  15
   0  -8   7 4842.27 139.601  16
   0   8  -8 154.905 41.8410  23
   0   8  -8 180.687 37.0081  15
   0  -8   8 181.582 38.0018  16
   0  -8   9 3357.15 103.539  17
   0   8  -9 3643.90 104.591  23
   0  -8   9 3310.45 99.7559  16
   0   8  -9 3476.18 99.5897  15
   0  -8  10 629.630 40.7282  17
   0   8 -10 615.818 32.9322  15
   0   8 -10 669.225 41.7954  23
   0   8 -11 198.064 30.1057  23
   0  -8  11 236.222 29.2044  17
   0   8 -11 220.789 29.2645  13
   0  -8  12 58.5695 25.6681  22
   0   8 -12 41.3502 20.9190  23
   0  -8  13 162.798 19.0722  26
   0  -8  13 144.934 19.5466  22
   0   8 -13 160.439 17.2591  13
   0 -10   0 6197.99 160.698  17
   0  10   0 6093.76 162.270  15
   0 -10  -1 747.859 31.1593  17
   0 -10   1 738.516 35.6510  17
   0  10   1 664.356 34.6868  15
   0  10  -1 780.610 38.5604  15
   0 -10   2 890.356 40.4886  17
   0  10  -2 965.305 42.6962  15
   0 -10   3 1659.11 56.0638  17
   0 -10   4 196.859 28.7569  17
   0  10  -4 193.782 25.0961  23
   0  10  -4 183.366 29.1126  15
   0 -10   5 2186.11 64.9534  17
   0  10  -5 2022.41 63.0318  23
   0 -10   5 2056.39 64.7816  16
   0  10  -5 2197.20 64.7255  15
   0 -10   6 470.935 29.2070  17
   0  10  -6 456.141 27.7934  23
   0 -10   6 509.219 28.3451  16
   0  10  -6 513.377 28.4946  15
   0 -10   7 147.449 21.4594  17
   0  10  -7 154.946 19.6327  23
   0 -10   7 174.140 19.4230  16
   0 -10   8 492.831 22.9212  17
  -1  -1  19 1838.29 58.5899  27
  -1  -1  19 1910.68 58.0446  22
  -1   1  19 2053.69 61.8227  21
  -1   1  19 1875.82 57.0656  22
  -1  -1  19 1826.97 61.3982  25
  -1  -1  19 1942.10 60.8804  21
  -1   1  18 137.818 34.4161  27
  -1  -1  18 156.991 35.3284  27
  -1  -1  18 152.656 34.3283  22
  -1   1  18 142.012 32.4720  22
  -1  -1  18 178.497 40.6756  25
  -1  -1  18 135.373 32.7094  26
  -1   1  18 138.724 36.2182  25
  -1  -1  18 179.054 37.2514  21
  -1   1  18 189.531 38.4591  21
  -1  -1  17 918.384 56.3536  21
  -1   1  17 841.608 57.4234  21
  -1   1  17 893.103 51.7865  22
  -1  -1  17 852.045 52.3025  22
  -1   1  17 900.315 52.0978  27
  -1  -1  17 915.231 54.6145  27
  -1   1  17 939.715 56.4558  14
  -1  -1  17 897.592 51.6920  14
  -1   1  17 933.670 56.2401  25
  -1  -1  17 876.457 60.5480  25
  -1  -1  17 884.550 52.8383  26
  -1  -1  16 2425.96 92.5073  25
  -1  -1  16 2332.88 86.1395  26
  -1   1  16 2384.63 88.6155  25
  -1   1  16 2305.06 83.9255  22
  -1  -1  16 2492.48 85.9627  22
  -1   1  16 2421.29 89.8741  21
  -1  -1  16 2410.53 89.2667  21
  -1   1  16 2290.36 82.3648  26
  -1   1  16 2454.15 87.4974  27
  -1  -1  16 2429.32 89.3046  27
  -1   1  16 2305.06 76.8663  11
  -1  -1  16 2426.92 78.0810  11
  -1  -1  16 2519.16 86.7880  14
  -1   1  16 2516.69 88.7936  14
  -1   1  15 56.8394 51.4424   5
  -1   1  15 17.3457 46.7466  27
  -1  -1  15 83.3867 47.3781  27
  -1  -1  15 49.7259 54.3413  25
  -1   1  15 24.4601 52.1396  24
  -1  -1  15 29.9224 47.9982  26
  -1   1  15 11.8200 49.3831  25
  -1  -1  15 20.6793 50.2132  24
  -1   1  15 41.6759 42.3833  26
  -1   1  15 84.5584 47.1580  22
  -1  -1  15 8.85521 42.9435  22
  -1  -1  15 70.6406 49.3760  19
  -1  -1  15 73.2655 46.4416  21
  -1   1  15 49.5615 49.7753  21
  -1   1  15 74.8449 35.8122  11
  -1  -1  15 47.6241 30.4517   9
  -1   1  15 32.9969 46.9240  14
  -1  -1  15 9.22643 47.7887  14
   1  -1 -15 56.9015 55.6589  32
   1   1 -15 16.5503 63.7470  32
  -1   1  14 132.762 53.2222   5
  -1   1  14 159.056 47.4449  27
  -1  -1  14 102.473 53.3837  25
  -1  -1  14 118.425 50.9524  24
  -1   1  14 166.548 48.5312  25
  -1  -1  14 115.155 47.8194  26
  -1   1  14 170.056 50.8366  24
  -1   1  14 177.158 40.7349  26
  -1  -1  14 113.928 47.0956  22
  -1   1  14 153.204 42.6760  22
  -1  -1  14 177.940 48.0666  21
  -1   1  14 165.858 49.1212  21
  -1  -1  14 126.484 32.3959   9
  -1   1  14 123.719 36.4280  11
  -1  -1  14 208.682 46.7357  19
   1  -1 -14 98.2933 57.1482  32
   1   1 -14 126.351 65.2014  32
  -1   1  14 136.932 46.9696  14
  -1  -1  14 94.7410 44.7833  14
  -1   1  13 3455.77 129.193   5
  -1   1  13 3316.60 108.123  27
  -1  -1  13 3344.18 110.249  25
  -1   1  13 3343.98 109.010  24
  -1   1  13 3442.34 109.486  25
  -1   1  13 3541.64 105.887  26
  -1  -1  13 3264.42 108.916  24
  -1  -1  13 3411.43 106.328  22
  -1   1  13 3413.12 105.549  22
  -1  -1  13 3457.69 108.129  19
  -1   1  13 3425.41 107.261  21
  -1  -1  13 3254.37 106.297  21
  -1   1  13 3383.57 103.815  19
  -1   1  13 3414.86 101.053  11
  -1  -1  13 3253.59 99.1094   9
  -1   1  13 3489.73 109.469  14
  -1  -1  13 3531.60 108.284  14
   1   1 -13 3178.14 135.529  32
   1  -1 -13 3176.52 128.495  32
  -1   1  12 112.252 49.8269   5
  -1  -1  12 174.384 39.1024   5
  -1   1  12 66.1250 38.3090  27
  -1   1  12 172.855 42.5942  24
  -1  -1  12 143.614 41.8441  25
  -1   1  12 139.680 34.7609  26
  -1   1  12 105.373 39.0224  25
  -1  -1  12 141.529 39.8387  24
  -1  -1  12 129.592 35.6004  22
  -1   1  12 105.341 35.2399  22
  -1   1  12 77.6924 36.5882  21
  -1   1  12 131.224 33.2544  19
  -1  -1  12 166.879 37.0761  21
  -1  -1  12 149.402 37.5581  10
  -1   1  12 158.582 30.9606  11
  -1  -1  12 95.5869 29.6329   9
  -1  -1  12 114.801 40.1005  19
   1   1 -12 67.7638 56.9772  32
   1  -1 -12 141.029 52.8348  32
  -1   1  12 178.199 40.4322  14
  -1  -1  12 133.976 36.7703  14
  -1  -1  11 2314.34 72.9697   9
  -1   1  11 2512.00 96.8815   5
  -1  -1  11 2364.23 86.1364   5
   1  -1 -11 2364.55 96.2334  32
  -1  -1  10 10823.6 283.413   5
  -1   1  10 10401.4 269.256   7
  -1   1  10 10888.0 292.120   5
  -1  -1   9 3596.01 108.573   5
  -1   1   9 3577.57 116.820   5
  -1  -1   8 2348.77 64.4302   3
  -1   1   8 2540.62 84.4887   5
  -1  -1   8 2459.23 77.2250   5
  -1  -1   7 7636.09 199.161   2
  -1  -1   7 7674.02 199.133   5
  -1   1   7 7327.47 204.594   5
   1   1  -7 7490.52 192.259  31
  -1  -1   6 9114.33 233.441   2
  -1  -1   6 9022.05 232.966   5
   1   1  -6 8981.54 228.422  31
  -1  -1   5 400.887 23.7094   2
  -1  -1   5 357.565 22.2105   5
  -1  -1   4 84340.0 2071.15   2
  -1  -1   4 83751.4 2069.92   5
   1   1  -4 83515.7 2069.00  31
   1   1  -3 55417.6 1306.16  31
  -1  -1   3 53654.5 1305.43   5
  -1  -1   2 410.786 16.9352  33
  -1   1   2 403.774 17.5252   1
  -1   1   2 431.175 19.0074   5
   1   1  -2 420.618 18.0391  31
  -1   1   1 12351.2 312.695   1
   1  -1  -1 12419.6 310.663  30
   1   1  -1 13197.6 312.637  31
  -1   1   1 12256.6 312.001   5
  -1  -1   0 525.146 15.0765  32
  -1   1   0 530.557 15.6966  32
  -1   1   0 517.103 18.3708  31
   1   1   0 536.839 18.1664   1
  -1  -1   0 492.674 18.0319  30
   1  -1   0 513.167 16.3912  30
   1   1   0 502.848 16.1304   4
  -1   1  -1 11496.6 282.923  31
  -1  -1  -1 11894.0 282.694  32
   1   1   1 11435.1 283.853   1
  -1  -1  -1 11329.7 284.193  30
   1  -1   1 10944.4 281.351   4
  -1  -1  -2 105764. 2542.13  32
  -1   1  -2 105718. 2540.23  31
   1  -1   2 104198. 2541.16   2
   1  -1   2 97218.2 2540.54   4
  -1   1  -3 2937.52 71.0489  31
   1  -1   3 2598.94 73.4608   2
   1  -1   3 2530.74 73.4526   4
   1  -1   3 2880.50 70.1400  29
   1  -1   3 2482.31 73.1897   5
   1  -1   4 9677.23 255.166   5
   1   1   4 9642.85 258.251   4
   1  -1   4 10238.3 254.966   2
  -1   1  -4 10227.9 250.438  31
   1  -1   5 1694.86 49.8977   5
   1   1   5 1756.67 54.6549   4
   1  -1   5 1791.54 48.4825   2
   1   1   6 4138.57 123.714   5
   1  -1   6 4334.58 118.286   5
  -1  -1  -7 10027.6 263.542  32
   1  -1   7 9739.03 251.275   7
   1   1   7 10309.0 266.448   5
   1  -1   7 9811.31 258.906   5
  -1  -1  -8 1667.86 67.9788  32
   1  -1   8 1613.22 59.9350   5
   1  -1   8 1528.36 49.7093   7
   1   1   8 1502.44 47.3720   7
   1   1   8 1482.68 68.4595   5
  -1  -1  -9 47712.6 1161.48  32
  -1   1  -9 47919.6 1164.42  32
   1  -1   9 45956.0 1143.47   7
   1   1   9 48377.2 1163.21   5
   1  -1   9 46089.9 1154.62   5
   1   1   9 44340.4 1141.69   7
  -1   1 -10 380.607 55.8118  32
  -1  -1 -10 295.198 47.9986  32
   1   1  10 337.987 49.6792   5
   1  -1  10 350.349 40.7244   5
   1   1  10 349.304 28.1348   7
   1   1  11 2991.06 117.456   5
   1  -1  11 2917.59 103.703   5
   1   1  11 2944.78 89.1529   7
   1  -1  11 3049.79 96.8301  24
   1  -1  11 3010.23 99.0696  25
   1   1  11 3049.77 98.5998  24
   1   1  11 3212.19 98.3339  25
   1   1  11 3146.59 96.0770  26
   1  -1  11 3027.32 92.9454  22
   1   1  11 2940.38 93.9315  22
   1   1  11 3081.57 94.5580  19
   1   1  11 2948.84 95.2152  21
   1   1  11 2983.20 97.7345  27
   1   1  11 3032.49 92.0578  11
  -1   1 -11 2934.68 120.542  32
  -1  -1 -11 2961.45 116.911  32
   1  -1  11 3122.75 95.8873  14
   1   1  11 3142.01 97.2622  14
   1   1  12 845.702 69.7046   5
   1  -1  12 873.056 55.9427   5
   1  -1  12 987.300 56.6434  26
   1  -1  12 940.227 57.2273  24
   1   1  12 1045.89 59.0150  25
   1  -1  12 963.322 60.5251  25
   1   1  12 920.706 55.2933  26
   1   1  12 1013.15 58.9639  24
   1  -1  12 971.466 52.1496  22
   1   1  12 997.369 51.9285  22
   1   1  12 916.461 55.4207  21
   1   1  12 870.842 57.1837  27
   1   1  12 887.121 47.4096  11
   1  -1  12 979.193 47.0131   9
  -1  -1 -12 839.424 71.0489  32
  -1   1 -12 866.769 79.5229  32
   1  -1  12 989.033 54.9395  14
   1   1  12 999.870 58.3143  14
   1   1  13 6250.93 201.820   5
   1   1  13 6355.78 181.655  25
   1  -1  13 6818.39 184.584  25
   1   1  13 6540.90 179.486  26
   1  -1  13 6455.35 180.965  24
   1  -1  13 6167.31 181.775  26
   1   1  13 6635.57 183.139  24
   1  -1  13 6443.29 177.502  22
   1   1  13 6241.93 177.323  22
   1  -1  13 6436.02 180.280  19
   1   1  13 6655.32 180.117  21
   1   1  13 6382.41 180.214  27
   1  -1  13 5977.99 171.625   9
   1   1  13 6266.77 175.024  11
  -1  -1 -13 6021.59 202.129  32
  -1   1 -13 5978.02 207.222  32
   1  -1  13 6311.74 179.413  14
   1   1  13 6663.95 181.611  14
   1   1  14 5970.17 205.761   5
   1   1  14 6819.18 188.780  26
   1   1  14 6947.78 191.128  27
   1  -1  14 7151.02 192.229  27
   1  -1  14 6873.19 187.807  22
   1   1  14 6932.59 188.025  22
   1  -1  14 6830.71 191.187  19
   1   1  14 6965.74 190.994  21
   1  -1  14 6976.09 194.578  25
   1   1  14 7148.60 191.863  25
   1  -1  14 6951.37 191.910  26
   1  -1  14 6401.57 180.634   9
   1   1  14 6485.98 184.220  11
  -1   1 -14 6364.85 217.395  32
  -1  -1 -14 6204.87 210.915  32
   1  -1  14 6910.75 188.936  14
   1   1  14 6881.20 191.701  14
   1   1  15 1064.59 63.5732  27
   1   1  15 1001.45 59.5819  26
   1  -1  15 993.158 61.1368  27
   1   1  15 1117.17 62.1340  21
   1   1  15 1082.02 57.5415  22
   1  -1  15 1046.02 58.1211  22
   1  -1  15 1002.63 68.2543  25
   1  -1  15 1140.68 64.6747  26
   1   1  15 1107.93 64.0523  25
   1   1  15 1122.57 53.4739  11
   1  -1  15 1198.39 54.7634  11
   1  -1  15 1148.01 60.6619  14
   1   1  15 1028.34 61.4434  14
   1   1  16 184.155 45.3533  27
   1  -1  16 141.498 46.7242  27
   1   1  16 95.2773 43.9027  21
   1   1  16 94.5481 37.5510  22
   1  -1  16 124.183 39.2866  22
   1   1  16 123.993 46.2819  25
   1  -1  16 153.359 46.1966  26
   1  -1  16 145.767 49.9072  25
   1  -1  16 145.306 33.0388  11
   1   1  16 119.135 32.7459  11
   1  -1  16 98.8259 38.6981  14
   1  -1  17 4939.90 139.683  25
   1   1  17 4916.79 138.389  25
   1   1  17 4987.11 138.571  21
   1   1  17 4852.13 134.601  22
   1  -1  17 4914.32 135.185  22
   1   1  17 5160.12 138.511  27
   1  -1  17 4976.43 138.684  27
   1  -1  17 4753.17 137.559  26
   1  -1  18 44.0430 28.5322  25
   1   1  18 111.257 27.8930  21
   1  -1  18 61.2069 20.7405  22
   1   1  18 79.9908 19.7660  22
   1   1  18 69.4321 25.8015  27
   1  -1  18 60.4169 27.4278  27
   1   1  19 132.353 13.7011  21
  -1  -3  19 142.506 15.7457  25
  -1  -3  19 113.041 15.2996  22
  -1  -3  19 160.513 15.7229  27
  -1  -3  18 222.808 29.9851  25
  -1  -3  18 210.785 30.7161  26
  -1  -3  18 229.470 27.7897  21
  -1   3  18 213.704 29.7049  21
  -1  -3  18 243.178 29.1167  22
  -1  -3  18 216.378 30.8390  27
  -1  -3  17 85.6594 37.0448  25
  -1  -3  17 111.223 38.5551  26
  -1   3  17 80.0493 34.2248  27
  -1  -3  17 131.425 38.8778  27
  -1   3  17 111.182 34.3251  22
  -1  -3  17 99.2743 36.2883  22
  -1  -3  17 131.101 35.5099  21
  -1   3  17 98.8030 36.8381  21
  -1   3  16 2066.40 75.6732  27
  -1  -3  16 2180.75 80.3674  27
  -1  -3  16 2119.08 76.1450  21
  -1  -3  16 1976.57 77.3937  19
  -1  -3  16 2175.75 78.0604  22
  -1   3  16 2067.91 75.2745  22
  -1   3  16 2148.06 78.9782  21
  -1  -3  16 2085.74 78.1149  25
  -1   3  16 1955.86 71.8972  25
  -1  -3  16 1994.06 79.1286  26
  -1  -3  16 2127.30 70.0921   9
  -1  -3  16 2089.76 68.0043  14
  -1   3  15 6656.84 188.749  27
  -1  -3  15 7123.50 192.074  25
  -1   3  15 6835.76 186.255  25
  -1   3  15 6848.45 188.224  22
  -1  -3  15 7122.28 190.287  22
  -1   3  15 6901.09 190.854  21
  -1  -3  15 6961.05 189.566  21
  -1  -3  15 6822.03 191.927  19
  -1  -3  15 6315.42 182.580  14
  -1   3  15 6973.02 189.118  14
  -1  -3  15 6709.56 185.243   9
   1   3 -14 37.0770 57.6889  32
  -1  -3  14-12.0524 50.5129  19
   1  -3 -14 79.3793 50.6360  30
  -1   3  14 17.2392 46.8059  27
  -1   3  14-30.5929 43.1936  24
  -1   3  14 0.90327 39.9667  25
  -1  -3  14-1.08775 49.9534  25
  -1  -3  14 28.8816 46.8038  22
  -1   3  14 44.1549 43.1312  22
  -1   3  14 19.6825 48.2096  21
  -1  -3  14 91.0874 46.7772  21
  -1  -3  14 24.2106 40.9635   9
  -1  -3  14 7.27528 36.7329  14
  -1   3  14 84.5475 45.0429  14
  -1   3  14 96.2780 58.0699   5
   1  -3 -13 4104.04 142.797  30
  -1   3  13 4347.58 127.121  27
  -1   3  13 4083.85 122.780  25
  -1   3  13 4196.31 123.684  24
  -1  -3  13 4277.72 123.863  24
  -1  -3  13 3924.90 127.837  25
  -1   3  13 4336.37 125.681  22
  -1  -3  13 4345.52 125.781  22
  -1   3  13 4247.61 126.464  21
  -1  -3  13 4155.14 129.579  19
  -1  -3  13 4500.79 126.627  21
   1   3 -13 3808.71 145.586  32
  -1  -3  13 4074.30 123.143   9
  -1   3  13 4014.70 119.944  11
  -1  -3  13 3896.42 119.782  14
  -1   3  13 4044.17 124.460  14
  -1   3  13 3904.68 152.680   5
  -1   3  12 6627.50 182.481  27
  -1  -3  12 6176.32 184.412  25
  -1   3  12 6417.62 180.611  24
  -1   3  12 6355.52 179.913  25
  -1  -3  12 6611.30 179.851  24
  -1   3  12 6791.16 182.599  22
  -1  -3  12 6814.71 183.210  22
  -1  -3  12 6475.81 184.729  19
  -1  -3  12 6773.23 182.455  21
  -1   3  12 6643.03 182.484  21
   1   3 -12 6283.57 203.764  32
  -1  -3  12 6705.43 182.170  10
  -1   3  12 6513.36 178.244  11
  -1  -3  12 6799.60 180.458   9
  -1  -3  12 6480.10 178.099  14
  -1   3  12 6729.28 181.624  14
   1  -3 -12 6444.00 198.492  30
  -1   3  11 269.069 34.5767  28
  -1   3  11 303.034 41.4598  27
  -1  -3  11 222.174 43.2690  25
  -1   3  11 255.061 35.1456  24
  -1   3  11 286.123 36.8217  25
  -1  -3  11 206.823 33.5781  24
  -1   3  11 234.190 40.2440  22
  -1   3  11 304.407 40.5681  21
   1  -3 -11 333.975 49.4123  30
  -1   3  11 245.584 32.7380  11
  -1  -3  11 289.223 39.3117   9
  -1  -3  11 299.838 39.9646  10
   1   3 -11 244.303 53.1417  32
  -1   3  11 265.486 38.6067  14
  -1   3  10 55.2915 32.2895  22
  -1   3  10 71.6009 33.6303  21
  -1  -3  10 89.8750 32.9210  10
  -1   3  10 95.2716 51.1630   5
   1  -3 -10 46.7415 31.8379  32
   1   3 -10 41.5968 44.7439  32
   1  -3 -10 78.4896 40.6063  30
  -1  -3   9 1323.94 58.7208   2
  -1   3   9 1316.63 68.5093   5
   1  -3  -8 474.684 32.3953  32
  -1   3   8 658.968 28.6479   8
  -1  -3   8 672.104 42.9947   2
  -1   3   8 691.162 53.6072   5
   1  -3  -8 470.152 41.5883  30
   1   3  -7 4761.57 126.342  31
   1  -3  -7 4598.08 126.472  32
  -1   3   7 4415.01 121.819   8
  -1   3   7 4530.66 139.926   5
  -1  -3   7 4605.55 132.133   2
   1  -3  -7 4769.73 132.996  30
  -1  -3   6 30.1100 26.1184   2
  -1   3   6 37.1233 32.2524   5
   1  -3  -6 75.1739 24.4908  30
   1   3  -6 83.6355 21.7659  31
   1  -3  -6 78.2277 17.1735  32
  -1  -3   5 12977.4 333.256   2
  -1   3   5 12444.8 336.065   5
   1  -3  -5 13296.9 332.892  30
   1  -3  -5 12746.5 325.386  32
   1   3  -5 13334.8 331.660  31
  -1   3   4 16635.6 400.012   1
  -1   3   4 16351.2 398.789   5
  -1  -3   4 16340.7 399.803  30
   1  -3  -4 15985.9 394.785  30
   1   3  -4 15809.3 395.866  31
   1  -3  -4 14800.7 386.953  32
  -1   3   3 23016.9 581.348   1
  -1   3   3 22587.9 579.072   5
   1  -3  -3 23040.9 577.109  30
  -1  -3   3 22827.3 580.999  30
   1   3  -3 22989.2 579.620  31
  -1  -3   3 23852.0 581.594  33
  -1   3   2 356.356 28.5422   1
  -1   3   2 370.995 23.9678   5
   1  -3  -2 403.273 23.3324  30
  -1  -3   2 394.040 27.3100  30
  -1  -3   2 429.201 30.4530  33
   1  -3  -2 399.946 29.5796  33
   1   3  -2 396.712 29.9953  31
  -1   3   1 1402.08 50.2850   1
  -1   3   1 1342.65 41.4423   5
   1   3  -1 1284.95 37.0073   5
  -1  -3   1 1300.86 46.9172  30
   1  -3  -1 1304.93 43.3952  30
   1   3  -1 1231.89 48.3643  31
  -1  -3   1 1193.56 48.8678  33
   1  -3  -1 1307.45 49.6241  33
  -1   3   0 407.115 29.5498   1
   1   3   0 363.351 28.6418   1
  -1   3   0 378.625 16.1272   5
   1   3   0 346.299 19.4958   5
  -1  -3   0 422.485 24.9882  30
   1  -3   0 424.431 24.0962  30
   1   3   0 390.343 29.1344  31
  -1   3   0 425.282 29.0262  31
  -1   3   0 295.717 10.2179  32
   1   3   1 26734.2 647.060   1
   1   3   1 25559.4 642.550   5
   1  -3   1 26081.5 644.117  30
  -1  -3  -1 25958.8 644.729  30
  -1   3  -1 25111.5 638.282  32
  -1   3  -1 25938.2 645.634  31
   1   3   2 27475.0 683.373   1
   1   3   2 26557.8 681.008   5
   1  -3   2 27635.7 681.783  30
  -1  -3  -2 27692.2 681.276  30
  -1   3  -2 27491.0 681.376  31
  -1   3  -2 26684.7 676.903  32
   1   3   3 31551.0 811.323   1
   1   3   3 31245.7 811.069   5
  -1  -3  -3 32906.9 810.420  30
  -1   3  -3 32499.7 807.092  32
  -1   3  -3 33635.5 808.809  31
  -1  -3  -3 32265.7 801.420  32
   1  -3   4 2354.75 72.5520   2
  -1  -3  -4 2459.68 75.4030  30
   1   3   4 2360.39 78.0380   5
  -1  -3  -4 2308.89 66.2632  32
  -1   3  -4 2435.50 70.8482  31
  -1   3  -4 2394.62 73.0701  32
   1  -3   5 34412.2 902.114  29
  -1  -3  -5 36339.5 905.989  32
  -1   3  -5 36810.6 912.124  32
  -1   3  -5 36653.7 906.743  31
   1  -3   5 37982.8 910.340   2
   1   3   5 38523.6 917.932   5
  -1  -3  -5 38179.0 913.905  30
  -1   3  -6 24650.3 619.168  32
  -1  -3  -6 24174.6 612.448  32
   1   3   6 23792.1 607.943   8
   1   3   6 25185.0 624.513   5
  -1  -3  -6 25046.2 620.144  30
   1  -3   6 24460.7 615.105   2
  -1   3  -7 6408.59 182.161  32
  -1  -3  -7 6343.90 173.985  32
   1   3   7 6628.69 187.307   5
  -1  -3  -7 6466.29 181.710  30
   1  -3   7 6310.33 175.401   2
  -1   3  -8 12462.1 340.067  32
  -1  -3  -8 12619.6 331.609  32
  -1  -3  -8 13051.9 340.007  30
   1   3   8 13465.6 346.188   5
   1  -3   8 12212.2 330.925   2
  -1  -3  -9 307.922 46.6949  30
  -1  -3  -9 259.541 36.0389  32
  -1   3  -9 180.656 45.7894  32
   1   3   9 149.373 52.9793   5
   1   3   9 244.761 36.2301  27
  -1  -3 -10 1287.37 71.1082  30
   1   3  10 1271.25 59.5777  27
   1   3  10 1292.38 56.7597  25
   1  -3  10 1147.08 57.4990  25
   1   3  10 1260.67 54.2327  24
   1  -3  10 1284.92 53.1931  24
   1   3  10 1283.52 55.6484  22
   1   3  10 1272.84 55.2160  21
   1  -3  10 1248.65 57.8498  19
   1   3  10 1257.42 53.9348  11
   1  -3  10 1225.70 49.2745  17
   1   3  10 1337.88 56.4505  14
  -1   3 -10 1071.88 72.4878  32
  -1  -3 -11 8206.11 247.328  30
   1   3  11 8228.32 225.603  28
   1   3  11 8553.48 229.016  27
   1   3  11 8284.85 225.642  25
   1   3  11 8404.78 225.365  24
   1  -3  11 8594.19 225.322  24
   1  -3  11 8390.85 228.373  25
   1   3  11 8710.99 226.972  22
   1   3  11 8661.03 227.441  21
   1  -3  11 8465.04 230.121  19
   1  -3  11 8724.35 226.860   9
   1   3  11 8300.09 224.663  11
   1  -3  11 8290.15 220.964  17
   1   3  11 8447.69 227.177  14
  -1   3 -11 8339.29 249.076  32
  -1   3 -12 5219.55 183.874  32
   1  -3  12 5880.92 161.118   9
   1   3  12 5835.12 159.162  11
   1   3  12 5614.00 164.097  27
   1   3  12 5343.99 158.237  28
   1   3  12 5448.90 161.647  25
   1  -3  12 5691.81 164.029  25
   1  -3  12 5901.43 162.178  22
   1   3  12 5750.74 161.074  22
   1  -3  12 5649.25 164.428  19
   1  -3  12 6026.17 163.436  21
   1   3  12 5642.55 162.395  21
  -1  -3 -12 5836.57 184.114  30
   1  -3  12 5469.08 156.291  14
   1   3  12 6012.52 163.008  14
   1   3  12 5767.12 189.952   5
  -1   3 -13 5711.62 197.481  32
   1   3  13 6070.05 171.429  11
   1  -3  13 6166.77 172.194   9
   1   3  13 6002.21 174.346  25
   1  -3  13 6293.19 176.415  25
   1   3  13 6312.02 174.061  22
   1  -3  13 6373.31 175.739  22
   1  -3  13 6184.23 177.601  19
   1   3  13 6382.35 176.248  21
   1  -3  13 6543.36 177.019  21
   1   3  13 6366.17 178.122  27
  -1  -3 -13 6030.42 194.149  30
   1   3  13 6563.96 204.792   5
   1   3  13 6533.72 175.830  14
   1  -3  13 5797.70 168.161  14
   1   3  14 3450.61 110.008  27
   1  -3  14 3393.87 111.149  19
   1   3  14 3564.15 109.245  21
   1  -3  14 3415.53 109.311  21
   1   3  14 3411.59 106.213  22
   1  -3  14 3356.69 107.782  22
   1  -3  14 3341.50 109.551  25
   1   3  14 3399.34 106.443  25
   1  -3  14 3306.33 103.587   9
   1  -3  14 3148.37 98.9585  14
   1   3  15 949.103 54.7990  21
   1  -3  15 933.301 59.5983  19
   1  -3  15 1028.29 57.0060  21
   1   3  15 885.826 50.2286  22
   1  -3  15 962.131 54.3593  22
   1  -3  15 1046.21 57.6111  25
   1  -3  15 878.070 46.1243   9
   1   3  15 956.854 56.4117  27
   1  -3  16 143.471 37.4143  21
   1   3  16 109.897 37.2106  21
   1  -3  16 146.872 36.1891  22
   1   3  16 114.336 31.3098  22
   1  -3  16 128.874 37.5626  25
   1  -3  16 131.556 26.0455   9
   1  -3  16 170.988 40.9345  27
   1   3  16 132.210 38.2263  27
   1  -3  17 73.7250 27.9732  25
   1  -3  17 64.0967 30.6574  26
   1   3  17 56.8982 27.6994  21
   1  -3  17 59.3260 28.2239  21
   1  -3  17 101.903 26.3920  22
   1   3  17 94.0103 28.9388  27
   1  -3  17 73.9275 31.3490  27
   1  -3  18 53.2245 16.8785  21
   1  -3  18 76.4520 18.4514  27
  -1  -5  17 640.648 32.0414  27
  -1  -5  17 593.661 30.8644  22
  -1  -5  16 241.460 34.2822  22
  -1  -5  16 229.579 25.6274  25
  -1  -5  16 210.030 32.7912  19
  -1   5  16 298.326 31.5469  27
   1   5 -16 308.219 27.0253  13
  -1  -5  15 315.350 35.7050  21
  -1   5  15 306.270 39.5370  21
  -1  -5  15 322.697 42.4226  19
  -1  -5  15 334.953 34.5143  25
  -1   5  15 360.045 39.7479  27
  -1  -5  14 4727.53 138.754  19
  -1  -5  14 4583.11 133.134  21
  -1  -5  14 4791.59 138.398  22
  -1   5  14 4821.86 137.333  21
  -1   5  14 4818.19 137.950  27
  -1  -5  14 4709.87 133.050  25
  -1  -5  13 407.537 41.7104  25
   1   5 -13 385.028 39.0508  23
  -1  -5  13 351.413 49.3898  22
  -1  -5  13 405.548 43.0271  21
  -1   5  13 386.345 47.7764  21
  -1  -5  13 365.925 45.5342   9
  -1  -5  13 394.894 51.9179  19
  -1  -5  13 307.874 33.7100  17
  -1   5  13 439.285 42.8605  28
  -1   5  13 404.118 50.4566  27
  -1   5  12 9714.77 262.040  28
  -1   5  12 9786.78 264.652  27
  -1  -5  12 9867.87 260.018  25
   1   5 -12 10356.1 262.428  23
  -1   5  12 9798.10 263.527  21
  -1  -5  12 10464.3 264.817  19
  -1  -5  12 9592.73 259.588  21
  -1  -5  12 10687.5 263.845   9
  -1  -5  12 9633.84 258.197  17
  -1   5  12 10508.6 291.570   5
   1  -5 -12 9669.14 285.796  33
   1   5 -12 8402.68 272.376  32
  -1   5  11 389.944 46.1078  28
  -1   5  11 365.114 48.7659  27
  -1  -5  11 357.125 41.1407  25
   1   5 -11 374.670 44.2676  23
  -1   5  11 386.928 46.2406  21
  -1  -5  11 419.692 48.6749   9
  -1  -5  11 388.912 41.1689  17
  -1  -5  11 411.736 49.7805  19
   1   5 -11 361.285 47.3441  32
   1  -5 -11 370.068 61.3685  33
  -1   5  11 429.919 65.4841   5
   1  -5 -10 218.294 57.5037  33
   1   5 -10 249.241 44.4268  32
  -1  -5  10 176.449 36.6956  17
  -1  -5  10 230.250 37.9087  10
  -1  -5  10 176.662 40.0947   9
   1  -5 -10 189.247 44.6853  30
  -1   5  10 170.615 45.9630  27
  -1   5  10 232.358 43.9256  28
  -1   5  10 191.883 57.3477   5
   1   5 -10 168.802 41.9879  23
  -1   5  10 165.326 41.0081  21
  -1  -5  10 186.247 43.2880   2
  -1  -5  10 184.665 31.1346  16
   1  -5  -9 11220.9 299.397  33
   1   5  -9 9626.64 281.560  32
  -1  -5   9 10446.3 273.733  17
  -1  -5   9 10901.4 273.598   9
  -1   5   9 10417.8 272.442   8
  -1  -5   9 9940.95 269.966  10
   1  -5  -9 10769.4 287.353  30
  -1   5   9 10979.9 276.919  28
  -1   5   9 10638.5 276.654  27
  -1   5   9 10714.4 296.182   5
  -1   5   9 10300.1 274.148  21
  -1  -5   9 10465.5 286.765   2
  -1  -5   9 10084.7 270.620  16
   1  -5  -8 73.6729 37.7411  30
  -1   5   8 139.263 38.2041  27
  -1   5   8 100.136 36.6754  28
  -1   5   8 169.767 46.6698   5
  -1   5   8 128.297 35.2209   8
  -1  -5   8 87.7306 40.5555   2
  -1   5   8 112.114 35.9468  21
  -1  -5   8 79.5139 33.4833   9
  -1  -5   8 79.7291 27.3815  10
  -1  -5   8 90.2775 33.6869  17
   1  -5  -8 105.177 49.0953  33
   1   5  -8 112.537 34.5335  32
   1   5  -8 170.242 31.5665  15
  -1   5   7 513.349 53.4494   5
  -1  -5   7 561.783 48.0400   2
  -1  -5   7 540.934 36.6095   9
  -1   5   7 585.391 36.7682   8
   1  -5  -7 597.048 45.4642  30
  -1  -5   7 549.023 37.4045  17
   1   5  -7 479.311 37.6108  32
   1  -5  -7 478.626 56.3987  33
  -1   5   7 546.158 42.4574  28
  -1  -5   6 7974.88 219.173   2
   1  -5  -6 7486.62 214.087  30
  -1  -5   6 8105.98 204.538   9
  -1   5   6 8239.46 205.767   8
  -1   5   6 7845.99 220.632   5
   1  -5  -6 7995.13 225.546  33
   1   5  -6 7583.10 214.661  31
   1   5  -6 7102.35 207.150  32
  -1  -5   5 4528.01 133.896   2
   1  -5  -5 4446.15 128.845  30
  -1  -5   5 4388.98 118.156   9
  -1   5   5 4333.76 131.861   5
   1  -5  -5 4364.23 140.864  33
   1   5  -5 4685.75 132.444  31
  -1   5   4 15926.7 404.277   1
  -1  -5   4 15026.2 399.209  30
   1  -5  -4 15030.4 393.052  30
  -1   5   4 15268.3 385.359   8
  -1  -5   4 15011.9 383.419   9
  -1   5   4 15234.1 394.396   5
  -1  -5   4 15351.8 402.015  33
   1   5  -4 15236.7 397.694  31
   1  -5  -4 15282.0 403.349  33
  -1   5   3 2234.19 85.8935   1
   1  -5  -3 2129.54 73.0817  30
  -1  -5   3 2142.88 80.5145  30
  -1  -5   3 2180.90 63.3206   9
  -1   5   3 2212.95 66.5346   8
  -1   5   3 2265.45 72.5921   5
  -1  -5   3 2126.05 82.9694  33
   1   5  -3 2255.28 81.2502  31
   1  -5  -3 2146.96 86.4887  33
   1   5  -2 228.992 40.2731   1
  -1   5   2 222.956 43.0390   1
   1  -5  -2 229.118 29.3794  30
   1   5  -2 178.836 37.2711  31
  -1  -5   2 191.624 33.8715  30
  -1   5   2 234.371 24.4705   8
   1   5  -2 178.076 18.5918   8
  -1   5   2 188.861 23.8499   5
   1  -5  -2 189.986 41.8235  33
  -1  -5   2 173.523 40.3564  33
   1  -5  -1 2286.80 73.6497  30
  -1  -5   1 2347.27 78.8346  30
  -1   5   1 2174.91 64.7974   8
   1   5  -1 2046.48 63.2629   8
  -1  -5   1 2364.62 85.6336  33
  -1   5   1 2289.81 82.8795   1
   1   5  -1 2250.39 81.6019   1
   1  -5   0 2971.17 89.4948  30
  -1  -5   0 2993.68 92.9402  30
   1   5   0 2776.73 79.6187   8
  -1   5   0 2670.63 79.6937   8
  -1  -5   0 3010.77 99.2572  33
   1   5   0 2897.79 98.3249   1
  -1   5   0 2998.37 98.6097   1
   1   5   1 2606.41 89.6917   1
  -1   5  -1 2480.52 87.9845   1
  -1  -5  -1 2380.87 81.7722  30
   1  -5   1 2414.80 79.5274  30
   1   5   1 2403.88 70.3645   8
  -1   5  -1 2334.80 68.3697   8
   1   5   1 2371.50 72.5398   5
  -1  -5  -1 2281.16 87.5875  33
   1   5   2 30451.6 740.459   1
  -1   5  -2 31164.0 741.580   1
   1  -5   2 28071.6 733.401  30
  -1  -5  -2 29355.5 734.639  30
   1   5   2 29144.4 724.419   8
  -1   5  -2 28368.2 721.671   8
   1   5   2 28713.6 729.878   5
   1  -5   2 28863.9 741.030  33
   1   5   3 476.067 47.3578   1
  -1  -5  -3 491.186 41.2919  30
   1   5   3 447.372 31.3562   8
   1   5   3 512.690 37.4519   5
   1  -5   3 559.489 51.3721  33
  -1  -5  -4 6806.17 190.013  30
   1   5   4 6575.93 178.296   8
   1   5   4 6734.57 189.522   5
   1  -5   4 6830.73 188.901   2
   1   5   4 6825.72 194.891   1
   1  -5   5 464.247 41.6134   2
  -1  -5  -5 430.945 43.0110  30
  -1  -5  -5 421.768 53.1310  33
  -1   5  -5 396.711 31.0767  32
   1   5   5 433.293 45.1811   5
   1   5   6 1293.13 57.6700  28
   1   5   6 1349.16 56.9790  27
   1   5   6 1483.68 70.8279   5
  -1   5  -6 1339.66 53.8057  23
   1   5   6 1494.71 54.2705   8
  -1  -5  -6 1223.75 63.1617  30
   1  -5   6 1353.88 53.9870  17
   1  -5   6 1365.94 60.8121   2
  -1  -5  -6 1260.59 72.2048  33
  -1   5  -6 1153.01 53.3923  32
  -1   5  -7 949.048 52.7335  32
   1  -5   7 1093.15 51.2218  17
   1   5   7 1193.38 55.0028  28
   1   5   7 1168.42 55.5803  27
   1   5   7 1143.54 67.6089   5
   1   5   7 1032.72 48.8352  21
  -1   5  -7 1195.82 51.7455  23
   1   5   7 1036.11 50.6020   8
  -1  -5  -7 1134.86 63.4532  30
   1  -5   7 1078.76 56.2785   2
  -1   5  -7 1114.87 45.8848  15
   1  -5   7 1002.73 47.7210  16
  -1   5  -8 3682.04 126.711  32
   1  -5   8 4123.03 121.122  17
   1  -5   8 4253.43 119.554   9
  -1  -5  -8 4090.37 135.510  30
   1   5   8 4319.21 124.146  27
   1   5   8 4186.67 124.762  28
   1   5   8 4482.24 143.290   5
   1   5   8 3984.01 119.835  21
  -1   5  -8 4225.99 122.045  23
   1  -5   8 3924.71 126.789   2
   1  -5   8 4051.19 118.152  16
  -1  -5  -9 6190.51 193.411  30
   1   5   9 6387.42 180.238  27
   1   5   9 6611.81 181.897  28
   1   5   9 6679.53 202.901   5
   1   5   9 6247.54 176.516  21
  -1   5  -9 6574.83 178.463  23
   1  -5   9 6452.52 177.093  19
   1  -5   9 6878.63 177.679   9
   1  -5   9 6405.53 176.518  17
  -1   5  -9 5936.94 186.412  32
   1  -5   9 6229.99 174.139  16
  -1  -5 -10 2888.47 112.306  30
   1   5  10 2959.96 101.261  27
   1   5  10 3026.79 99.2883  28
   1   5  10 3138.15 120.437   5
   1   5  10 2839.06 96.0922  21
  -1   5 -10 3047.24 96.4028  23
   1  -5  10 3016.73 98.1208  19
   1  -5  10 3200.03 98.3634   9
   1  -5  10 2992.17 95.2619  17
  -1   5 -10 2646.99 105.373  32
   1  -5  10 2848.42 89.9912  16
   1   5  11 28.0345 49.4907  27
   1   5  11 107.976 46.3008  28
  -1  -5 -11 98.2530 57.8290  33
  -1   5 -11 101.363 43.1985  32
  -1   5 -11 44.2229 37.5780  23
   1   5  11 50.9546 39.1544  21
   1  -5  11 84.8125 44.9280  19
   1  -5  11 85.8490 36.6290  17
   1  -5  11 88.6767 44.0831   9
  -1  -5 -11 95.4474 44.7819  30
   1   5  11 81.5477 55.1204   5
   1   5  12 2230.65 81.0916  21
  -1   5 -12 2491.96 77.7963  23
   1  -5  12 2337.02 81.5588  21
   1  -5  12 2378.24 84.6817  19
   1   5  12 2486.93 88.3747  27
   1   5  12 2337.57 81.8452  28
   1  -5  12 2373.26 81.8048   9
   1  -5  12 2151.06 75.9658  17
   1  -5  12 2233.26 76.8588  25
   1  -5  13 98.4724 44.3497  22
   1   5  13 182.355 35.9866  28
   1   5  13 89.4834 45.8596  27
   1  -5  13 43.6704 39.9018  19
   1   5  13 78.6598 38.3659  21
   1  -5  13 124.805 38.5779  21
   1  -5  13 129.551 33.3552  25
   1   5  14 193.677 41.7875  27
   1  -5  14 143.995 39.3020  22
   1  -5  14 149.788 29.0570  25
   1  -5  14 144.555 35.9544  21
   1  -5  14 134.181 39.1334  19
   1   5  14 172.124 34.7412  21
   1  -5  15 259.113 39.3153  26
   1  -5  15 261.981 30.9361  21
   1   5  15 293.272 35.0779  27
  -1   5 -15 290.374 27.0095  13
   1  -5  15 319.516 29.5588   9
   1  -5  15 322.200 34.7425  22
   1  -5  16 832.334 38.3640  26
   1  -5  16 799.942 34.8589  22
   1  -5  17 791.562 27.3488  26
   1  -5  17 816.755 26.9059  27
  -1  -7  15 205.798 21.1345  22
   1   7 -15 210.179 18.5791  13
  -1  -7  15 229.946 22.6237  26
   1   7 -14 262.505 20.7468  23
  -1  -7  14 295.307 30.6116  22
   1   7 -14 318.037 27.7777  13
   1   7 -13 761.326 36.7917  23
  -1  -7  13 778.245 43.5456  22
  -1  -7  12 2078.95 69.5901  19
  -1  -7  12 2228.97 71.4205  17
   1   7 -12 2194.42 73.7091  23
  -1  -7  11 563.150 41.2314   9
  -1  -7  11 500.579 38.4835  19
  -1  -7  11 605.303 43.5735  17
   1   7 -11 524.008 45.7142  23
   1   7 -10 1766.93 71.3358  23
  -1  -7  10 1821.70 66.6514   9
  -1  -7  10 1717.47 63.6141  19
  -1  -7  10 1875.07 70.0363  17
  -1  -7  10 1809.07 64.1261  16
   1   7 -10 1853.21 64.0480  15
   1   7  -9 7212.30 195.784  23
  -1  -7   9 6784.74 188.437  19
   1   7  -9 7307.17 190.933  15
  -1  -7   9 6916.45 191.018  16
  -1  -7   9 7192.37 190.450   9
  -1  -7   9 7122.49 194.366  17
   1   7  -8 15123.3 401.506  23
  -1  -7   8 15864.5 397.550   9
  -1  -7   8 15533.3 399.392  16
   1   7  -8 15700.2 398.963  15
  -1  -7   8 15701.4 400.947  17
   1  -7  -8 14893.6 425.025  33
   1   7  -8 15442.3 423.743   1
  -1  -7   7 3534.90 104.716   9
   1   7  -7 3829.34 134.052   1
  -1  -7   7 3392.52 120.994   2
   1   7  -7 3597.41 108.999  15
   1  -7  -7 3446.07 136.302  33
   1   7  -7 3622.45 111.105  23
  -1   7   6 674.908 46.6404   8
  -1  -7   6 651.355 39.0714   9
   1   7  -6 635.911 47.1729  15
   1  -7  -6 670.570 69.6310  33
  -1  -7   6 697.446 57.6045   2
   1   7  -6 649.814 64.6858   1
  -1   7   6 637.316 53.1523  28
  -1   7   5 392.884 43.6741   8
   1   7  -5 386.645 43.4682  23
   1  -7  -5 305.115 60.4462  33
  -1  -7   5 340.704 44.0544  17
   1   7  -5 327.900 40.1543  15
  -1  -7   5 384.052 53.2539   2
   1   7  -5 387.870 60.1225   1
   1   7  -4 2279.79 80.0256  23
  -1   7   4 2358.95 78.7673   8
  -1  -7   4 2221.99 78.6167  17
   1   7  -4 2207.58 78.0590  15
  -1   7   4 2256.01 72.9076  15
   1  -7  -4 2106.31 101.528  33
  -1  -7   4 2490.84 95.3338   2
  -1   7   4 2375.67 103.880   1
   1   7  -4 2292.87 100.665   1
  -1   7   3 186.194 38.2323   8
   1   7  -3 160.092 37.0917  23
  -1   7   3 100.421 32.2180  15
  -1  -7   3 187.068 36.9980  17
  -1  -7   3 174.612 55.7307  33
   1   7  -3 120.115 53.2291   1
  -1   7   3 89.8971 52.4401   1
   1   7  -2 13188.5 346.863   1
  -1   7   2 13457.7 348.153   1
   1   7  -2 12437.5 322.492  23
   1   7  -2 12519.6 318.551   8
  -1   7   2 12884.9 322.478   8
  -1   7   2 12104.6 321.407  15
   1   7  -2 12431.2 323.012  15
  -1  -7   2 12550.2 322.627  17
   1  -7  -2 12493.0 320.429  17
  -1  -7   2 11539.5 333.549  30
  -1  -7   2 11855.9 343.874  33
  -1   7   1 16309.4 421.471   1
   1   7  -1 15839.7 419.425   1
  -1   7   1 15308.5 394.291  23
   1   7  -1 15539.9 395.588  23
  -1   7   1 16256.0 395.682   8
   1   7  -1 15658.5 393.490   8
  -1   7   1 15104.0 395.442  15
   1   7  -1 15065.1 396.196  15
   1  -7  -1 15646.7 395.108  17
  -1  -7   1 15156.8 396.167  17
  -1  -7   1 14782.2 407.526  30
  -1  -7   1 15552.8 419.784  33
  -1   7   0 15106.4 394.620   1
   1   7   0 15355.6 394.689   1
  -1   7   0 14244.3 370.197  23
   1   7   0 13959.1 368.762  23
  -1   7   0 14897.3 369.218   8
   1   7   0 14969.4 369.562   8
   1   7   0 14278.3 371.165  15
  -1   7   0 14458.5 370.930  15
   1  -7   0 13984.0 370.453  17
  -1  -7   0 14462.8 370.309  17
  -1  -7   0 14048.9 382.391  30
   1  -7   0 14440.8 394.858  33
  -1  -7   0 14604.1 394.721  33
  -1   7  -1 2733.23 84.4903  23
  -1   7  -1 2601.74 79.9840   8
   1   7   1 2577.36 83.2284   8
  -1  -7  -1 2735.03 107.102  33
   1  -7   1 2775.35 108.296  33
  -1  -7  -1 2529.80 81.2947  17
   1  -7   1 2562.39 83.4339  17
  -1   7  -1 2553.91 107.365   1
   1   7   1 2756.19 107.784   1
  -1   7  -1 2508.75 84.2269  15
   1   7   1 2510.98 82.7372  15
  -1   7  -2 915.124 49.5570  23
  -1   7  -2 937.405 41.1051   8
   1   7   2 868.493 47.8422   8
  -1  -7  -2 886.349 70.3178  33
   1  -7   2 796.451 69.9973  33
   1  -7   2 910.049 49.9188  17
  -1  -7  -2 879.386 44.2611  17
  -1   7  -2 974.783 72.0884   1
   1   7   2 1024.66 68.9524   1
   1   7   2 869.580 44.5665  15
   1   7   3 1576.16 67.2430  28
  -1   7  -3 1494.63 63.4622  23
   1   7   3 1507.33 59.9823   8
  -1  -7  -3 1380.17 84.3269  33
   1  -7   3 1540.72 62.2020  17
  -1   7  -3 1417.24 84.9353   1
   1   7   3 1557.45 81.9733   1
   1   7   3 1448.61 55.2840  15
  -1   7  -3 1569.10 62.6449  15
   1   7   4 416.216 47.2107  28
   1   7   4 460.077 44.6936   8
  -1   7  -4 420.370 45.4229  23
   1  -7   4 409.777 44.0607  17
   1  -7   4 463.456 50.1187   2
  -1   7  -4 402.228 60.8879   1
  -1   7  -4 385.110 40.7729  15
   1  -7   5 4201.37 120.147   9
   1   7   5 4332.11 127.415   8
  -1   7  -5 4463.37 125.420  15
   1  -7   5 4176.19 127.806  17
  -1   7  -5 4275.77 149.392   1
   1  -7   5 4137.05 136.232   2
   1   7   5 4454.09 131.485  28
  -1   7  -6 8949.92 250.170  23
   1   7   6 9248.85 254.285  28
  -1   7  -6 9459.33 248.468  15
   1  -7   6 9738.69 245.803   9
   1  -7   7 5511.66 151.351   9
  -1   7  -7 5341.72 157.174  23
  -1   7  -7 5592.45 154.206  15
   1  -7   7 5583.08 156.372  16
  -1  -7  -7 5234.55 179.847  33
   1  -7   8 3344.27 100.784   9
   1  -7   8 3315.47 103.368  16
  -1   7  -8 3341.66 102.150  15
  -1   7  -8 3320.37 106.268  23
   1  -7   8 3426.47 106.963  17
  -1   7  -9 1474.50 62.8493  23
   1  -7   9 1431.86 58.4945   9
   1  -7   9 1338.48 58.1419  16
  -1   7  -9 1472.53 56.5190  15
   1  -7   9 1362.34 63.8903  17
   1   7   9 1512.52 68.3513  28
  -1   7 -10 185.491 40.5367  23
   1  -7  10 170.401 32.3582  16
   1  -7  10 172.879 35.3150   9
   1   7  10 266.532 46.3699  28
   1  -7  10 287.963 41.4582  17
   1  -7  11 502.006 36.5231   9
  -1   7 -11 501.470 39.7977  23
   1  -7  11 467.369 38.5215  17
   1  -7  11 418.161 31.0313  19
   1  -7  12 311.560 26.1763  19
   1  -7  12 400.230 31.8334   9
  -1   7 -12 313.571 33.9534  13
  -1   7 -12 318.915 30.6746  23
   1  -7  12 404.803 38.0213  22
   1  -7  12 291.602 30.0501  17
   1  -7  13 425.169 31.5984  22
  -1   7 -13 372.112 22.5655  23
  -1   7 -13 391.198 29.1403  13
   1  -7  14 2891.40 80.6111  22
  -1   7 -14 2989.97 79.8824  13
   1  -7  14 2910.57 80.7375  26
   1   9 -12 689.181 22.7194  23
   1   9 -12 678.278 22.1838  13
   1   9 -11 5504.78 143.569  23
  -1  -9  11 5580.14 142.376  17
   1   9 -11 5534.02 141.956  13
   1   9 -10 248.223 26.3763  23
   1   9 -10 233.160 20.5044  13
  -1  -9  10 274.165 25.7827  17
   1   9  -9 948.677 42.9321  23
   1   9  -9 928.284 36.9328  13
   1   9  -9 976.599 37.8838  15
  -1  -9   9 1031.65 43.1475  17
  -1  -9   8 3014.19 90.2001  16
   1   9  -8 3252.44 90.6526  15
   1   9  -7 626.108 40.0785  15
  -1  -9   7 666.794 40.6171  16
   1   9  -7 597.250 42.4396  23
  -1  -9   7 639.258 42.9873  17
  -1  -9   6 391.554 40.4506  16
   1   9  -6 372.572 39.2944  15
   1   9  -6 359.892 39.0514  23
  -1  -9   6 357.253 40.2544  17
   1   9  -5 13385.9 339.183  15
   1   9  -5 12895.5 338.647  23
  -1  -9   5 13270.7 339.430  17
   1   9  -4 1049.92 54.2180  15
  -1  -9   4 1005.79 53.2976  17
   1   9  -4 946.021 49.5962  23
  -1   9   3 7945.71 209.220  15
  -1   9   3 8157.14 211.607   8
  -1  -9   3 8136.40 213.845  17
   1   9  -3 7768.86 211.421  23
   1   9  -2 125.554 39.7149  15
  -1   9   2 107.891 33.7853  15
  -1   9   2 140.426 33.0785   8
   1   9  -2 120.792 32.9414  23
  -1  -9   2 90.8630 36.9224  17
   1  -9  -2 81.9183 29.8469  17
  -1   9   1 1839.20 62.0379   8
   1   9  -1 1727.01 67.4626  15
  -1   9   1 1796.80 64.5752  15
   1   9  -1 1680.26 59.6601  23
   1  -9  -1 1737.58 62.3666  17
  -1  -9   1 1807.91 66.1339  17
  -1   9   0 2901.97 85.6381   8
  -1   9   0 2868.01 91.3556  15
   1   9   0 2827.26 89.4841  15
  -1   9   0 2756.84 85.5948  23
   1  -9   0 2923.59 89.5913  17
  -1  -9   0 3034.64 89.7303  17
  -1   9  -1 3803.71 106.376   8
   1  -9   1 3863.80 111.932  17
  -1  -9  -1 3878.92 109.955  17
  -1   9  -1 3712.45 110.167  23
   1   9   1 3793.84 110.338  15
  -1   9  -1 4004.02 113.991  15
   1  -9   2 25.6124 36.7382  17
  -1  -9  -2 59.8099 28.7056  17
  -1   9  -2 36.2167 34.0831  23
   1   9   2 61.6024 30.3919  15
   1  -9   3 16133.7 398.367  17
  -1   9  -3 15187.3 396.958  23
  -1   9  -3 15382.9 397.724  15
   1  -9   4 407.239 40.2433  17
  -1   9  -4 354.280 40.0075  23
  -1   9  -4 340.983 41.2266  15
   1  -9   5 166.265 39.0982  17
  -1   9  -5 184.543 37.5915  23
  -1   9  -5 182.591 37.6802  15
   1  -9   5 178.234 38.9487  16
   1  -9   6 213.830 36.1280  17
  -1   9  -6 175.565 36.5692  23
   1  -9   6 204.604 35.8971  16
  -1   9  -6 236.387 34.2255  15
   1  -9   7 152.130 33.6004  17
   1  -9   7 157.729 31.2949  16
  -1   9  -7 146.888 30.1317  15
  -1   9  -8 1168.04 42.0644  13
  -1   9  -8 1222.62 48.3134  23
   1  -9   8 1238.38 44.4397  16
  -1   9  -8 1261.69 44.3846  15
   1  -9   9 1441.08 49.1201  17
  -1   9  -9 1494.37 49.6785  23
  -1   9  -9 1429.81 45.5043  13
   1  -9  10 248.631 20.6451  17
  -1   9 -10 252.588 21.2264  23
  -1   9 -10 260.759 18.8173  13
  -1   9 -11 627.240 20.9351  23
  -1   9 -11 585.330 20.6371  13
  -1 -11   3 14.5162 13.6705  16
   1 -11  -2 1210.38 36.6430  16
  -1 -11   2 1455.29 39.7775  16
  -1 -11   1 1357.08 40.7261  16
   1 -11  -1 1325.51 39.1067  16
  -1 -11   0 276.557 18.7640  16
   1 -11   0 303.113 18.1863  16
  -1 -11  -1 841.710 28.5065  16
   1 -11   1 918.627 29.7917  16
   1 -11   2 344.721 18.2762  16
   1 -11   3 84.4375 12.2566  16
  -2   0  20 759.754 28.3081  22
  -2   0  19 33.6211 32.6587  25
  -2   0  19 37.2880 27.9896  27
  -2   0  19 35.3228 28.5697  22
  -2   0  18 5335.94 145.662  14
  -2   0  18 5212.07 143.819  27
  -2   0  18 4935.43 143.687  22
  -2   0  17-13.3441 42.7374  27
  -2   0  17 24.8182 42.7257  22
  -2   0  17 27.2295 45.7066  14
  -2   0  17 37.3546 39.0541  26
  -2   0  16 11828.7 312.376  24
  -2   0  16 11322.8 306.536  26
  -2   0  16 12170.0 309.345  22
  -2   0  16 11489.1 308.619  27
  -2   0  16 11513.9 302.001  11
  -2   0  16 12267.8 310.785  14
  -2   0  15-7.91386 44.0682   5
  -2   0  15 9.07012 52.5382  24
  -2   0  15 19.1864 39.4564  26
  -2   0  15 4.95669 46.1231  22
  -2   0  15 31.2636 44.1953  19
  -2   0  15 18.2080 46.5148  27
  -2   0  15 29.1434 33.3111  11
   2   0 -15 21.3443 59.8193  32
  -2   0  15 25.8618 46.3015  14
  -2   0  14 1976.03 92.4869   5
  -2   0  14 2376.02 83.1941  27
  -2   0  14 2321.90 87.2089  24
  -2   0  14 2187.46 79.6464  26
  -2   0  14 2321.53 83.3377  22
  -2   0  14 2237.07 81.7273  19
   2   0 -14 2018.56 107.698  32
  -2   0  14 2357.45 84.6908  14
  -2   0  13 23.1417 44.3897   5
  -2   0  13-2.71849 38.5608  27
  -2   0  13 49.2843 38.1085  26
  -2   0  13 34.7774 43.9300  24
  -2   0  13-16.7648 36.0153  22
  -2   0  13 2.91075 23.9147   9
  -2   0  13-1.74546 36.4656  19
   2   0 -13 44.7523 56.1595  32
  -2   0  13 15.3531 38.7291  14
  -2   0  12 1542.57 63.6284  24
  -2   0  12 1622.15 63.5706  25
  -2   0  12 1515.84 60.5464  21
  -2   0  12 1464.81 60.3486  19
  -2   0  12 1681.97 77.6031   5
  -2   0  12 1543.10 61.8953  14
  -2   0  12 1543.18 51.7652   9
  -2   0  12 1604.07 58.4513  10
  -2   0  12 1579.92 59.6985  22
  -2   0  11 9.51450 38.4329   5
  -2   0  11-8.96836 19.9206   9
  -2   0  10 36173.8 870.870   5
  -2   0  10 33790.5 852.805   9
   2   0  -9 31.1070 16.8619  31
  -2   0   9-31.6289 32.0901   5
   2   0  -8 28360.7 709.994  31
  -2   0   8 28734.4 718.959   5
  -2   0   7 15.4927 7.24068   3
  -2   0   7 16.5595 23.7633   5
  -2   0   6 22254.4 555.237   3
  -2   0   6 22603.9 564.052   5
   2   0  -6 22478.8 554.195  29
  -2   0   5-0.78337 8.45394   3
  -2   0   5 4.91862 19.0054   5
  -2   0   4 21606.1 535.467   3
  -2   0   4 21621.6 539.926   5
  -2   0   3 5.97142 10.2654   2
  -2   0   3 13.3396 7.30705   3
  -2   0   2 118739. 2974.97   2
   2   0  -2 122179. 2974.31  29
  -2   0   1 1.37390 4.93475   3
  -2   0   1 2.20636 3.67232   2
  -2   0   0 43582.4 1094.47   3
   2   0   0 44904.1 1093.86  31
  -2   0  -1 14.4246 6.15742   3
   2   0   1 23.0257 10.1303   4
   2   0   1 21.5093 7.99737  29
   2   0   2 135381. 3307.71  29
   2   0   2 132111. 3310.18   4
   2   0   3 12.6900 10.9701  29
   2   0   3 3.22262 16.9186   4
  -2   0  -3 23.2798 15.6647  32
   2   0   4 931.281 37.7952   4
  -2   0  -4 1006.38 40.8212  32
  -2   0  -5-14.8425 24.2603  32
   2   0   5 21.0020 22.3938   4
   2   0   5 31.4184 24.0670   5
   2   0   6 9084.40 243.510   5
  -2   0  -6 9311.41 246.174  32
   2   0   7 43.6027 31.7196   5
   2   0   7 40.9570 17.2407   7
  -2   0  -7 32.0585 31.7856  32
   2   0   8 2945.82 83.7963   7
   2   0   8 2843.33 98.6135   5
  -2   0  -8 3060.32 104.178  32
   2   0   9 24.8375 38.2764   5
   2   0   9 2.98336 22.2618   7
  -2   0  -9-10.4113 45.1242  32
   2   0  10 1940.87 68.6827  14
   2   0  10 1959.16 67.3930  21
   2   0  10 2037.96 69.4176  19
  -2   0 -10 1902.56 89.9459  32
   2   0  10 1713.04 80.9915   5
   2   0  10 1727.82 63.2176   7
   2   0  10 2133.89 70.5071  26
   2   0  10 1958.06 72.4706  25
   2   0  10 1982.73 71.8495  24
   2   0  11 14.0620 42.4501  24
   2   0  11 34.2396 39.6184  26
   2   0  11 20.2911 43.3202  25
   2   0  11-2.42842 35.1288  22
   2   0  11 19.7701 36.6804  21
   2   0  11 0.90733 38.3202  19
  -2   0 -11 25.3630 52.1171  32
   2   0  11 14.8094 25.6258   9
   2   0  11 72.3801 47.6776   5
   2   0  11 1.53012 30.4003   7
   2   0  11-9.42564 38.4256  14
   2   0  12 1675.93 69.8452  26
   2   0  12 1806.52 74.3665  25
   2   0  12 1752.00 72.3628  24
   2   0  12 1673.79 66.2188  22
   2   0  12 1646.54 68.2451  19
   2   0  12 1661.83 69.8519  21
  -2   0 -12 1404.64 93.3395  32
   2   0  12 1478.86 54.8524   9
   2   0  12 1399.83 79.3271   5
   2   0  12 1529.16 69.2372  14
   2   0  13 1.06473 46.9078  26
   2   0  13 50.7124 53.3274  25
   2   0  13 28.3810 41.5722  22
   2   0  13 27.1348 45.0536  21
  -2   0 -13-10.6602 58.3676  32
   2   0  13 26.4746 40.0406  11
   2   0  13 26.9020 46.2463   5
   2   0  13 2.12238 44.8710  14
   2   0  14 2131.55 84.1563  21
   2   0  14 1969.06 83.0830  26
   2   0  14 2170.83 86.4349  25
   2   0  14 2151.43 75.6543  11
   2   0  14 2101.98 81.2879  14
   2   0  14 2049.98 77.7463  22
   2   0  15 38.3953 38.9574  22
   2   0  15-19.2569 46.4663  21
   2   0  15 15.2013 47.7312  26
   2   0  15 63.4534 52.4454  25
   2   0  15 45.2100 37.7996  11
   2   0  15 9.87840 46.3920  27
   2   0  15 83.7506 46.0030  14
   2   0  16 1455.67 64.2530  21
   2   0  16 1613.83 67.6861  25
   2   0  16 1448.15 55.2989  11
   2   0  16 1634.86 65.7860  27
   2   0  16 1317.70 56.6356  22
   2   0  17 37.5339 34.2422  25
   2   0  17 40.9777 33.7813  21
   2   0  17 25.3852 25.3236  22
   2   0  17 27.2390 33.8164  27
   2   0  18 505.709 29.3679  27
   2   0  18 542.248 29.9348  21
  -2  -2  20 714.270 26.9520  25
  -2   2  20 787.502 27.5035  21
  -2  -2  19 288.258 31.8561  25
  -2  -2  19 270.917 29.0001  21
  -2  -2  19 319.235 26.8432  27
  -2   2  19 264.660 27.9901  22
  -2   2  19 313.506 31.6029  21
  -2  -2  19 325.812 28.9311  22
  -2   2  18 1588.26 62.5030  21
  -2  -2  18 1680.43 60.8295  22
  -2   2  18 1558.38 58.0142  22
  -2  -2  18 1560.44 58.9705  26
  -2   2  18 1459.81 57.3010  25
  -2  -2  18 1512.27 63.3848  25
  -2  -2  18 1561.90 60.1257  21
  -2  -2  18 1520.81 59.5232  27
  -2   2  18 1490.34 57.0506  27
  -2  -2  18 1518.50 55.1529  14
  -2  -2  17 287.786 46.5345  22
  -2   2  17 181.357 42.1415  22
  -2  -2  17 245.998 44.0173  21
  -2  -2  17 200.156 45.9703  19
  -2   2  17 195.883 46.6282  21
  -2  -2  17 266.569 51.3169  25
  -2  -2  17 191.756 45.6123  26
  -2   2  17 191.789 41.4271  25
  -2  -2  17 195.725 45.3169  27
  -2   2  17 164.546 40.4084  27
  -2  -2  17 195.740 38.4575  14
  -2   2  16 1745.67 71.2260  22
  -2  -2  16 1773.19 74.3179  22
  -2  -2  16 1722.31 73.8998  19
  -2  -2  16 1664.38 73.9419  21
  -2   2  16 1736.29 73.5041  21
  -2  -2  16 1555.33 73.9937  26
  -2   2  16 1706.55 69.4537  25
  -2   2  16 1588.06 73.7726  24
  -2  -2  16 1673.44 78.1095  25
  -2  -2  16 1722.21 62.1553   9
  -2  -2  16 1706.79 73.4719  27
  -2   2  16 1680.49 70.9874  27
  -2  -2  16 1682.14 69.2383  14
  -2   2  16 1795.96 74.2745  14
  -2   2  15 158.073 43.0686  27
  -2   2  15 169.963 48.0914  24
  -2  -2  15 206.260 49.0359  24
  -2   2  15 178.847 49.1695  25
  -2  -2  15 129.812 54.5716  25
  -2  -2  15 190.124 45.3385  22
  -2   2  15 127.891 47.9617  22
  -2  -2  15 199.658 50.0361  21
  -2   2  15 137.846 50.0390  21
  -2  -2  15 187.449 36.8058   9
  -2   2  15 150.399 33.5453  11
  -2  -2  15 197.611 45.5359  14
  -2   2  15 215.393 47.1896  14
  -2   2  15 209.255 58.1446   5
  -2   2  14 6653.08 182.945  27
  -2   2  14 6474.12 178.830  26
  -2  -2  14 6575.95 183.264  24
  -2   2  14 6550.41 184.082  24
  -2  -2  14 6589.13 186.233  25
  -2   2  14 6498.38 181.898  25
  -2  -2  14 6702.78 182.472  22
  -2   2  14 6426.91 182.987  22
  -2   2  14 6616.10 184.609  21
  -2  -2  14 6865.35 183.675  21
   2  -2 -14 5838.70 197.820  32
  -2  -2  14 6617.61 178.789   9
  -2   2  14 6348.64 175.942  11
  -2   2  14 6765.60 184.300  14
  -2  -2  14 6315.91 180.291  14
  -2   2  14 6157.65 207.338   5
  -2   2  13 9858.72 269.127  26
  -2   2  13 10542.3 273.733  27
  -2   2  13 10330.0 273.419  25
  -2  -2  13 10104.5 275.773  25
  -2  -2  13 10352.4 273.371  24
  -2   2  13 10370.0 273.926  24
  -2  -2  13 10568.1 273.362  22
  -2   2  13 10389.0 273.158  22
  -2  -2  13 10156.5 272.727  21
  -2   2  13 10625.9 274.778  21
   2  -2 -13 10070.6 290.520  32
  -2   2  13 9917.93 267.644  11
  -2  -2  13 10564.0 270.759   9
  -2  -2  13 10230.5 272.182  14
  -2   2  13 10733.3 274.273  14
  -2   2  13 10689.7 300.357   5
  -2   2  12 2578.62 83.1739  27
  -2   2  12 2519.91 83.3165  25
  -2  -2  12 2467.52 84.0199  24
  -2   2  12 2516.88 80.1636  26
  -2   2  12 2602.92 85.2991  24
  -2  -2  12 2317.06 87.4973  25
  -2   2  12 2464.87 82.4285  22
  -2  -2  12 2542.36 82.4492  22
  -2   2  12 2489.71 85.0294  21
  -2  -2  12 2477.04 81.9374  21
   2  -2 -12 2360.05 97.5501  32
  -2   2  12 2585.80 78.2076  11
  -2  -2  12 2605.76 81.4376   9
  -2   2  12 2761.10 110.902   5
  -2  -2  12 2374.05 81.3554  14
  -2   2  12 2551.31 83.6022  14
  -2  -2  11 2711.76 85.3837  10
  -2  -2  11 2663.23 82.6817   9
   2  -2 -11 2799.75 101.177  32
  -2   2  11 2900.39 110.242   5
  -2  -2  10 5659.98 160.198   5
  -2  -2  10 6035.04 157.080   9
  -2  -2   9 5250.23 148.185   2
  -2  -2   9 5087.35 140.535   5
  -2  -2   8 636.873 38.4163   2
  -2   2   8 558.812 44.1336   5
  -2  -2   8 590.492 29.0594   5
   2   2  -8 588.276 28.8262  31
  -2  -2   7 38236.8 913.806   2
  -2  -2   7 35509.6 907.153   5
  -2   2   7 36488.7 918.634   5
   2   2  -7 36487.7 908.446  31
  -2  -2   6 73155.6 1782.80   2
  -2   2   6 71619.4 1786.74   5
   2   2  -6 71083.5 1779.61  31
  -2  -2   5 1837.69 57.6284   2
  -2   2   5 1814.12 61.5943   5
   2   2  -5 1784.50 55.9502  31
  -2  -2   4 5303.42 139.617   2
  -2   2   4 5186.18 140.610   1
  -2  -2   4 5273.18 141.747  30
   2   2  -4 5213.39 138.266  31
  -2   2   4 5207.46 141.453   5
  -2  -2   3 39312.5 949.702  33
  -2   2   3 37041.1 950.178   1
   2  -2  -3 37847.8 946.680  30
  -2  -2   3 38787.2 951.615  30
   2   2  -3 39245.1 949.625  31
  -2   2   3 37193.9 950.277   5
   2  -2  -2 3465.02 91.1221  30
  -2  -2   2 3439.58 96.4354  30
   2   2  -2 3528.08 95.6652  31
  -2  -2   2 3421.88 94.8258  33
   2  -2  -2 3572.08 96.4203  33
  -2   2   2 3473.50 94.0739   5
   2  -2  -1 110344. 2739.82  30
  -2  -2   1 115634. 2743.85  30
  -2   2   1 109579. 2737.57  32
  -2  -2   1 116457. 2743.38  33
  -2   2   1 112491. 2740.61   5
   2   2  -1 108760. 2738.68   4
  -2   2   0 3910.68 96.6505  32
  -2  -2   0 3936.62 95.4136  32
   2   2   0 3310.93 99.8942   1
   2  -2   0 3893.93 97.9758  30
  -2  -2   0 3901.86 101.279  30
   2   2   0 3280.97 96.8696   4
   2   2   1 182832. 4341.60  31
  -2   2  -1 182098. 4337.95  32
  -2  -2  -1 180703. 4335.79  32
   2   2   1 180251. 4339.93   1
  -2  -2  -1 182832. 4340.46  30
   2   2   1 178542. 4338.61   4
   2  -2   1 168492. 4333.36   4
  -2  -2  -2 40336.0 1017.96  32
  -2   2  -2 41350.1 1020.61  32
   2   2   2 41197.7 1022.39  31
   2   2   2 43396.1 1021.62   1
   2  -2   2 40064.8 1015.19   4
  -2  -2  -2 41455.3 1022.37  30
   2   2   2 42612.5 1021.17   4
  -2  -2  -3 31387.9 754.112  32
  -2   2  -3 31230.2 756.553  32
   2  -2   3 30736.4 753.068   2
   2   2   3 30313.6 756.586   4
  -2  -2  -3 32482.4 757.900  30
   2  -2   4 13440.8 354.042   5
   2   2   4 13822.2 363.759   5
   2  -2   4 14252.5 356.671   2
   2  -2   4 14120.1 352.616  29
  -2   2  -4 14956.1 362.524  32
  -2  -2  -4 14876.8 359.018  32
   2  -2   5 455.838 22.5236   5
   2   2   5 404.331 36.0401   5
   2  -2   5 486.314 26.2011   2
  -2   2  -5 441.923 34.5944  32
  -2  -2  -5 512.865 30.2969  32
  -2  -2  -6 114.661 25.8545  32
  -2   2  -6 98.1834 33.7400  32
   2  -2   6 71.9168 21.6644   2
   2   2   6 60.1100 33.6153   5
   2  -2   6 90.2966 19.0257   7
   2  -2   6 53.6103 17.6729   5
   2  -2   7 7193.52 195.120   5
  -2  -2  -7 7694.75 203.514  32
  -2   2  -7 7426.23 207.688  32
   2  -2   8 1876.36 62.8764   5
   2   2   8 1747.66 56.0886   7
  -2  -2  -8 1981.99 74.6352  32
  -2   2  -8 2029.33 80.2204  32
   2   2   9 11451.9 309.277   5
   2   2   9 10701.1 281.009   7
  -2   2  -9 11346.0 307.317  32
  -2  -2  -9 11424.4 300.606  32
   2   2  10 1246.76 58.2512  27
   2   2  10 1361.41 58.4223  24
   2   2  10 1278.42 57.9227  25
   2   2  10 1369.52 56.3023  26
   2  -2  10 1349.82 59.1756  25
   2  -2  10 1369.43 57.0586  24
   2   2  10 1274.05 54.1379  22
   2  -2  10 1329.24 54.1623  22
   2   2  10 1303.54 55.3292  21
   2  -2  10 1327.93 59.5107  19
   2   2  10 1287.17 47.9995   7
   2   2  10 1407.49 81.6788   5
   2   2  10 1390.95 54.5571  11
   2  -2  10 1284.25 53.7888  14
  -2  -2 -10 1206.53 68.2129  32
   2   2  11 7832.55 213.375  27
   2   2  11 7970.30 211.513  26
   2  -2  11 7909.94 214.254  25
   2   2  11 7966.84 212.954  25
   2   2  11 8113.30 212.623  24
   2  -2  11 7980.58 211.644  24
   2  -2  11 7419.97 207.987  14
   2   2  11 7791.64 209.150  22
   2  -2  11 7761.09 209.323  22
   2   2  11 7809.28 210.122  21
   2  -2  11 7689.56 213.407  19
   2   2  11 7573.27 208.400  11
  -2  -2 -11 8066.90 229.942  32
   2   2  11 7446.97 203.903   7
   2   2  11 7877.43 236.568   5
  -2  -2 -12 1933.91 91.0895  32
   2  -2  12 1854.86 71.6127   9
   2   2  12 1870.16 72.2794  11
   2   2  12 2030.96 80.8171  25
   2  -2  12 2043.00 81.2334  25
   2   2  12 1978.12 74.8051  22
   2  -2  12 2031.15 75.9531  22
   2   2  12 1983.75 78.1387  21
   2  -2  12 1935.54 81.4490  19
   2   2  12 2127.24 79.3232  26
   2   2  12 2202.64 81.9433  27
  -2  -2 -12 2084.14 98.8191  30
   2   2  12 1944.70 97.7851   5
   2  -2  12 1960.02 73.5979  14
   2   2  13 2740.63 87.9382  11
   2  -2  13 2703.76 87.0744   9
   2  -2  13 2598.66 97.1314  25
   2   2  13 2467.06 94.9137  25
   2   2  13 2504.77 87.8188  22
   2  -2  13 2720.51 91.2188  22
   2  -2  13 2556.38 94.7888  19
   2   2  13 2686.44 91.4351  21
   2   2  13 2549.18 93.4221  27
  -2  -2 -13 2414.63 108.788  30
   2   2  13 2600.16 115.563   5
   2  -2  13 2620.64 87.6061  14
   2   2  14 437.972 53.4557  27
   2  -2  14 480.224 53.7567  19
   2   2  14 487.562 50.5861  21
   2  -2  14 484.059 48.2631  22
   2   2  14 486.408 46.0191  22
   2   2  14 502.139 54.5103  25
   2  -2  14 466.784 52.8969  25
   2  -2  14 423.235 39.0915   9
   2   2  14 432.560 44.0421  11
   2  -2  14 516.591 44.1344  14
   2   2  15 2726.68 90.3210  21
   2   2  15 2489.31 83.9823  22
   2  -2  15 2927.14 87.6963  22
   2  -2  15 2578.30 92.5234  25
   2   2  15 2658.77 90.5969  25
   2   2  15 2659.72 83.5512  11
   2  -2  15 2405.83 78.8386   9
   2   2  15 2641.38 91.5175  27
   2   2  16 190.267 38.9003  21
   2   2  16 161.861 30.3027  22
   2  -2  16 187.820 33.5627  22
   2  -2  16 155.525 31.0328  11
   2  -2  16 201.116 41.1177  25
   2  -2  16 200.665 42.1059  26
   2   2  16 167.080 38.9974  27
   2  -2  17 1587.54 55.5352  25
   2   2  17 1569.53 54.8508  21
   2  -2  17 1500.71 49.9903  22
   2   2  17 1620.09 55.4249  27
   2  -2  17 1646.44 56.4698  26
   2  -2  17 1500.92 56.4452  27
   2   2  18 133.524 15.9941  21
   2   2  18 124.971 16.7500  27
   2  -2  18 125.142 18.5061  27
  -2  -4  19 1038.21 31.8394  22
  -2  -4  19 975.277 31.2698  26
  -2  -4  18 1.02930 26.6764  26
  -2  -4  18 13.4316 23.3777  25
  -2  -4  18 41.7101 26.4871  27
  -2  -4  18 49.6967 25.9084  22
  -2  -4  17 1118.17 51.8220  22
  -2   4  17 1094.80 50.4132  21
  -2  -4  17 1109.66 51.5246  19
  -2  -4  17 1094.77 49.1884  25
  -2  -4  17 1098.95 53.0128  26
  -2  -4  17 1171.30 51.6184  27
  -2   4  17 1061.47 46.1030  27
   2   4 -17 1031.45 39.3764  13
  -2  -4  16 212.113 43.7675  22
  -2  -4  16 121.473 36.6598  21
  -2   4  16 92.3544 41.2602  21
  -2  -4  16 136.299 39.8509  25
  -2  -4  16 196.053 33.8863   9
  -2  -4  16 172.591 43.2783  19
  -2   4  16 163.296 38.7271  27
  -2  -4  15 124.079 47.1538  22
  -2   4  15 93.8165 45.3663  22
  -2  -4  15 80.3031 40.2329  21
  -2   4  15 102.712 46.4689  21
  -2  -4  15 127.206 45.4270  25
  -2  -4  15 109.169 39.5326   9
  -2  -4  15 115.976 46.5358  19
  -2   4  15 32.3349 43.2283  27
  -2  -4  14 2178.04 82.2795  25
  -2   4  14 2138.20 72.7881  25
  -2   4  14 2295.81 79.0159  14
  -2  -4  14 2131.74 84.7617  22
  -2   4  14 2269.41 83.2643  21
  -2   4  14 2235.28 82.9550  22
  -2  -4  14 2177.16 87.2780  19
  -2  -4  14 2144.34 78.9708  21
  -2  -4  14 2162.46 80.5097   9
  -2   4  14 2018.61 80.2218  27
   2   4 -13 689.708 63.2970  32
   2  -4 -13 629.986 56.5807  30
  -2   4  13 849.658 54.6453  27
  -2   4  13 824.266 47.2094  28
  -2   4  13 764.295 43.9083  25
  -2   4  13 805.883 45.2213  24
  -2  -4  13 818.079 53.9613  25
  -2   4  13 650.289 55.0551  22
  -2   4  13 686.541 55.7782  21
  -2  -4  13 761.049 57.7235  22
   2   4 -13 741.894 46.1330  23
  -2  -4  13 793.667 60.1078  19
  -2  -4  13 756.987 50.3767  21
  -2   4  13 701.998 48.5322  14
  -2   4  13 793.644 72.2231   5
   2   4 -12 493.316 58.8656  32
  -2  -4  12 570.506 37.7132  17
  -2  -4  12 532.886 47.2247  10
   2  -4 -12 606.760 55.0118  30
  -2   4  12 537.146 51.1585  27
  -2   4  12 590.324 44.1394  28
  -2   4  12 553.852 39.6018  24
  -2   4  12 689.045 40.3650  25
  -2  -4  12 523.229 49.6491  25
  -2   4  12 586.980 49.5933  22
  -2   4  12 573.081 49.5923  21
   2   4 -12 597.231 44.1173  23
  -2  -4  12 593.088 44.8310  21
  -2   4  12 581.434 42.6908  14
  -2   4  12 602.215 69.1659   5
  -2  -4  11 22990.1 607.691   2
   2  -4 -11 23389.2 608.969  30
  -2   4  11 23790.9 595.863  28
  -2   4  11 23976.8 596.504  27
  -2  -4  11 23122.7 595.906  25
  -2   4  11 24377.5 597.034  22
  -2   4  11 24271.4 597.491  21
  -2  -4  11 24300.6 595.752   9
  -2  -4  11 23383.1 594.311  10
   2   4 -11 22129.0 610.629  32
  -2  -4  11 22347.7 591.556  17
  -2   4  11 23161.7 592.642  14
  -2   4  11 25259.4 623.702   5
  -2  -4  10 802.495 54.8043   2
   2  -4 -10 679.275 51.3058  30
  -2   4  10 752.436 45.8355  28
  -2   4  10 879.098 46.3632  27
  -2  -4  10 747.649 46.5449  25
  -2   4  10 834.083 40.9794  14
  -2  -4  10 835.883 44.5830   9
  -2  -4  10 797.055 44.4615  10
   2   4 -10 646.218 54.1117  32
  -2  -4  10 781.587 39.9170  17
  -2   4  10 821.838 68.6622   5
  -2   4  10 814.004 47.0560  21
  -2   4  10 699.889 46.4475  22
  -2   4   9 212.455 28.9647   8
  -2   4   9 223.652 49.2846   5
  -2  -4   9 232.752 42.9456   2
   2  -4  -9 273.057 37.9546  30
  -2  -4   9 192.216 32.8151   9
  -2   4   8 3041.73 107.094   5
  -2  -4   8 2897.41 86.0849   9
  -2   4   8 3059.26 85.6626   8
  -2  -4   8 2942.12 100.056   2
   2  -4  -8 2774.48 95.5669  30
   2   4  -8 2867.08 91.3633  31
  -2   4   7 3573.73 116.365   5
  -2  -4   7 3529.74 98.3183   9
  -2   4   7 3508.73 97.9623   8
  -2  -4   7 3620.25 110.993   2
   2  -4  -7 3329.90 105.518  30
   2   4  -7 3361.56 105.031  31
  -2   4   6 8793.35 234.433   5
  -2  -4   6 8436.83 219.494   9
  -2   4   6 8708.23 220.080   8
  -2  -4   6 9143.98 232.758   2
   2  -4  -6 8021.85 226.261  30
   2   4  -6 8275.57 228.384  31
  -2   4   5 1512.39 60.3383   5
  -2  -4   5 1495.81 48.3147   9
  -2   4   5 1498.55 48.6090   8
   2  -4  -5 1535.03 54.5269  30
  -2  -4   5 1468.47 63.1139  30
   2   4  -5 1592.58 59.6095  31
   2  -4  -5 1519.64 64.6395  33
  -2   4   5 1441.80 64.0179   1
  -2   4   4 8633.30 240.125   5
  -2  -4   4 9458.76 245.458  30
   2  -4  -4 9208.28 237.249  30
  -2  -4   4 9231.96 243.723  33
   2   4  -4 9267.74 243.022  31
   2  -4  -4 9348.59 246.615  33
  -2   4   4 8543.71 244.499   1
  -2   4   3 25650.3 650.776   5
   2  -4  -3 25538.9 648.991  30
  -2  -4   3 26255.9 656.365  30
   2  -4  -3 25958.8 657.481  33
   2   4  -3 26078.2 655.542  31
  -2  -4   3 26074.0 656.191  33
  -2   4   3 25862.1 657.042   1
  -2   4   2 1135.14 41.5485   5
   2  -4  -2 1088.57 42.3708  30
  -2  -4   2 1297.70 52.2380  30
  -2  -4   2 1098.67 49.8780  33
   2   4  -2 1087.38 51.5431  31
   2  -4  -2 1105.30 52.5768  33
  -2   4   2 1192.75 52.9381   1
   2   4  -1 4024.91 113.544   5
   2  -4  -1 4529.84 119.833  30
  -2  -4   1 4557.81 126.104  30
   2   4  -1 4461.91 127.673  31
  -2  -4   1 4554.40 127.951  33
   2  -4  -1 4548.33 129.578  33
   2   4  -1 4349.74 125.996   1
  -2   4   1 4231.99 127.460   1
   2   4   0 7718.42 209.389   5
  -2  -4   0 8317.37 216.871  30
   2  -4   0 8269.86 212.883  30
  -2  -4   0 8175.93 219.267  33
   2   4   0 8228.19 220.726  31
   2  -4   0 8228.78 220.948  33
   2   4   0 8174.55 218.759   1
   2   4   1 4418.18 118.461   5
   2   4   1 4596.82 125.586   1
  -2  -4  -1 4446.05 123.169  30
   2  -4   1 4385.33 119.653  30
  -2  -4  -1 4311.21 126.094  33
   2   4   2 8911.95 234.698   5
   2   4   2 9060.90 227.077   8
   2   4   2 9014.41 238.485   1
  -2  -4  -2 9045.90 237.241  30
  -2   4  -2 8555.06 227.631  32
   2   4   3 961.370 46.5473   5
   2   4   3 1017.51 37.5989   8
  -2  -4  -3 1062.31 48.0128  30
  -2   4  -3 999.859 39.8080  32
   2   4   3 1018.02 50.5303   1
   2   4   4 1302.31 59.1854   5
   2  -4   4 1221.68 52.5127   2
  -2   4  -4 1438.62 52.3330  32
  -2  -4  -4 1481.08 59.4259  30
   2   4   5 60200.9 1432.68   5
   2   4   5 57993.6 1416.69   8
   2  -4   5 57641.4 1423.40   2
  -2  -4  -5 61278.0 1430.39  30
  -2   4  -5 58533.7 1424.98  32
   2   4   6 514.311 50.2288   5
   2   4   6 559.699 34.2175   8
  -2  -4  -6 551.794 47.3659  30
   2  -4   6 483.862 36.6239   2
  -2   4  -6 480.670 40.8831  32
   2  -4   7 577.363 40.0117   2
  -2   4  -7 650.850 46.8720  32
  -2  -4  -7 508.667 49.9823  30
   2   4   7 580.486 54.5002   5
  -2  -4  -8 1541.45 71.9591  30
   2   4   8 1454.94 61.8208  27
   2   4   8 1471.36 81.3280   5
  -2   4  -8 1562.12 57.6868  23
   2   4   8 1457.23 58.1304  22
   2  -4   8 1457.04 59.2906  19
   2   4   8 1494.40 57.6497  21
  -2   4  -8 1442.45 70.6934  32
   2  -4   8 1509.25 56.4054  17
   2  -4   8 1268.93 58.2935   2
   2  -4   8 1417.29 53.8407  16
  -2   4  -9 864.651 59.4660  32
   2  -4   9 799.866 44.5629  17
   2   4   9 836.374 52.5378  27
   2   4   9 800.929 51.5736  28
   2  -4   9 723.423 44.4472  25
   2   4   9 863.085 46.3121  25
   2   4   9 743.980 47.7340  22
  -2   4  -9 799.467 44.6599  23
   2  -4   9 850.485 49.5192  19
   2   4   9 728.189 47.2801  21
  -2  -4  -9 855.991 61.1021  30
   2   4   9 878.188 67.8686   5
   2  -4   9 778.851 41.2421  16
  -2   4 -10 1803.83 85.6421  32
   2  -4  10 1708.25 64.2337  17
   2   4  10 1786.34 73.6577  27
   2   4  10 1782.54 70.2657  28
   2   4  10 1770.99 65.9707  25
   2  -4  10 1788.18 67.6207  25
  -2   4 -10 1762.21 65.8884  23
   2   4  10 1702.74 68.8815  22
   2   4  10 1754.60 68.6150  21
   2  -4  10 1801.44 71.6391  19
  -2  -4 -10 1857.01 86.6340  30
   2   4  10 1898.40 98.8739   5
   2  -4  10 1768.82 61.9073  16
  -2  -4 -11 12257.2 345.917  30
   2   4  11 12531.8 326.627  28
   2   4  11 12748.8 329.497  27
   2  -4  11 12271.9 324.436  25
   2   4  11 12789.3 325.765  22
   2   4  11 12614.7 325.673  21
   2  -4  11 12810.0 328.433  19
   2  -4  11 12087.6 321.710  17
   2   4  11 12881.6 356.520   5
  -2   4 -11 11667.8 344.086  32
   2  -4  12 1474.49 64.1369  25
   2  -4  12 1476.74 65.8269  22
   2   4  12 1383.45 63.5296  21
   2   4  12 1516.03 64.3433  22
   2  -4  12 1329.04 64.5666  21
   2  -4  12 1338.71 66.1384  19
   2   4  12 1338.15 62.6749  28
   2   4  12 1428.34 71.0248  27
   2  -4  12 1407.92 63.6884   9
   2  -4  12 1355.84 54.4345  17
   2   4  12 1405.41 89.7650   5
   2  -4  13 2183.01 83.2558  19
   2  -4  13 2333.81 82.1141  21
   2  -4  13 2250.49 80.2269  22
   2   4  13 2205.89 79.0354  21
   2  -4  13 2139.73 77.9036  25
   2  -4  13 2150.42 77.4343   9
   2   4  13 2287.30 85.8089  27
   2   4  14 275.387 46.6460  27
   2  -4  14 341.710 43.9178  21
   2   4  14 253.742 39.5616  21
   2  -4  14 298.068 44.6529  19
   2  -4  14 333.736 43.3664  22
   2  -4  14 302.813 38.8942  25
   2  -4  14 361.044 49.2744  26
   2  -4  14 329.108 37.2638   9
  -2   4 -14 295.586 33.3392  13
   2   4  15 373.455 40.2419  27
   2  -4  15 451.679 39.9661  21
   2   4  15 458.854 35.9426  21
   2  -4  15 418.162 37.8583  22
   2  -4  15 536.802 45.5724  26
   2  -4  15 470.730 35.2598  25
   2  -4  15 478.565 33.7029   9
  -2   4 -15 430.139 27.3972  13
   2  -4  16 164.933 32.0259  26
   2  -4  16 174.987 20.8931  25
   2  -4  16 200.288 27.5009  21
   2  -4  16 241.828 25.1814  22
   2   4  16 194.544 29.2159  27
   2  -4  17 306.364 17.4988  21
  -2  -6  17 337.503 19.8361  27
  -2  -6  17 314.739 20.5329  22
  -2  -6  16 498.140 30.1185  19
  -2  -6  16 566.121 33.2319  22
   2   6 -16 545.240 28.4685  13
  -2  -6  16 597.919 35.8349  26
  -2  -6  15 226.789 32.9864  19
  -2  -6  15 235.039 36.0891  22
  -2  -6  14 128.804 37.6839  19
  -2  -6  14 137.598 34.7108   9
   2   6 -14 167.921 30.9265  23
  -2  -6  14 181.890 41.8366  22
   2   6 -13 86.2029 36.9176  23
  -2  -6  13 60.4498 38.2491   9
  -2  -6  13 37.3031 30.5410  17
  -2  -6  13 62.4981 39.1733  19
  -2   6  13 126.230 41.9306  27
   2   6 -12 1265.39 58.6591  23
  -2  -6  12 1146.73 58.4953  19
  -2  -6  12 1112.28 48.9656  21
  -2  -6  12 1274.36 54.7213  17
  -2  -6  12 1165.01 57.3526   9
  -2   6  12 1129.80 59.0355  27
  -2   6  11 15244.9 421.238   5
   2   6 -11 15964.4 402.090  23
  -2  -6  11 16875.7 401.251   9
  -2  -6  11 14502.3 394.365  16
  -2  -6  11 15944.2 399.625  17
   2  -6 -11 14620.5 424.035  33
  -2   6  11 15762.8 402.704  28
  -2   6  11 15401.0 401.826  27
  -2   6  10 509.108 48.6526  27
  -2   6  10 451.817 48.4033  28
  -2   6  10 457.698 60.5353   5
   2   6 -10 467.055 49.9636  23
  -2  -6  10 387.342 43.4191   9
   2   6 -10 450.089 39.2548  15
  -2  -6  10 401.901 37.3976  16
  -2  -6  10 504.155 46.0035  17
  -2  -6  10 396.807 49.9575   2
   2  -6 -10 394.272 62.6753  33
  -2   6   9 751.403 53.9455  27
  -2   6   9 666.768 53.7326  28
  -2   6   9 670.306 61.4905   5
   2   6  -9 716.309 52.5684  23
  -2   6   9 646.171 46.1047   8
  -2  -6   9 675.959 45.4576   9
  -2  -6   9 633.620 43.4415  16
   2   6  -9 671.293 44.1579  15
  -2  -6   9 726.157 48.3883  17
  -2  -6   9 653.326 56.6735   2
   2  -6  -9 571.317 67.1748  33
  -2   6   8 8170.70 232.890   5
  -2  -6   8 7707.14 230.229   2
  -2   6   8 8239.04 216.260   8
  -2  -6   8 8228.81 215.040   9
   2   6  -8 8038.02 215.042  15
  -2  -6   8 7877.54 216.529  17
  -2   6   8 8031.60 220.192  28
   2  -6  -8 7891.28 239.763  33
  -2   6   7 4528.13 144.597   5
  -2  -6   7 4698.30 148.477   2
  -2  -6   7 4711.76 130.111   9
   2   6  -7 4621.67 131.141  15
  -2  -6   7 4722.62 133.524  17
  -2   6   7 4532.95 136.545  28
   2  -6  -7 4404.82 154.053  33
  -2  -6   6 3468.83 97.1068   9
  -2  -6   6 3414.48 117.028   2
   2   6  -6 3280.50 100.092  15
   2  -6  -6 3277.11 124.522  33
  -2   6   6 3092.17 108.871   5
  -2   6   5 2018.82 90.4175   1
  -2  -6   5 2020.27 86.6052   2
   2   6  -5 2011.48 90.6006   1
  -2  -6   5 2029.52 65.3859   9
  -2   6   5 2101.74 69.9417   8
   2   6  -5 1948.32 68.5409  15
  -2   6   5 2082.47 73.5169  28
   2  -6  -5 2170.87 93.0519  33
  -2  -6   4 1068.39 66.5722  33
   2  -6  -4 1024.95 66.8602  33
  -2  -6   4 957.621 46.4048  17
  -2   6   4 1051.70 48.0275   8
  -2   6   4 1060.38 50.7733  28
  -2  -6   4 975.321 61.5110  30
   2   6  -4 1087.27 46.4256  15
   2   6  -4 1109.59 66.8601   1
  -2   6   4 1170.35 69.3643   1
  -2  -6   3 17024.6 450.765  30
   2   6  -3 16736.7 431.835   8
  -2   6   3 17198.6 435.379   8
  -2  -6   3 16812.9 454.530  33
   2  -6  -3 17298.9 457.211  33
   2   6  -3 17936.0 455.208   1
  -2   6   3 18609.6 459.104   1
  -2  -6   2 3430.19 115.181  30
   2   6  -2 3437.00 97.4854   8
  -2   6   2 3464.60 99.5015   8
  -2  -6   2 3619.19 119.680  33
   2  -6  -2 3272.50 122.421  33
   2   6  -2 3648.42 120.246   1
  -2   6   2 3671.18 122.899   1
  -2  -6   1 408.291 43.3019  30
   2   6  -1 401.729 29.1943   8
  -2   6   1 392.298 30.7963   8
  -2  -6   1 452.566 51.1960  33
   2   6  -1 475.039 51.4383   1
  -2   6   1 422.044 53.5825   1
  -2  -6   0 12123.1 326.765  30
  -2   6   0 11865.9 311.220   8
   2   6   0 12246.7 312.262   8
  -2  -6   0 12277.6 333.512  33
  -2   6   0 13049.0 335.414   1
   2   6   0 12561.1 333.189   1
  -2   6  -1 279.231 49.2328   1
   2   6   1 377.401 48.2480   1
  -2   6  -1 245.538 25.8338   8
  -2  -6  -1 221.726 39.4556  30
  -2  -6  -1 214.965 51.4301  33
   2   6   1 266.767 31.0146   8
   2   6   2 5632.97 153.422  28
   2   6   2 5614.79 169.949   1
  -2   6  -2 5754.99 151.102  23
   2   6   2 5420.01 149.615   8
  -2   6  -2 5257.98 145.358   8
  -2  -6  -2 5480.55 163.984  30
   2  -6   2 5437.55 149.894  17
  -2  -6  -2 5704.22 171.440  33
   2  -6   2 5780.19 174.143  33
  -2   6  -2 5270.50 149.901  15
   2   6   3 5325.28 149.592  28
   2   6   3 5399.18 165.505   1
  -2   6  -3 5245.29 147.269  23
   2   6   3 5350.35 146.039   8
   2  -6   3 5153.97 140.979   9
  -2  -6  -3 5187.34 159.454  30
   2  -6   3 5326.60 146.467  17
  -2  -6  -3 5091.01 168.816  33
  -2   6  -3 5355.54 146.001  15
   2   6   4 181.567 38.6300   5
   2   6   4 245.834 35.2217   8
   2  -6   4 232.390 40.2549   2
   2  -6   4 162.772 28.3669   9
   2   6   4 190.533 39.2661  28
  -2  -6  -4 193.316 43.8392  30
  -2   6  -4 194.844 35.0400  15
   2  -6   4 179.520 36.0695  17
   2   6   5 3117.66 103.112  28
  -2   6  -5 3213.33 99.4845  23
   2  -6   5 3263.26 95.2021   9
   2   6   5 3209.31 99.4721   8
   2   6   5 3237.66 110.816   5
  -2  -6  -5 3094.02 111.195  30
  -2   6  -5 3245.52 96.9278  15
   2  -6   5 3201.35 106.615   2
   2   6   6 2731.78 99.8986   5
  -2   6  -6 2476.31 85.3841  23
   2  -6   6 2423.74 81.6744   9
   2   6   6 2634.40 92.0375  27
   2  -6   6 2508.79 85.6765  16
  -2   6  -6 2628.00 82.2858  15
  -2  -6  -6 2456.38 98.1704  30
  -2  -6  -7 7850.24 235.000  30
   2   6   7 7839.17 223.746  27
   2   6   7 8169.64 238.818   5
  -2   6  -7 8138.52 221.618  23
   2  -6   7 8379.76 218.219   9
   2  -6   7 8377.55 221.517  17
  -2  -6  -7 7951.45 245.098  33
  -2   6  -7 8349.16 218.503  15
   2  -6   7 8223.54 220.293  16
  -2  -6  -8 14694.3 412.277  30
   2   6   8 15696.4 400.688  27
   2   6   8 15768.6 400.674  28
  -2  -6  -8 15834.7 424.084  33
   2  -6   8 15417.9 397.531  17
   2  -6   8 15846.8 395.890   9
  -2   6  -8 15544.0 397.525  23
   2  -6   8 14519.7 392.127  19
   2  -6   8 14920.6 395.443  16
  -2   6  -8 15767.4 393.526  15
   2   6   8 15559.1 417.745   5
   2   6   9 2396.27 91.6253  27
   2   6   9 2571.26 92.1075  28
  -2  -6  -9 2250.12 107.238  33
  -2   6  -9 2470.50 85.8182  23
   2  -6   9 2320.99 81.0704  19
   2  -6   9 2441.80 82.4257  16
   2  -6   9 2528.21 84.9242   9
   2   6   9 2515.18 105.536   5
   2  -6   9 2601.92 86.6406  17
  -2   6 -10 2298.12 76.9442  23
   2  -6  10 1985.63 73.2205  19
   2   6  10 2234.58 81.8113  28
   2   6  10 2216.03 85.1290  27
   2  -6  10 2161.18 76.6360   9
   2  -6  10 2091.36 77.0764  17
   2  -6  10 1999.34 70.9215  16
   2  -6  11 5112.77 146.959  19
   2   6  11 5311.78 154.617  27
   2   6  11 5294.68 151.923  28
   2  -6  11 5653.49 149.883   9
   2  -6  11 5235.94 148.434  17
  -2   6 -11 5364.12 147.985  23
   2  -6  12 540.634 40.2775  21
   2  -6  12 471.391 38.0436  19
   2   6  12 514.391 42.4225  28
   2   6  12 564.087 46.8192  27
   2  -6  12 467.889 39.3396   9
   2  -6  12 427.520 36.0896  17
   2  -6  12 535.198 44.4416  22
  -2   6 -12 487.522 34.7859  23
   2  -6  13 491.325 35.6293   9
   2  -6  13 510.388 37.9120  22
  -2   6 -13 461.754 35.8610  13
   2  -6  13 453.547 34.3950  21
  -2   6 -14 2201.52 67.8761  13
   2  -6  14 2324.41 68.2717   9
   2  -6  14 2261.51 69.5832  22
   2  -6  15 2404.38 66.7383  26
   2  -6  15 2451.19 64.0858  22
  -2  -8  14 4.67034 17.6705  22
   2   8 -13 137.156 21.4148  23
   2   8 -12 1874.01 59.2990  23
  -2  -8  12 1680.89 55.9133  17
   2   8 -11 823.786 44.2007  23
  -2  -8  11 809.827 40.6653  17
   2   8 -11 763.214 34.2987  15
   2   8 -10 1783.96 69.0634  23
  -2  -8  10 1946.21 67.7184  17
   2   8 -10 1851.77 62.4805  15
   2   8  -9 9440.37 247.785  23
  -2  -8   9 9351.93 246.223  17
  -2  -8   9 9090.50 243.102  16
   2   8  -9 9458.02 243.918  15
   2   8  -8 3497.96 106.085  15
  -2  -8   8 3504.67 105.311  16
  -2   8   7 6626.21 173.742   8
   2   8  -7 6460.75 173.567  15
  -2   8   6 1772.73 72.4207   8
   2   8  -6 1808.88 72.6893  23
  -2  -8   6 1846.95 73.3447  17
   2   8  -6 1935.71 70.3188  15
   2  -8  -5 273.021 58.3930  33
   2   8  -5 195.821 43.8766  23
   2   8  -5 233.744 45.3512  15
  -2   8   5 246.661 31.7029  15
  -2  -8   5 235.856 44.0758  17
  -2  -8   5 229.458 48.6611   2
   2   8  -5 219.631 53.7343   1
  -2   8   5 257.633 41.1554   8
   2   8  -4 3806.21 116.063  23
  -2   8   4 3997.27 116.394   8
  -2  -8   4 3990.68 118.006  17
  -2  -8   4 4082.13 133.887   2
   2   8  -4 3967.41 138.749   1
   2  -8  -4 3968.58 141.251  33
  -2   8   4 3721.49 111.268  15
   2   8  -4 3774.02 116.808  15
  -2   8   3 151.566 36.1324  15
  -2  -8   3 187.104 43.4636  17
   2   8  -3 195.536 37.2602  23
  -2   8   3 221.492 41.2892   8
   2   8  -3 265.764 54.3017   1
  -2   8   3 215.998 57.1713   1
  -2  -8   2 91.4799 54.9909  33
   2  -8  -2 90.7823 32.0092  17
   2   8  -2 90.5197 36.1302  23
  -2   8   2 117.219 30.9035  23
  -2  -8   2 89.7373 40.3419  17
   2   8  -2 98.2294 39.0182  15
  -2   8   2 79.6717 35.0325  15
   2   8  -2 135.090 52.2284   1
  -2   8   2 96.4059 54.4215   1
   2   8  -2 95.5253 29.8255   8
  -2   8   2 76.9410 37.6202   8
  -2   8   1 13134.2 337.717  23
   2   8  -1 12661.9 336.580  23
   2   8  -1 13316.2 336.571   8
  -2   8   1 13449.4 338.048   8
  -2   8   1 13718.9 365.615   1
   2   8  -1 13681.4 362.798   1
   2  -8  -1 13276.6 338.441  17
  -2  -8   1 13303.5 339.728  17
  -2  -8   1 12126.3 360.815  33
   2   8  -1 13014.6 339.318  15
  -2   8   1 12845.4 339.079  15
  -2   8   0 783.766 46.6653  23
   2   8   0 793.924 45.2512   8
  -2   8   0 778.286 43.2856   8
   2   8   0 861.064 65.5570   1
  -2   8   0 738.843 69.1738   1
   2  -8   0 777.860 46.6635  17
  -2  -8   0 786.390 46.4448  17
   2  -8   0 920.461 74.5586  33
  -2  -8   0 827.999 66.2805  33
   2   8   0 789.639 48.3759  15
  -2   8   0 802.811 50.2895  15
  -2   8  -1 15590.6 404.737  23
  -2   8  -1 16018.2 401.446   8
   2   8   1 16440.3 404.140   8
  -2  -8  -1 15707.2 403.519  17
   2  -8   1 15934.0 405.404  17
  -2   8  -1 14787.5 404.975  15
   2   8   1 15939.4 403.672  15
  -2  -8  -1 14651.2 427.438  33
  -2   8  -1 16276.2 430.501   1
   2   8   1 16510.1 429.069   1
  -2   8  -2 280.590 29.3422  13
   2  -8   2 266.343 45.5144   2
  -2   8  -2 301.164 56.3409   1
   2  -8   2 235.657 42.2814  17
  -2   8  -2 289.848 43.2003  23
  -2  -8  -2 243.926 34.7834  17
   2   8   2 209.596 34.7734  15
  -2  -8  -2 253.547 57.5662  33
  -2   8  -3 193.721 31.6050  13
  -2   8  -3 208.464 56.8622   1
   2  -8   3 159.829 44.4458  17
  -2  -8  -3 147.562 57.4859  33
  -2   8  -3 184.570 43.0152  15
   2   8   3 154.361 30.6308  15
  -2   8  -3 194.384 42.9511  23
   2  -8   4 6785.25 182.924  17
  -2   8  -4 6783.68 182.181  15
  -2   8  -4 6399.34 177.468  13
  -2   8  -4 6623.42 182.460  23
   2  -8   5 283.553 43.2231  17
   2  -8   5 293.815 45.5556  16
  -2   8  -5 228.086 43.1551  15
  -2   8  -6 54.2165 41.5907  23
   2  -8   6 71.1547 40.5158  16
  -2   8  -6 3.87724 38.4861  15
   2  -8   6 43.2291 43.7654  17
   2  -8   7 4365.77 120.620   9
  -2   8  -7 4480.45 125.183  15
   2  -8   7 4615.43 127.911  16
  -2   8  -7 4230.57 124.238  13
  -2   8  -7 4427.68 128.216  23
   2  -8   8 3986.75 111.205   9
  -2   8  -8 4152.66 118.257  23
  -2   8  -8 4038.01 115.538  13
   2  -8   8 4019.18 115.508  16
  -2   8  -8 4054.65 113.916  15
   2  -8   9 2342.51 73.5085  17
   2  -8   9 2196.16 67.0582   9
   2  -8   9 2146.71 69.3087  16
  -2   8  -9 2281.94 73.6640  23
  -2   8  -9 2271.19 71.6449  13
  -2   8 -10 489.342 33.3220  23
   2  -8  10 575.659 34.9473  17
  -2   8 -10 476.367 33.3188  13
   2  -8  11 752.295 35.7434  22
  -2   8 -11 809.691 32.3483  23
   2  -8  11 818.004 32.9478  17
   2  -8  12 2028.08 54.3514  22
  -2   8 -12 2100.02 54.3560  13
   2  10  -9 204.546 16.7861  23
  -2 -10   8 186.762 21.0367  17
   2  10  -8 190.023 19.3086  23
   2  10  -8 185.732 18.1917  15
  -2 -10   7 876.829 36.3726  17
   2  10  -7 865.864 34.3030  23
  -2 -10   7 910.114 33.9105  16
   2  10  -7 946.164 35.6410  15
  -2 -10   6 195.076 27.6847  17
   2  10  -6 203.153 24.1570  23
   2  10  -6 191.929 26.5636  15
  -2 -10   6 212.246 26.1099  16
  -2 -10   5 6055.65 162.040  17
  -2 -10   5 6466.61 162.589  16
   2 -10  -5 5945.31 158.691  16
   2  10  -5 6236.04 162.099  15
  -2 -10   4 3171.66 91.0444  17
  -2 -10   3 2858.85 85.0562  17
   2  10  -3 2982.11 85.5756  15
  -2 -10   2 2179.12 68.1304  17
  -2  10   2 2168.60 65.9937  15
   2  10  -2 2276.84 68.6700  15
   2 -10  -1 86.2679 21.1156  17
  -2 -10   1 102.990 26.3628  17
  -2  10   1 160.794 27.9258  15
   2  10  -1 122.158 27.8808  15
   2 -10   0 1400.61 48.4127  17
  -2 -10   0 1424.94 48.6431  17
   2 -10   0 1587.55 54.9725  16
   2  10   0 1426.81 49.3481  15
  -2  10   0 1504.92 52.5535  15
   2 -10   1 661.716 33.6948  17
   2 -10   1 705.974 39.9992  16
  -2  10  -1 654.781 37.0654  15
   2 -10   2 240.668 28.2548  17
   2 -10   2 269.828 32.9923  16
   2 -10   3 5397.27 137.646  17
  -2  10  -3 5325.64 138.249  15
   2 -10   3 5189.70 139.074  16
   2 -10   4 3446.27 96.8788  17
  -2  10  -4 3392.23 96.2548  23
  -2  10  -4 3704.02 97.6446  15
   2 -10   5 753.618 33.5117  17
  -2  10  -5 747.354 32.2916  23
   2 -10   5 768.781 34.0681  16
   2 -10   6 388.854 24.3414  17
  -2  10  -6 376.490 24.0427  23
   2 -10   6 368.584 23.4628  16
   2 -10   7 96.1766 16.1877  17
  -2  10  -8 120.419 10.5560  23
   2 -10   8 134.069 10.8151  22
  -3   1  20 661.713 31.8960  22
  -3  -1  20 739.347 31.9549  22
  -3  -1  20 653.452 32.7350  21
  -3   1  19 255.057 34.6815  25
  -3   1  19 285.754 34.7309  22
  -3  -1  19 247.028 35.1594  22
  -3  -1  19 284.661 31.9140  27
  -3  -1  19 261.808 33.4307  14
  -3  -1  19 267.395 35.9410  21
  -3  -1  18 811.896 48.0337  26
  -3   1  18 914.237 53.6718  25
  -3  -1  18 908.916 57.5392  25
  -3   1  18 987.490 52.5664  22
  -3  -1  18 942.679 53.4471  22
  -3  -1  18 868.594 50.3957  27
  -3   1  18 918.968 48.5873  27
  -3  -1  18 876.414 50.6798  14
  -3   1  18 966.265 55.9923  14
  -3  -1  18 904.668 53.7511  21
  -3  -1  17 3325.39 105.496  26
  -3   1  17 3252.59 107.728  25
  -3   1  17 3366.39 111.127  24
  -3  -1  17 3573.59 113.709  25
  -3  -1  17 3240.33 109.268  24
  -3  -1  17 3481.88 108.544  21
  -3  -1  17 3354.09 106.959  19
  -3  -1  17 3404.94 107.899  22
  -3   1  17 3444.36 108.764  22
  -3  -1  17 3253.58 106.250  27
  -3   1  17 3321.01 105.492  27
  -3  -1  17 3498.03 109.005  14
  -3   1  17 3358.70 108.605  14
  -3   1  16 1741.48 76.1439  25
  -3  -1  16 1718.64 72.2051  26
  -3  -1  16 1814.39 77.2410  25
  -3  -1  16 1692.30 74.0976  24
  -3   1  16 1780.17 78.0562  24
  -3  -1  16 1734.33 73.7632  22
  -3   1  16 1716.09 74.8046  22
  -3  -1  16 1801.99 74.4233  21
  -3  -1  16 1803.32 74.4029  19
  -3  -1  16 1717.10 61.0177  11
  -3   1  16 1524.57 59.3896  11
  -3  -1  16 1618.66 58.6411   9
  -3  -1  16 1809.99 73.9288  14
  -3   1  16 1819.48 77.0838  14
  -3  -1  16 1826.51 74.4979  27
  -3   1  16 1829.09 71.9304  27
  -3   1  16 1573.72 65.8125  26
  -3  -1  15 1730.46 73.0359  27
  -3   1  15 1645.72 69.9263  27
  -3   1  15 1743.79 76.8145  24
  -3  -1  15 1677.72 80.2805  25
  -3   1  15 1750.95 75.3524  25
  -3  -1  15 1734.97 73.1935  26
  -3  -1  15 1690.49 75.5687  24
  -3   1  15 1635.06 65.7264  26
  -3  -1  15 1806.15 71.6965  22
  -3   1  15 1665.54 71.6578  22
  -3  -1  15 1737.28 74.4648  19
  -3  -1  15 1812.31 75.3254  21
   3  -1 -15 1442.87 89.7488  32
   3   1 -15 1527.35 97.6598  32
  -3   1  15 1797.69 61.5231  11
  -3  -1  15 1820.03 62.0316   9
  -3  -1  15 1761.16 73.0411  14
  -3   1  15 1575.31 87.0876   5
  -3   1  14 1766.83 68.7182  27
  -3   1  14 1715.90 65.7764  26
  -3  -1  14 1737.95 75.7124  25
  -3   1  14 1753.92 73.6737  25
  -3   1  14 1762.49 74.7529  24
  -3  -1  14 1789.80 72.4619  24
  -3   1  14 1890.37 71.8428  22
  -3  -1  14 1893.98 71.9541  22
  -3  -1  14 1711.25 71.3641  19
  -3  -1  14 1582.27 71.3727  21
  -3   1  14 1720.37 64.9823  19
   3   1 -14 1630.05 96.0771  32
   3  -1 -14 1611.59 91.7173  32
  -3   1  14 1613.03 59.4296  11
  -3  -1  14 1757.85 69.6833  10
  -3  -1  14 1648.83 61.1250   9
  -3  -1  14 1642.69 71.7149  14
  -3   1  14 1745.92 88.1865   5
  -3   1  13 2853.09 93.3143  27
  -3   1  13 2988.94 97.2410  24
  -3   1  13 2975.33 95.1328  25
  -3  -1  13 2991.44 96.0936  24
  -3   1  13 2971.75 90.9037  26
  -3  -1  13 3025.96 97.4817  25
  -3   1  13 2967.01 94.1870  22
  -3  -1  13 3053.22 93.4154  22
  -3  -1  13 3055.72 94.5646  19
  -3   1  13 2896.66 89.2250  19
  -3  -1  13 3105.09 94.2888  21
   3  -1 -13 2711.62 115.683  32
  -3  -1  13 2891.73 92.7760  10
  -3   1  13 2695.62 85.8598  11
  -3  -1  13 3004.90 88.2236   9
  -3  -1  13 2584.37 99.6939   5
  -3   1  13 2979.88 114.124   5
  -3  -1  13 2876.34 94.8430  14
  -3   1  12 4760.30 130.909  22
  -3  -1  12 4587.33 129.448  22
  -3  -1  12 4681.76 131.195  19
  -3  -1  12 4525.45 129.803  21
  -3  -1  12 4424.36 139.602   5
  -3   1  12 4621.61 152.647   5
  -3  -1  12 4542.67 130.601  14
  -3  -1  12 4727.96 132.287  24
  -3   1  12 4585.42 131.676  25
  -3   1  12 4788.46 133.096  24
  -3  -1  12 4533.13 133.110  25
  -3  -1  12 4641.54 126.638   9
  -3  -1  12 4409.72 130.324  10
  -3  -1  11 374.199 28.1068   9
  -3  -1  11 428.052 39.2975   5
  -3   1  11 432.887 49.6724   5
  -3  -1  10 6537.13 173.628   9
  -3   1  10 7070.33 194.044   5
  -3  -1  10 6687.96 184.646   5
  -3  -1   9 15064.8 395.489   9
   3   1  -9 15996.4 398.849  31
  -3  -1   9 16545.4 405.645   5
  -3   1   9 16843.3 412.802   5
  -3  -1   9 15644.0 395.130   3
   3   1  -8 10153.4 257.832  31
  -3  -1   8 10018.6 262.112   5
  -3   1   8 10333.6 268.677   5
  -3  -1   8 10221.4 263.432   2
  -3  -1   8 9823.54 255.320   3
   3   1  -7 257.153 20.6525  31
  -3  -1   7 262.086 23.6754   5
  -3  -1   7 274.892 26.8137   2
   3   1  -6 41066.1 979.827  31
  -3  -1   6 39672.4 981.003   5
  -3   1   6 38480.1 975.966   3
   3   1  -5 89872.9 2159.59  31
   3   1  -5 84673.2 2155.02  29
  -3  -1   5 90279.2 2160.04   5
  -3   1   5 88215.7 2163.71   5
  -3   1   5 88528.6 2157.08   3
   3   1  -4 132819. 3124.66  31
   3   1  -4 127171. 3121.56  29
  -3  -1   4 121045. 3124.74   2
  -3   1   4 125345. 3122.66   3
  -3  -1   3 28659.9 746.263   2
  -3   1   3 30014.5 745.464   3
  -3  -1   3 29997.9 744.009  33
   3   1  -3 30601.3 746.629  31
   3   1  -3 31155.7 745.058  29
  -3   1   3 29703.6 748.268   5
   3  -1  -2 22348.2 539.940  33
  -3   1   2 21496.5 539.045  32
  -3  -1   2 21647.4 538.014  33
  -3  -1   2 21886.5 540.010  32
  -3   1   2 21706.9 540.727   5
   3   1  -2 21600.4 539.461  29
  -3   1   2 21403.2 539.460   1
  -3  -1   1 6001.85 152.223  32
   3  -1  -1 6229.31 153.055  33
  -3   1   1 5941.31 152.157  32
  -3   1   1 6004.65 152.395   1
  -3   1   1 5779.18 152.698   3
  -3  -1   0 2386.76 61.7679  32
  -3   1   0 2323.58 62.6304  32
   3   1   0 2333.19 62.1566  31
   3  -1   1 3042.94 78.1207   2
  -3  -1  -1 3002.24 83.1665  32
  -3   1  -1 3033.60 84.1242  32
   3   1   1 3084.99 82.6042  31
   3   1   1 3185.28 84.0896  29
   3  -1   1 2923.76 81.3638   4
   3  -1   1 3296.86 81.5875  29
   3  -1   2 12947.7 325.406   2
  -3  -1  -2 13161.3 325.290   3
  -3  -1  -2 13267.9 330.409  32
   3   1   2 12779.9 327.975  31
   3   1   2 13415.3 330.663  29
   3  -1   2 13390.3 327.028  29
   3  -1   2 13020.9 328.685   4
   3   1   2 12515.3 331.095   4
  -3  -1  -3 94699.9 2276.25  32
   3  -1   3 94463.8 2273.86   4
   3   1   3 96739.1 2276.93   4
  -3  -1  -3 89328.5 2267.48   3
   3  -1   3 94002.4 2270.53  29
  -3  -1  -4 3492.56 98.6536  32
   3   1   4 3445.18 99.2782   4
   3  -1   4 3538.12 95.7760   4
   3  -1   4 3307.86 88.9187  29
   3  -1   5 20970.1 499.434   5
   3   1   5 19663.4 503.664   5
   3   1   5 21045.8 503.127   4
   3  -1   5 21204.1 499.492   4
  -3  -1  -5 20935.3 502.464  32
  -3  -1  -6 1610.13 62.0431  32
   3   1   6 1548.87 61.8475   4
   3   1   6 1518.43 63.1378   5
   3  -1   6 1597.28 57.6931   5
   3  -1   7 42450.1 1040.11   5
   3   1   7 40111.7 1028.99   7
   3  -1   7 41033.1 1030.28   7
   3   1   7 43101.1 1047.54   5
  -3   1  -7 42667.5 1047.05  32
  -3  -1  -7 42851.3 1044.53  32
   3  -1   8 7573.69 197.746   7
   3   1   8 7388.85 196.090   7
   3   1   8 7543.90 217.201   5
   3  -1   8 7458.78 208.477   5
  -3   1  -8 7682.72 218.061  32
  -3  -1  -8 7904.86 216.876  32
   3  -1   9 581.374 36.3218   7
   3   1   9 566.275 55.5206   5
   3  -1   9 639.510 45.9507   5
   3   1   9 531.846 33.6224   7
  -3  -1  -9 552.246 57.1087  32
  -3   1  -9 489.391 59.3139  32
   3   1  10 5302.55 153.210  26
   3  -1  10 5561.33 154.711  25
   3   1  10 5394.44 153.684  24
   3  -1  10 5457.97 153.175  24
   3  -1  10 5359.15 148.608  22
   3   1  10 5293.33 149.162  22
   3   1  10 5503.27 151.292  21
   3  -1  10 5562.74 152.931  19
   3  -1  10 5412.58 151.601  21
  -3  -1 -10 5392.78 174.061  32
  -3   1 -10 5265.25 176.820  32
   3  -1  10 5113.11 161.377   5
   3   1  10 5299.65 146.853   7
   3  -1  10 5291.38 149.741   7
   3   1  10 5647.21 174.798   5
   3   1  10 5300.99 152.959  14
   3  -1  10 5626.11 151.481  14
   3  -1  11 23785.0 603.790  25
   3   1  11 24215.1 601.637  26
   3   1  11 22804.1 597.839  22
   3  -1  11 23524.1 598.238  22
   3  -1  11 24518.4 601.285  21
   3   1  11 23979.1 600.388  21
  -3  -1 -11 23485.4 624.531  32
  -3   1 -11 23045.6 628.003  32
   3   1  11 23588.1 598.641  11
   3   1  11 23685.6 597.012   7
   3  -1  11 22881.7 610.958   5
   3   1  11 23655.7 624.340   5
   3   1  11 23919.3 601.546  14
   3  -1  11 23753.5 600.407  14
   3  -1  12 163.665 54.1890  25
   3   1  12 214.314 48.8079  26
   3  -1  12 198.419 41.9090  22
   3   1  12 237.337 40.4094  22
   3   1  12 260.872 47.8586  21
   3  -1  12 180.880 49.0640  21
  -3  -1 -12 215.756 58.8816  32
  -3   1 -12 93.4323 62.8231  32
   3   1  12 160.750 41.9563  11
   3  -1  12 207.219 35.7609   9
   3  -1  12 213.935 46.8481  14
   3   1  12 229.275 48.7086  14
   3   1  12 185.277 57.5846   5
   3   1  13 9995.69 265.552  26
   3  -1  13 10370.7 268.345  25
   3   1  13 9525.76 260.251  22
   3  -1  13 9560.75 260.753  22
   3   1  13 10112.7 264.493  21
   3  -1  13 10200.8 265.195  21
  -3  -1 -13 9230.87 286.046  32
  -3   1 -13 9428.35 291.134  32
   3  -1  13 9610.95 256.832   9
   3   1  13 10240.4 261.641  11
   3   1  13 9080.44 283.273   5
   3   1  13 10424.5 266.828  14
   3  -1  13 9992.27 263.584  14
   3   1  14 198.666 47.8924  21
   3  -1  14 112.962 46.6937  21
   3  -1  14 177.736 40.5679  22
   3   1  14 145.426 39.5428  22
   3   1  14 104.342 38.8943  11
   3  -1  14 124.630 42.5163  11
   3  -1  14 110.911 49.3978  26
   3  -1  14 140.128 54.9296  25
   3  -1  14 191.389 42.5251  14
   3   1  15 6604.84 172.397  11
   3  -1  15 6347.37 171.954  11
   3   1  15 5782.72 170.086  22
   3  -1  15 6016.22 171.413  22
   3  -1  15 6480.73 178.638  25
   3  -1  15 6580.58 177.842  26
   3  -1  15 6657.01 177.689  21
   3   1  15 6652.25 176.560  21
   3   1  16 868.686 46.8841  21
   3  -1  16 979.242 48.9178  21
   3  -1  16 819.030 39.7569  22
   3   1  16 748.706 38.1001  22
   3  -1  16 823.894 41.4605  11
   3  -1  16 926.287 48.7599  26
   3  -1  16 881.452 49.9947  25
   3   1  17 31.7881 27.1270  27
   3  -1  17 38.7462 15.6018  22
   3   1  17 5.43649 25.2475  21
   3  -1  17 43.1053 26.6101  21
   3  -1  18 222.224 15.2598  27
   3  -1  18 274.593 16.3366  21
  -3  -3  20 342.101 18.1541  22
  -3  -3  20 320.583 17.0735  25
  -3   3  19 331.876 31.1614  21
  -3  -3  19 347.122 30.5322  22
  -3  -3  19 346.514 30.4657  25
  -3  -3  19 356.239 29.2136  26
  -3  -3  18 845.671 48.1450  25
  -3  -3  18 793.039 44.9154  26
  -3   3  18 801.290 47.0636  21
  -3  -3  18 819.820 45.8776  22
  -3   3  18 767.787 43.7399  22
  -3  -3  18 695.564 43.2809  27
  -3  -3  18 700.311 34.0645  14
  -3  -3  18 808.655 41.3844  21
  -3  -3  17 298.927 47.0931  26
  -3  -3  17 315.497 46.8897  25
  -3  -3  17 334.425 40.3910  21
  -3   3  17 256.262 45.0917  21
  -3   3  17 299.098 42.9442  22
  -3  -3  17 269.355 46.0018  22
  -3   3  17 255.369 38.9802  27
  -3  -3  17 342.217 44.7632  27
  -3  -3  17 298.638 35.0741  14
  -3   3  17 273.276 42.2149  14
  -3  -3  16 68.3839 48.5605  25
  -3   3  16 84.1939 37.3074  25
  -3  -3  16 17.4231 47.9614  22
  -3   3  16 45.1782 44.2726  22
  -3   3  16 37.1863 44.4733  21
  -3  -3  16 35.1821 41.0474  21
  -3  -3  16 46.1893 36.0684   9
  -3  -3  16 65.3102 36.2439  14
  -3   3  16 27.1471 43.5400  14
  -3   3  16 95.7181 41.6302  27
  -3   3  15 1547.79 67.8563  27
  -3   3  15 1597.70 67.9718  24
  -3   3  15 1540.94 64.6286  25
  -3  -3  15 1601.91 75.8521  25
  -3  -3  15 1560.85 66.9230  24
  -3   3  15 1602.75 70.6658  22
  -3  -3  15 1634.32 70.3032  22
  -3   3  15 1513.80 73.2416  21
  -3  -3  15 1587.55 66.7274  21
   3   3 -15 1533.35 90.2851  32
  -3  -3  15 1556.64 65.2958   9
  -3   3  15 1588.90 69.5974  14
  -3  -3  15 1545.69 64.2217  14
  -3   3  15 1475.81 89.6457   5
   3  -3 -14 1047.54 69.4948  30
  -3   3  14 1257.32 61.1730  27
  -3   3  14 1172.40 56.9912  25
  -3   3  14 1227.56 58.4486  24
  -3  -3  14 1211.98 58.9505  24
  -3  -3  14 1328.39 68.3412  25
  -3   3  14 1335.31 63.0639  22
  -3  -3  14 1266.24 65.7483  22
  -3  -3  14 1336.41 62.5473  21
  -3   3  14 1243.78 64.8079  21
  -3  -3  14 1250.20 65.9328  19
   3   3 -14 1090.74 81.0748  32
  -3  -3  14 1383.58 66.0700  10
  -3  -3  14 1304.93 57.9293   9
  -3   3  14 1355.20 62.4045  14
  -3  -3  14 1283.61 57.1229  14
  -3   3  14 1459.95 89.4846   5
  -3   3  13 5482.09 153.353  27
  -3   3  13 5410.83 152.591  24
  -3   3  13 5156.98 149.640  25
  -3  -3  13 5457.42 157.538  25
  -3  -3  13 5290.48 151.262  24
  -3  -3  13 5466.38 155.058  22
  -3   3  13 5535.53 154.941  22
  -3  -3  13 5160.75 150.947  21
  -3  -3  13 5249.81 156.157  19
  -3   3  13 5659.98 156.815  21
   3   3 -13 5254.93 176.889  32
  -3  -3  13 5338.50 154.810  10
  -3  -3  13 5651.38 152.976   9
   3  -3 -13 4927.53 166.590  30
  -3  -3  13 5534.56 151.134  14
  -3   3  13 5450.56 152.130  14
  -3   3  12 1468.48 60.8629  27
  -3  -3  12 1395.31 56.9088  24
  -3   3  12 1308.12 57.7557  24
  -3   3  12 1432.07 55.8732  25
  -3  -3  12 1434.86 64.6720  25
  -3   3  12 1495.16 63.2972  22
  -3   3  12 1476.54 62.8214  21
  -3  -3  12 1457.45 57.3994  21
  -3  -3  12 1450.61 60.0645   9
  -3   3  12 1397.13 52.9044  11
  -3  -3  12 1430.77 60.8793  10
  -3   3  12 1624.23 59.9721  14
  -3  -3  12 1360.44 56.0761  14
   3  -3 -12 1436.09 72.2634  30
  -3   3  11 8687.74 239.754   5
  -3   3  11 7958.02 212.771  27
  -3  -3  11 7526.49 215.040  25
  -3   3  11 7893.75 214.040  22
  -3   3  11 8414.96 215.053  21
  -3  -3  11 7994.16 212.973  10
  -3  -3  11 8229.32 212.894   9
  -3   3  11 7930.97 211.143  14
   3  -3 -11 7529.28 220.150  32
  -3  -3  11 8405.07 227.356   2
  -3   3  10 61.5481 20.4189   8
  -3   3  10 73.5765 45.2430   5
  -3  -3  10 65.8397 36.9116   2
   3  -3 -10 98.6096 30.4669  32
  -3   3   9 248.265 23.4923   8
  -3   3   9 328.100 48.7048   5
  -3  -3   9 242.405 40.9217   2
   3   3  -9 226.673 27.7804  31
  -3  -3   8 701.144 32.8088   9
  -3   3   8 691.883 30.9015   8
  -3   3   8 814.379 51.3668   5
  -3  -3   8 770.019 44.2909   2
   3   3  -8 692.289 37.0848  31
   3   3  -7 689.512 36.3798  31
  -3  -3   7 652.658 29.7301   9
  -3  -3   7 763.497 41.7974   2
   3  -3  -7 636.085 34.5197  30
  -3   3   7 711.279 46.3605   5
  -3  -3   6 84.7086 28.7050   2
  -3  -3   6 77.0769 30.0916  30
   3  -3  -6 85.5437 20.2149  30
   3   3  -6 76.6363 25.2282  31
  -3   3   6 91.5899 31.1890   5
   3   3  -5 67833.6 1697.56  31
  -3   3   5 69012.3 1700.24   1
  -3  -3   5 69080.1 1698.93   2
   3  -3  -5 66819.5 1693.26  30
  -3  -3   5 68793.3 1701.61  30
  -3   3   5 69944.3 1700.26   5
   3  -3  -4 5675.65 151.091  30
  -3  -3   4 5653.47 159.841  30
   3  -3  -4 5796.02 158.570  33
   3   3  -4 5733.92 157.642  31
  -3  -3   4 5813.60 156.335  33
  -3   3   4 6227.07 158.376   5
  -3  -3   3 920.026 42.2932  30
   3  -3  -3 909.797 32.0596  30
   3  -3  -3 912.061 42.5966  33
  -3  -3   3 908.085 39.9329  33
   3   3  -3 853.388 41.9032  31
  -3   3   3 978.226 38.6509   5
   3  -3  -2 48.6164 25.1517  33
  -3  -3   2 47.5748 22.3419  33
   3   3  -2 37.9759 10.4779   4
   3  -3  -2 64.4319 15.0788  30
   3   3  -2 21.6894 25.2430  31
  -3  -3   2 59.0706 24.4536  30
  -3   3   2 61.9335 17.8341   5
  -3   3   1 10825.6 277.892  32
  -3  -3   1 11458.5 287.643  33
   3   3  -1 11165.8 288.772  31
   3  -3  -1 11357.6 289.679  33
   3   3  -1 11443.2 287.188   1
  -3  -3   1 11291.8 287.913  30
   3  -3  -1 11194.9 281.524  30
   3   3  -1 11137.8 280.406   4
   3  -3   0 1508.09 55.9621  33
  -3   3   0 1459.84 44.0467  32
   3   3   0 1524.75 52.4014   1
  -3  -3   0 1494.76 53.7902  30
   3  -3   0 1500.04 46.7178  30
   3   3   0 1501.17 46.2409   4
  -3  -3  -1 18452.4 468.177  32
   3   3   1 19205.0 479.382  31
  -3   3  -1 19109.4 472.069  32
   3  -3   1 19287.0 480.108  33
   3   3   1 18804.5 476.608   1
  -3  -3  -1 19457.0 477.823  30
   3   3   1 18380.7 472.921   4
  -3  -3  -2 263.049 16.7202  32
   3   3   2 293.007 31.9118  31
  -3   3  -2 240.921 23.2284  32
   3   3   2 261.390 25.3748   1
  -3  -3  -2 247.747 27.7149  30
   3   3   2 273.190 25.0356   4
  -3   3  -3 130336. 3208.01  32
  -3  -3  -3 128522. 3203.03  32
   3   3   3 130223. 3211.85   5
  -3  -3  -3 131865. 3211.08  30
   3  -3   3 129320. 3204.88   2
   3   3   3 129464. 3208.76   4
   3   3   4 13885.6 365.796   4
   3  -3   4 13904.4 359.544   2
   3  -3   4 13744.6 357.090  29
   3   3   4 13862.1 356.016   8
   3   3   4 14197.2 369.632   5
  -3  -3  -4 14493.6 359.794  32
  -3   3  -4 14643.3 365.634  32
   3  -3   5 2810.73 85.8709   2
  -3  -3  -5 3069.82 97.0971  30
   3   3   5 2958.58 100.514   5
  -3  -3  -5 2964.60 87.4422  32
  -3   3  -5 3067.48 95.6631  32
   3  -3   6 188.199 24.4188   2
  -3  -3  -6 100.141 34.4451  30
  -3  -3  -6 141.542 27.0951  32
  -3   3  -6 119.361 34.7600  32
   3   3   6 211.975 43.1233   5
  -3  -3  -7 240.475 44.2511  30
   3   3   7 217.354 46.8613   5
  -3  -3  -7 235.782 32.5257  32
  -3   3  -7 166.437 41.5530  32
  -3  -3  -8 59.4074 33.1369  32
  -3   3  -8 52.3389 43.2692  32
   3   3   8 50.6705 30.9262  11
   3   3   8 56.7898 31.3506  14
  -3  -3  -8 24.4763 44.3919  30
   3   3   8 86.7103 51.3675   5
   3   3   8 50.9925 21.4062   7
  -3  -3  -9 289.983 42.4222  32
  -3   3  -9 239.625 50.6470  32
   3  -3   9 255.304 40.8046  19
   3  -3   9 307.651 33.4484  17
   3   3   9 247.116 37.5417  11
  -3  -3  -9 333.370 54.8881  30
   3  -3   9 254.114 29.4234  16
   3   3   9 312.697 40.7110  25
   3  -3   9 210.486 36.9793  25
   3   3   9 270.116 36.6199  22
   3   3   9 268.175 35.8871  21
   3   3   9 248.771 37.5159  14
   3   3   9 260.718 26.6684   7
   3   3   9 175.165 55.3338   5
  -3  -3 -10 10101.7 285.937  30
   3   3  10 9815.28 256.821   7
   3  -3  10 9829.78 263.936  25
   3   3  10 10237.6 264.609  25
   3   3  10 9758.14 261.813  22
   3   3  10 9896.49 262.753  21
   3  -3  10 10266.2 265.880  19
   3   3  10 10133.7 263.521  11
   3  -3  10 9770.95 259.595  17
   3   3  10 10205.9 264.166  14
  -3   3 -10 9803.32 286.275  32
  -3  -3 -11 12415.4 340.232  30
   3   3  11 12216.6 316.549  28
   3   3  11 12067.1 316.708  25
   3  -3  11 12426.5 318.150  25
   3  -3  11 12506.3 316.254  22
   3   3  11 11734.5 314.106  22
   3   3  11 12489.9 316.648  21
   3  -3  11 12301.2 318.924  19
   3   3  11 12435.9 316.177  11
   3  -3  11 11729.9 310.729  17
  -3   3 -11 11718.6 339.479  32
   3   3  11 11419.9 308.617   7
   3   3  11 12830.8 348.729   5
   3   3  12 73.5987 38.3005  28
   3  -3  12 33.5349 46.9681  25
   3   3  12 76.2256 47.0146  25
   3  -3  12 48.9904 42.0601  22
   3   3  12 32.3618 38.9843  22
   3   3  12 1.89693 43.1228  21
   3  -3  12 4.28748 47.6337  19
   3  -3  12 16.6451 46.4338  21
  -3  -3 -12 49.1115 54.7053  30
   3  -3  12-6.40292 40.7017   9
   3   3  12-14.6671 38.7477  11
   3   3  12 18.9125 59.6295   5
  -3   3 -12 65.1882 56.6461  32
   3   3  13 3255.33 105.052  21
   3  -3  13 3251.53 109.513  19
   3  -3  13 3430.47 109.077  21
   3   3  13 3275.68 101.821  22
   3  -3  13 3372.95 105.381  22
   3  -3  13 3486.71 112.483  26
   3   3  13 3592.61 107.970  25
   3  -3  13 3361.59 106.518  25
   3   3  13 3272.95 103.541  11
   3  -3  13 3169.54 102.432   9
  -3   3 -13 3219.59 98.0212  13
   3  -3  14 1434.02 62.2475  25
   3  -3  14 1443.17 69.3251  26
   3  -3  14 1349.20 58.5353  22
   3   3  14 1235.88 54.5860  22
   3  -3  14 1269.43 53.9799   9
   3  -3  14 1333.28 67.8357  27
   3   3  14 1290.35 65.0336  27
   3   3  14 1325.81 59.5329  21
   3  -3  14 1440.34 64.5155  21
   3  -3  15 87.5667 35.8414  25
   3  -3  15 61.6936 40.2707  26
   3  -3  15 95.0202 32.1785  22
   3  -3  15 82.4011 26.0058   9
   3  -3  15 118.562 42.1486  27
   3   3  15 91.1627 39.9189  27
   3   3  15 41.4138 32.8511  21
   3  -3  15 90.7906 39.1978  21
   3  -3  16 417.459 30.2918  25
   3  -3  16 394.146 26.9132  22
   3   3  16 448.382 29.2872  21
   3  -3  16 366.831 28.1208  11
   3   3  16 430.845 34.9228  27
   3  -3  16 415.714 33.7643  21
   3   3  17 333.766 22.3164  27
   3  -3  17 348.848 21.7647  21
  -3  -5  18 155.438 23.0543  22
  -3  -5  18 111.475 23.0181  26
  -3  -5  18 109.237 19.7313  27
  -3  -5  17 1450.70 52.9398  22
  -3  -5  17 1356.87 54.0000  26
  -3  -5  17 1482.11 53.1274  19
  -3  -5  16 1701.61 65.8009  22
  -3  -5  16 1610.33 59.7006  25
  -3  -5  16 1707.85 65.8944  19
  -3  -5  15 106.762 37.0168  25
  -3  -5  15 67.6359 45.0973  22
  -3  -5  15 75.0026 43.1068  19
  -3   5  15 37.6854 36.9683  27
  -3   5  15 34.9111 41.0736  21
   3   5 -14 15424.9 378.282  23
  -3   5  14 14488.2 381.306  21
  -3  -5  14 14912.6 381.576  22
  -3  -5  14 15334.4 382.572  19
  -3  -5  14 14465.8 375.949  21
  -3   5  14 13989.1 378.838  27
  -3  -5  14 14480.7 378.609  25
  -3   5  13 224.127 45.7662  27
  -3  -5  13 226.579 42.9265  25
   3   5 -13 234.228 42.7767  23
  -3   5  13 282.236 47.4697  21
  -3  -5  13 340.007 38.1290  21
  -3  -5  13 285.458 46.0743   9
  -3  -5  13 217.726 48.1029  19
  -3  -5  13 198.244 33.4800  17
  -3   5  13 328.113 62.6411   5
   3  -5 -13 221.535 56.8527  33
  -3   5  12 1386.38 63.7107  27
  -3   5  12 1359.83 61.9841  28
  -3  -5  12 1252.33 61.3750  25
  -3   5  12 1419.04 66.9149  21
   3   5 -12 1280.11 63.3632  23
  -3  -5  12 1402.34 56.4826  21
  -3  -5  12 1443.23 63.4850   9
  -3  -5  12 1397.30 60.4606  10
  -3  -5  12 1395.67 56.3566  17
  -3   5  12 1397.89 85.8626   5
   3   5 -12 1151.66 68.1605  32
   3  -5 -12 1258.10 81.2118  33
  -3   5  11 247.259 40.2717  28
  -3   5  11 230.574 44.0879  27
  -3  -5  11 151.691 40.1483  25
  -3   5  11 123.591 56.5383   5
  -3   5  11 198.239 45.5113  21
  -3  -5  11 169.276 36.7695  17
   3   5 -11 211.219 42.4588  32
   3  -5 -11 148.751 55.3408  33
  -3  -5  11 190.250 42.2362   9
  -3  -5  11 150.951 37.3831  10
  -3  -5  11 163.807 47.4324   2
  -3   5  10 2689.17 89.8102  28
  -3   5  10 2673.15 88.2686  27
  -3  -5  10 2583.83 84.7555  25
  -3   5  10 2757.30 110.652   5
  -3   5  10 2686.90 89.0142  21
  -3  -5  10 2776.00 86.4639   9
  -3   5  10 2618.74 84.2842   8
  -3  -5  10 2502.82 83.1868  10
  -3  -5  10 2722.46 85.4493  17
  -3  -5  10 2663.99 102.510   2
   3  -5 -10 2568.49 108.653  33
   3   5 -10 2337.22 93.6783  32
  -3   5   9 5109.55 145.042  27
  -3   5   9 5251.68 146.583  28
  -3   5   9 5265.69 164.644   5
  -3   5   9 5356.99 146.170  21
  -3  -5   9 5182.41 142.018   9
  -3  -5   9 4826.80 139.673  10
  -3   5   9 5071.21 142.023   8
   3   5  -9 5180.75 140.551  15
  -3  -5   9 5072.72 142.376  17
   3  -5  -9 5541.25 166.214  33
   3   5  -9 4645.36 149.294  32
  -3  -5   9 5050.13 158.432   2
  -3   5   8 7728.58 223.515   5
  -3   5   8 7769.34 206.965  21
  -3   5   8 7910.62 205.021   8
  -3  -5   8 7938.45 204.610   9
   3  -5  -8 8174.74 227.243  33
   3   5  -8 7482.46 214.254  31
  -3  -5   8 7570.03 205.504  17
  -3   5   8 8257.38 208.559  28
  -3  -5   8 7668.65 220.364   2
  -3  -5   7 100.365 28.4256   9
  -3  -5   7 126.464 42.2495   2
   3  -5  -7 100.696 28.8166  30
   3   5  -7 163.509 37.4794  31
   3  -5  -7 49.6156 46.0691  33
  -3   5   7 86.2659 30.1811   8
  -3   5   7 115.114 41.0484   5
  -3  -5   6 10717.5 278.772   9
  -3  -5   6 11124.4 295.180   2
   3  -5  -6 10549.5 284.492  30
   3  -5  -6 11500.4 299.387  33
   3   5  -6 10951.0 292.648  31
  -3   5   6 10839.6 292.375   5
  -3  -5   5 1632.90 52.9335   9
  -3   5   5 1641.32 75.9583   1
   3  -5  -5 1629.04 58.2367  30
  -3  -5   5 1605.21 71.7005  30
   3  -5  -5 1781.42 74.6682  33
  -3  -5   5 1706.81 69.9626  33
   3   5  -5 1672.55 70.4761  31
  -3   5   5 1594.47 63.8891   5
  -3   5   4 670.455 34.3396   8
  -3  -5   4 692.796 31.7241   9
  -3   5   4 608.431 51.7568   1
  -3  -5   4 832.380 50.7438  30
   3  -5  -4 828.714 37.3939  30
  -3  -5   4 728.606 48.6448  33
   3  -5  -4 732.582 54.9112  33
   3   5  -4 766.527 52.0001  31
  -3   5   4 773.466 39.8405   5
  -3   5   3 196.253 24.6104   8
   3   5  -3 207.121 19.0597   8
   3   5  -3 190.575 39.8518   1
  -3   5   3 204.556 41.2106   1
  -3  -5   3 280.587 38.7692  30
   3   5  -3 251.800 40.0219  31
   3  -5  -3 293.849 25.9493  30
  -3  -5   3 200.594 38.3483  33
   3  -5  -3 300.832 43.9451  33
  -3   5   3 224.057 25.4852   5
  -3  -5   2 19396.1 482.290  30
   3  -5  -2 18726.8 471.740  30
   3   5  -2 19911.0 483.790   1
   3  -5  -2 19611.0 485.986  33
   3   5  -2 18754.5 483.889  31
  -3  -5   2 18959.8 483.402  33
  -3   5   2 18287.7 467.252   8
   3   5  -2 17792.5 465.734   8
  -3  -5   1 10076.7 260.179  30
   3  -5  -1 9384.40 249.663  30
   3   5  -1 10009.2 261.133   1
  -3  -5   1 9618.32 261.764  33
   3   5  -1 9810.39 263.365  31
   3  -5  -1 10391.1 265.268  33
  -3   5   1 9234.17 244.994   8
   3   5  -1 9401.13 244.444   8
  -3   5   0 1009.27 37.6241   8
   3   5   0 1002.57 38.2338   8
   3   5   0 1014.55 55.8821   1
   3  -5   0 1066.21 43.6101  30
  -3  -5   0 1107.90 54.6763  30
   3  -5   0 1037.11 61.3027  33
  -3  -5   0 1032.53 55.5570  33
   3   5   0 1044.08 57.7800  31
   3   5   0 974.476 40.6338   5
  -3   5  -1 17353.6 445.613   8
   3   5   1 17983.4 447.378   8
   3   5   1 18148.8 462.724   1
  -3  -5  -1 18106.4 461.278  30
  -3  -5  -1 18456.0 464.294  33
   3   5   1 17388.3 453.438   5
   3   5   2 1189.25 43.9663   8
  -3   5  -2 1067.96 39.3719   8
   3   5   2 1265.15 59.0303   1
  -3  -5  -2 1107.28 57.7111  30
  -3  -5  -2 956.614 60.5682  33
   3   5   2 1074.32 50.1920   5
  -3  -5  -3 3521.20 116.025  30
   3   5   3 3649.39 113.120   5
  -3  -5  -3 3509.08 118.765  33
   3   5   3 3550.97 102.186   8
   3   5   4 4006.75 114.543   8
  -3   5  -4 3981.92 115.829  32
  -3  -5  -4 4360.08 129.532  30
   3   5   4 3997.91 127.822   5
   3  -5   4 3935.82 120.456   2
  -3   5  -5 107.514 31.7525  23
   3  -5   5 74.5723 29.3089   2
   3   5   5 86.5771 42.5920   5
  -3  -5  -5 91.3458 41.9979  30
  -3   5  -5 99.4263 29.7671  32
  -3  -5  -6 13292.7 359.986  30
   3   5   6 13446.9 361.679   5
  -3   5  -6 13657.5 343.601  23
   3   5   6 13267.5 345.913  28
   3  -5   6 13278.6 343.303  17
   3  -5   6 13219.4 342.524  16
  -3   5  -6 13635.5 341.068  15
  -3   5  -6 12264.9 348.245  32
  -3  -5  -7 6452.50 192.060  30
   3   5   7 6780.72 196.275   5
  -3   5  -7 6348.44 173.614  23
   3  -5   7 6317.89 171.340  19
   3   5   7 6497.06 177.542  28
   3  -5   7 6311.67 174.405  17
   3  -5   7 6238.06 172.940  16
  -3   5  -7 6383.38 169.818  15
  -3  -5  -8 4803.02 155.913  30
   3   5   8 4959.81 141.689  28
   3   5   8 4952.12 162.451   5
   3   5   8 4378.46 133.070  21
  -3   5  -8 4959.79 137.652  23
   3  -5   8 4591.51 135.043  19
   3  -5   8 4850.74 136.888  17
  -3   5  -8 4445.32 145.124  32
   3  -5   8 4781.83 134.487  16
  -3  -5  -9 7276.95 218.210  30
   3   5   9 7680.40 203.138  28
   3   5   9 7794.33 226.967   5
   3   5   9 6830.85 195.109  21
  -3   5  -9 7551.36 197.213  23
   3  -5   9 7042.17 196.312  19
   3  -5   9 7250.50 197.984  17
   3  -5   9 7074.73 194.793  16
   3  -5   9 7806.69 198.988   9
  -3   5  -9 6479.63 207.455  32
   3   5  10 432.839 51.3825  28
   3   5  10 451.212 62.5827   5
  -3   5 -10 462.064 41.6420  23
   3   5  10 398.515 43.0362  21
  -3  -5 -10 373.230 54.9316  30
   3  -5  10 403.882 48.6729   9
   3  -5  10 427.775 46.6948  19
   3  -5  10 380.822 43.4635  17
   3  -5  10 365.477 37.5123  16
   3   5  11-45.1176 36.6475  21
   3  -5  11 9.64812 39.3938  19
   3   5  11 5.92261 44.1349  28
   3   5  11 2.12564 50.6994  27
   3  -5  11 53.1827 41.9369   9
   3  -5  11 16.0562 36.9861  17
  -3   5 -11-3.67765 33.1160  23
   3   5  12 2245.22 77.6046  28
   3   5  12 2246.46 84.1495  27
   3  -5  12 2146.72 71.4543  17
   3  -5  12 2236.67 78.0851  22
   3   5  12 2040.12 73.1216  21
   3  -5  12 2405.59 79.2167  21
   3  -5  12 2214.72 76.7357  19
   3  -5  13 0.73679 36.4845  21
   3  -5  13 73.2878 36.2885  22
   3   5  13 14.2193 41.7015  27
  -3   5 -13 5.21115 31.6227  13
   3  -5  13 5.20262 43.0370  26
   3  -5  14 825.046 46.4188  26
   3  -5  14 891.442 41.9325  21
   3  -5  14 861.407 40.6798  22
   3   5  14 908.034 45.7877  27
   3  -5  14 832.828 38.4882   9
  -3   5 -14 774.766 36.7214  13
   3   5  15 522.035 30.6080  27
   3  -5  15 524.402 33.0393  27
   3  -5  15 513.274 25.9678  22
   3  -5  15 535.566 27.6522  21
   3  -5  15 493.717 32.2556  26
   3  -5  16 48.9518 12.7631  26
   3  -5  16 64.4571 13.8838  27
  -3  -7  16 607.663 28.2026  26
   3   7 -16 640.334 24.6337  13
  -3  -7  16 596.935 27.1147  22
  -3  -7  15 10.1381 20.0147  19
   3   7 -15 57.8100 17.6985  23
  -3  -7  14 2072.93 63.9059  19
   3   7 -14 2026.55 64.9391  23
   3   7 -13 23.0939 33.4552  23
  -3  -7  13 59.3573 31.2482  19
   3   7 -12 325.250 42.9705  23
  -3  -7  12 373.635 37.0733  17
  -3  -7  12 328.697 37.3534  19
   3   7 -11 3973.19 122.571  23
  -3  -7  11 4086.01 117.471   9
  -3  -7  11 3956.50 116.924  19
   3   7 -11 4104.21 115.333  15
  -3  -7  11 4166.10 119.736  17
   3   7 -10 10422.2 268.818  23
  -3  -7  10 10167.3 263.757   9
   3   7 -10 10171.7 263.598  15
  -3  -7  10 9458.75 261.759  16
  -3  -7  10 10415.7 266.290  17
   3   7  -9 7902.43 219.186  23
  -3   7   9 8297.35 216.689   8
  -3  -7   9 7969.03 213.727   9
  -3  -7   9 7753.98 231.558   2
   3   7  -9 7939.23 238.701   1
  -3  -7   9 8146.31 217.531  17
   3   7  -9 8275.32 216.095  15
   3  -7  -9 7789.39 240.492  33
  -3  -7   8 2678.86 85.0205   9
  -3  -7   8 2662.90 103.990   2
   3   7  -8 2741.37 112.037   1
  -3  -7   8 2663.29 92.0866  17
   3   7  -8 2775.94 90.0415  15
   3  -7  -8 2653.27 112.126  33
  -3  -7   7 271.712 50.9594   2
   3   7  -7 267.183 56.6012   1
  -3  -7   7 227.445 33.3116   9
   3   7  -7 190.699 41.5734  15
   3  -7  -7 174.815 60.2514  33
   3   7  -6 1289.13 61.2792  23
  -3   7   6 1547.32 61.2884   8
  -3  -7   6 1397.65 76.6426   2
   3   7  -6 1320.86 79.1518   1
   3   7  -6 1418.42 60.2977  15
   3  -7  -6 1272.21 83.4904  33
   3   7  -5 2221.93 79.8380  23
  -3   7   5 2364.24 78.8053   8
  -3  -7   5 2220.06 96.3493   2
   3   7  -5 2378.38 101.002   1
  -3  -7   5 2139.63 78.8803  17
  -3   7   5 2299.12 72.9681  15
   3   7  -5 2177.98 78.0690  15
   3  -7  -5 2253.14 101.216  33
   3  -7  -4 4520.94 155.915  33
  -3  -7   4 4392.73 151.340  33
  -3  -7   4 4709.82 132.944  17
  -3   7   4 5019.91 158.099   1
   3   7  -4 4933.07 155.685   1
   3   7  -4 4599.82 132.036  23
  -3   7   4 4660.75 132.979   8
  -3   7   4 4423.75 128.467  15
  -3  -7   4 4489.48 148.850  30
   3  -7  -3 903.440 69.2890  33
  -3  -7   3 938.931 67.4024  33
  -3  -7   3 921.988 49.5602  17
  -3   7   3 1030.57 71.5475   1
   3   7  -3 861.046 64.6473   1
  -3   7   3 933.129 42.8160  23
   3   7  -3 889.625 45.9614  23
   3   7  -3 884.562 40.3313   8
  -3   7   3 1027.46 48.2470   8
   3   7  -3 808.017 49.4323  15
  -3   7   3 834.276 46.4877  15
  -3  -7   3 881.796 61.1876  30
   3  -7  -2 5363.34 166.793  33
  -3  -7   2 4927.74 162.212  33
  -3  -7   2 4789.72 141.902  17
   3  -7  -2 4989.92 138.846  17
   3   7  -2 5254.57 162.303   1
  -3   7   2 5000.98 164.651   1
  -3   7   2 4979.48 139.392  23
   3   7  -2 5152.66 140.504  23
  -3   7   2 5169.22 140.383   8
   3   7  -2 5211.50 137.575   8
   3   7  -2 4962.09 142.158  15
  -3   7   2 4750.51 140.909  15
  -3  -7   2 5002.31 156.737  30
  -3  -7   1 2569.34 106.313  33
  -3  -7   1 2585.00 83.5496  17
   3  -7  -1 2548.10 82.0151  17
  -3   7   1 2578.69 105.532   1
   3   7  -1 2618.18 101.747   1
  -3   7   1 2644.16 83.4087  23
   3   7  -1 2588.79 80.1912  23
   3   7  -1 2642.42 80.3479   8
  -3   7   1 2581.03 81.6335   8
  -3  -7   1 2555.03 97.2851  30
   3   7  -1 2442.97 82.3037  15
  -3   7   1 2591.97 83.4984  15
   3   7   0 1364.01 56.8138  28
  -3  -7   0 1285.64 76.9917  33
  -3  -7   0 1233.61 53.3606  17
   3  -7   0 1171.11 53.8604  17
   3   7   0 1339.43 75.1148   1
  -3   7   0 1278.94 54.6950  23
   3   7   0 1267.91 52.8289   8
  -3   7   0 1177.63 50.6637   8
  -3  -7   0 1295.77 67.8100  30
  -3   7   0 1239.56 54.5058  15
   3   7   0 1128.31 53.3573  15
   3   7   1 9119.13 246.426  28
  -3  -7  -1 9224.24 266.444  33
  -3  -7  -1 9223.64 241.961  17
   3  -7   1 9085.96 242.881  17
   3   7   1 9669.33 266.037   1
  -3   7  -1 9313.25 243.690  23
   3   7   1 9432.77 242.700   8
  -3   7  -1 9290.40 239.490   8
  -3  -7  -1 9227.51 258.545  30
   3   7   1 8807.98 240.648  15
   3   7   2 1678.68 70.1051  28
  -3  -7  -2 1604.31 86.5230  33
  -3  -7  -2 1808.98 63.5985  17
   3  -7   2 1595.29 66.2550  17
   3   7   2 1781.38 85.4580   1
  -3   7  -2 1718.52 68.4050  23
   3   7   2 1824.97 65.3971   8
  -3   7  -2 1844.39 59.2441   8
   3   7   2 1740.56 60.9102  15
  -3   7  -2 1768.64 67.8982  15
  -3  -7  -2 1741.01 78.8301  30
   3   7   3 2748.81 95.4818  28
  -3  -7  -3 2670.04 111.976  33
   3  -7   3 2736.56 91.1283  17
   3  -7   3 2830.60 97.5837   2
  -3   7  -3 2831.45 91.5817  23
  -3  -7  -3 2743.77 103.142  30
  -3   7  -3 2728.20 89.1727  15
  -3  -7  -4 1663.49 92.1154  33
   3  -7   4 1888.34 73.4558  17
  -3   7  -4 2023.10 96.4345   1
  -3  -7  -4 1791.75 82.5464  30
   3  -7   4 2031.15 64.1211   9
   3   7   4 1757.62 77.8023  28
  -3   7  -4 1873.61 71.6159  15
   3  -7   5 126.497 42.8003  16
  -3   7  -5 122.087 40.2726  15
  -3   7  -5 122.707 43.3245  23
   3  -7   5 119.008 32.8786   9
  -3  -7  -5 87.1437 56.1707  33
   3  -7   5 62.7003 43.5279  17
   3   7   5 145.422 49.6966  28
  -3   7  -5 65.5379 54.6470   1
  -3   7  -6 973.831 52.3715  15
   3  -7   6 995.169 57.2931  16
   3  -7   6 857.979 47.4670   9
  -3   7  -6 926.188 56.1818  23
  -3  -7  -6 906.457 74.9873  33
  -3   7  -6 996.960 72.5964   1
   3   7   6 1037.68 60.4656  28
   3  -7   7 132.898 35.7652   9
   3  -7   7 106.513 41.8392  16
  -3   7  -7 139.019 38.4365  15
  -3   7  -7 167.287 42.9823  23
   3  -7   8 1410.61 58.0840   9
   3  -7   8 1554.33 63.5759  17
  -3   7  -8 1600.79 57.8761  15
   3  -7   8 1457.97 62.1066  16
  -3   7  -8 1442.98 64.6086  23
   3  -7   9 781.182 45.4217  16
   3  -7   9 884.153 46.5429   9
   3   7   9 870.642 55.5471  28
   3  -7   9 940.600 51.6609  17
  -3   7  -9 880.502 50.1040  23
   3  -7  10 1350.77 54.7267  17
   3  -7  10 1395.52 52.6443   9
   3   7  10 1397.22 60.2719  28
  -3   7 -10 1259.36 55.3392  13
  -3   7 -10 1303.22 54.2115  23
   3  -7  11 108.105 27.3664   9
  -3   7 -11 86.2161 31.1370  13
   3  -7  11 66.3927 28.7199  17
  -3   7 -11 82.8766 25.9238  23
   3  -7  11 167.597 33.4245  22
  -3   7 -12 246.888 19.2181  23
   3  -7  12 310.006 27.9512  22
   3  -7  12 247.102 24.0871   9
   3  -7  12 285.299 30.0710  26
  -3   7 -12 235.113 27.2715  13
   3  -7  13 765.274 30.7140  26
  -3   7 -13 854.686 29.6283  13
   3  -7  13 757.704 29.8420  22
   3   9 -12 80.5722 14.0389  13
   3   9 -12 69.7844 17.2890  23
  -3  -9  12 87.2318 17.7375  22
   3   9 -11 148.216 24.2965  23
   3   9 -11 116.983 19.2251  13
   3   9 -11 136.681 15.7565  15
  -3  -9  11 135.032 21.9910  17
   3   9 -10 193.024 23.8957  15
  -3  -9  10 173.719 28.1050  17
   3   9 -10 123.423 28.8511  23
   3   9  -9 813.586 39.0878  15
  -3  -9   9 802.423 41.6312  17
   3   9  -8 630.838 39.3467  15
  -3  -9   8 577.151 36.7941  16
   3   9  -8 547.865 40.3005  23
   3   9  -7 4337.58 125.909  15
  -3  -9   7 4516.91 125.292  16
  -3  -9   7 4486.99 126.699  17
   3   9  -7 4504.57 126.029  23
   3   9  -6 40.3244 38.5780  15
   3   9  -6 22.2617 33.8632  23
  -3   9   6 67.1589 34.5227   8
  -3  -9   6 52.1620 39.5303  17
  -3   9   5 580.259 41.6367   8
   3   9  -5 577.218 46.0504  15
  -3  -9   5 581.058 46.6858  17
   3   9  -5 595.474 41.3434  23
  -3   9   4 121.769 30.6735  15
   3   9  -4 125.419 33.5515  23
  -3   9   4 98.5072 35.0121   8
  -3  -9   4 148.809 40.3484  17
  -3   9   3 2733.65 83.5371   8
  -3  -9   3 2622.53 86.3709  17
  -3   9   3 2701.71 83.1897  15
   3   9  -3 2679.09 87.1348  15
   3   9  -3 2597.82 81.8144  23
  -3   9   2 1511.89 59.2287  15
   3   9  -2 1570.97 61.6339  15
  -3   9   2 1507.09 57.7786   8
  -3  -9   2 1546.03 61.3206  17
   3  -9  -2 1497.49 55.1846  17
  -3   9   1 2245.01 69.9075   8
   3  -9  -1 2126.72 70.6506  17
  -3  -9   1 2201.40 73.0284  17
   3   9  -1 2180.88 73.8034  15
  -3   9   1 2128.59 73.5614  15
  -3   9   1 2024.68 69.1754  23
  -3   9   0 769.748 39.3059   8
  -3  -9   0 857.076 45.0453  17
   3  -9   0 825.215 45.1978  17
  -3   9   0 747.808 43.4686  23
  -3   9   0 827.112 49.2603  15
   3   9   0 830.714 44.1629  15
   3  -9   1 699.002 45.0744  17
  -3  -9  -1 672.386 39.7974  17
  -3   9  -1 692.348 43.7477  23
   3   9   1 681.069 39.1546  15
   3  -9   2 1284.58 56.2193  17
  -3  -9  -2 1289.50 47.8607  17
  -3   9  -2 1211.53 55.3118  23
   3  -9   2 1278.66 59.8205  16
   3  -9   3 775.685 46.9373  17
  -3   9  -3 781.021 46.4993  23
  -3   9  -3 751.747 48.0576  15
   3  -9   4 302.739 39.4539  17
  -3   9  -4 362.470 39.8528  23
  -3   9  -4 323.598 38.3119  15
   3  -9   5 1173.67 53.2745  17
   3  -9   5 1262.85 52.6615  16
  -3   9  -5 1225.28 50.4318  15
   3  -9   6 974.413 45.1492  17
  -3   9  -6 884.794 37.3416  13
  -3   9  -6 977.426 41.8284  15
   3  -9   6 889.953 43.5293  16
  -3   9  -7 688.399 31.7163  13
   3  -9   7 769.644 38.7130  17
  -3   9  -7 741.567 38.0188  23
   3  -9   7 759.868 36.3366  16
  -3   9  -8 2001.78 59.0684  23
  -3   9  -8 1815.31 55.8813  13
  -3   9  -9 108.455 16.5041  13
  -3   9  -9 92.4097 18.9299  23
   3  -9   9 101.968 18.7575  17
  -3   9 -10 140.021 10.7070  13
   3  -9  10 141.763 12.2724  22
  -3 -11   2 244.400 17.0581  16
   3 -11  -2 172.750 12.5031  16
  -3 -11   1 24.7456 14.3848  16
   3 -11  -1 13.0434 12.2380  16
  -3 -11   0 114.139 13.9657  16
   3 -11   0 108.058 13.9230  16
   3 -11   1 234.994 14.8148  16
  -3 -11  -1 209.877 13.1317  16
   3 -11   2 1663.48 45.3685  16
  -4   0  21-10.0282 15.0647  21
  -4   0  21 15.2255 15.1217  22
  -4   0  20 1909.75 64.7456  25
  -4   0  20 2086.32 65.3872  21
  -4   0  20 2027.05 64.5567  22
  -4   0  19-39.8594 38.8660  21
  -4   0  19 8.02537 36.9985  22
  -4   0  19 10.6706 38.2979  25
  -4   0  19 24.2069 36.4420  14
  -4   0  18 3819.50 116.055  21
  -4   0  18 3781.86 115.157  22
  -4   0  18 3629.02 111.107  27
  -4   0  18 3783.76 116.133  25
  -4   0  18 3522.35 116.020  24
  -4   0  18 3790.25 114.560  14
  -4   0  17 4.09367 49.4529  21
  -4   0  17 36.1745 48.0848  22
  -4   0  17 40.6593 42.7907  27
  -4   0  17-20.5199 49.4637  14
  -4   0  17-22.1647 51.2521  25
  -4   0  17 62.3950 38.3357  26
  -4   0  17-24.7815 51.8803  24
  -4   0  16 359.771 55.9699  25
  -4   0  16 375.406 57.0805  24
  -4   0  16 365.205 43.5555  26
  -4   0  16 460.057 51.8721  22
  -4   0  16 400.023 46.8171  19
  -4   0  16 410.961 52.8045  21
  -4   0  16 386.226 46.6869  27
   4   0 -16 369.566 69.2157  32
  -4   0  16 420.309 54.5236  14
  -4   0  15 101.946 46.9683   5
  -4   0  15 36.4593 42.2129  27
  -4   0  15-8.64893 48.9442  25
  -4   0  15 1.76691 38.6996  26
  -4   0  15 65.8407 48.7140  24
  -4   0  15 20.6874 45.1854  22
  -4   0  15-15.4338 45.8655  21
  -4   0  15-17.1413 41.6316  19
   4   0 -15 13.0617 60.5508  32
  -4   0  15 29.3252 44.8423  14
  -4   0  14 491.213 43.9464  27
  -4   0  14 432.884 50.6462  25
  -4   0  14 395.223 47.9218  24
  -4   0  14 451.307 39.8963  26
  -4   0  14 409.947 43.4275  22
  -4   0  14 419.014 45.4774  21
  -4   0  14 482.935 42.3218  19
  -4   0  14 433.593 29.7915   9
  -4   0  14 512.820 41.8821  10
  -4   0  14 389.363 51.7294   5
  -4   0  14 443.791 46.4597  14
  -4   0  13 19.2556 38.5400  25
  -4   0  13 54.4760 38.6736  24
  -4   0  13 13.2214 35.1669  22
  -4   0  13-1.72305 36.0933  21
  -4   0  13-25.1982 42.3860   5
  -4   0  13 25.7967 31.4427  19
  -4   0  13 29.7424 30.5968  10
  -4   0  13 38.6168 23.3579   9
  -4   0  13 2.64966 35.3885  14
  -4   0  12 5414.85 158.839   5
  -4   0  12 5077.64 136.942   9
   4   0 -11-1.54768 20.9395  31
  -4   0  11 8.65831 35.8929   5
  -4   0  11 6.37802 18.8638   9
  -4   0  10 9992.17 259.715   5
   4   0 -10 9369.55 248.806  31
  -4   0   9-9.52396 10.7734   3
  -4   0   9 1.07980 27.8579   5
   4   0  -9-14.8304 20.2987  31
  -4   0   8 24165.7 589.947   3
  -4   0   8 25071.9 601.454   5
   4   0  -8 25513.2 595.384  31
  -4   0   7 14.3498 12.1277   3
   4   0  -7 4.84045 8.96406  29
  -4   0   7 19.5774 24.4929   5
  -4   0   6 66602.7 1639.68   3
  -4   0   6 67646.3 1643.57   2
   4   0  -6 64828.6 1638.30  29
  -4   0   6 68227.5 1645.66   5
  -4   0   5 42.4917 17.2026   2
  -4   0   5 32.5631 12.4618   3
   4   0  -5 34.7817 10.9605  29
  -4   0   5 75.4558 20.0901   5
   4   0  -4 1376.80 39.6696  29
  -4   0   4 1355.14 40.2872   3
  -4   0   4 1308.44 41.5325   2
  -4   0   3 36.0672 10.2695  30
   4   0  -3 31.0541 11.2613  29
  -4   0   3 22.8440 10.4429   2
  -4   0   2 18117.0 432.635  30
  -4   0   2 17154.9 433.734   3
  -4   0   2 17029.1 431.711   2
  -4   0   1 8.78395 9.29436  30
   4   0  -1-4.66583 9.91560  31
  -4   0   1 14.6300 11.2304   3
  -4   0   1 10.5663 5.69473   2
   4   0   0 53260.8 1313.09  31
   4   0   0 54592.6 1315.79  29
  -4   0   0 52028.1 1314.37   3
   4   0   1 24.9013 8.51716  31
  -4   0  -1-6.10705 10.5470   3
   4   0   1 20.8921 16.5072   4
   4   0   1 15.2398 13.4860  29
  -4   0  -2 1864.95 59.7700  32
   4   0   2 1982.67 59.4982   4
   4   0   2 1859.54 55.8329  29
  -4   0  -2 1971.75 52.8525   3
  -4   0  -3 7.37032 22.9163  32
   4   0   3 14.6880 20.6615   4
   4   0   3 7.88163 14.4749  29
   4   0   4 1778.32 60.5902   4
   4   0   4 1804.65 54.7956  29
  -4   0  -4 1876.65 64.3769  32
  -4   0  -5 1.06277 28.2860  32
   4   0   5 16.8080 26.0510   4
  -4   0  -6 26356.4 669.969  32
   4   0   6 26978.6 667.747   5
   4   0   6 25923.0 653.962   7
   4   0   6 26225.1 666.121   4
   4   0   7 9.22438 20.6334   7
   4   0   7 33.9774 34.2661   5
  -4   0  -7 18.2057 39.2865  32
   4   0   8 5350.37 147.752   7
   4   0   8 5555.73 164.637   5
  -4   0  -8 5719.35 170.221  32
   4   0   9-18.0110 32.0820  21
   4   0   9 20.0796 36.9030  24
   4   0   9 23.8992 37.1000  25
  -4   0  -9 18.4806 47.4850  32
   4   0   9 22.8629 29.0114   7
   4   0   9-1.81823 42.4652   5
   4   0   9 20.3084 34.1186  14
   4   0  10 12451.2 319.653  27
   4   0  10 11733.1 313.543  22
   4   0  10 12502.8 317.332  21
   4   0  10 12728.7 320.171  25
  -4   0 -10 12590.5 343.640  32
   4   0  10 11400.1 333.373   5
   4   0  10 11750.1 314.219   7
   4   0  10 12339.4 317.952  14
   4   0  11 48.3955 48.5029  27
   4   0  11 6.68746 49.4582  25
   4   0  11 24.8989 35.2834  22
   4   0  11 14.5543 41.6487  21
  -4   0 -11 15.1224 59.9229  32
   4   0  11 41.5360 41.6296  14
   4   0  11 46.2884 46.3987   5
   4   0  11 20.5590 35.7725   7
   4   0  12 1122.77 64.5786  27
   4   0  12 1291.93 68.2840  25
   4   0  12 1198.37 67.2760  26
   4   0  12 1215.92 56.2049  22
   4   0  12 1237.80 64.5697  21
  -4   0 -12 1135.62 81.3392  32
   4   0  12 1040.05 45.7429   9
   4   0  12 1193.36 57.7447  11
   4   0  12 1008.63 68.9502   5
   4   0  12 1317.26 65.7432  14
   4   0  13 11.3132 52.7873  25
   4   0  13 4.28967 50.3691  26
   4   0  13 52.5397 48.6442  21
   4   0  13 14.9259 37.8434  22
   4   0  13-5.40522 40.5156  11
   4   0  13 71.4607 50.0989  27
   4   0  13 50.7303 48.1843  14
   4   0  14 1496.34 67.6167  21
   4   0  14 1370.94 57.8940  22
   4   0  14 1547.31 62.8306  11
   4   0  14 1391.85 68.5701  27
   4   0  14 1458.96 67.9722  26
   4   0  14 1395.06 71.0062  25
   4   0  15 0.68689 33.9093  11
   4   0  15 43.4301 30.0134  22
   4   0  15 11.9577 40.0316  21
   4   0  15-27.8139 44.7442  25
   4   0  16 10370.9 267.809  11
   4   0  16 10630.8 270.745  21
   4   0  17-5.57453 20.2543  21
  -4  -2  20 14.9197 26.7862  25
  -4   2  20 70.4488 24.7732  22
  -4  -2  20 38.5933 24.6806  22
  -4   2  20 2.51166 25.8511  21
  -4   2  19 94.9950 33.5312  22
  -4  -2  19 58.0687 34.8503  22
  -4  -2  19 97.1732 30.0621  14
  -4  -2  19 137.372 38.1118  25
  -4  -2  19 79.7731 31.4204  21
  -4   2  19 128.886 38.2211  21
  -4  -2  18 58.1462 46.0846  25
  -4   2  18 16.4594 35.5351  25
  -4  -2  18 29.4043 38.0333  26
  -4  -2  18 47.8672 43.0611  22
  -4   2  18 62.1599 41.9926  22
  -4  -2  18 99.5877 37.9385  27
  -4   2  18 68.1676 34.4435  27
  -4   2  18-4.79218 41.4028  14
  -4  -2  18 61.1275 36.9032  14
  -4   2  18 98.4207 45.0420  21
  -4  -2  18 74.9593 40.7748  19
  -4  -2  18 43.7162 38.3954  21
  -4  -2  17 1347.40 65.2354  24
  -4  -2  17 1327.24 63.4603  26
  -4  -2  17 1392.36 71.4180  25
  -4   2  17 1350.08 66.5679  24
  -4   2  17 1377.11 62.2563  25
  -4  -2  17 1287.63 64.5092  19
  -4  -2  17 1359.89 63.2435  21
  -4   2  17 1375.03 68.3541  21
  -4   2  17 1477.43 65.1232  22
  -4  -2  17 1447.71 68.5844  22
  -4  -2  17 1378.69 63.0321  27
  -4   2  17 1265.63 60.0444  27
  -4  -2  17 1442.75 64.3410  14
  -4   2  17 1440.67 66.2909  14
  -4  -2  16 777.133 56.9831  24
  -4  -2  16 710.793 60.7341  25
  -4   2  16 836.162 53.6268  25
  -4   2  16 781.272 58.2430  24
  -4   2  16 733.934 53.5786  22
  -4  -2  16 854.371 60.0989  22
  -4   2  16 736.463 59.6453  21
  -4  -2  16 775.235 57.3609  19
  -4  -2  16 812.385 55.1446  21
  -4  -2  16 787.309 45.4292   9
  -4   2  16 749.796 57.7011  14
  -4  -2  16 780.682 55.2955  14
  -4   2  16 760.242 52.2037  27
  -4   2  15 1324.08 61.9788  27
  -4  -2  15 1370.80 66.3547  24
  -4   2  15 1483.32 64.2691  25
  -4   2  15 1344.85 69.0405  24
  -4  -2  15 1358.04 72.1759  25
  -4   2  15 1443.03 65.5991  22
  -4  -2  15 1432.34 65.7666  22
  -4  -2  15 1499.50 67.4979  21
  -4   2  15 1566.64 69.4338  21
  -4  -2  15 1408.30 70.4771  19
   4  -2 -15 1334.60 77.3790  32
  -4  -2  15 1423.78 59.5848   9
  -4  -2  15 1423.06 68.7114  10
  -4   2  15 1493.37 68.3870  14
  -4  -2  15 1468.68 65.4391  14
  -4   2  15 1290.24 86.1574   5
  -4   2  14 4198.76 124.641  27
  -4   2  14 4108.54 119.234  26
  -4  -2  14 4202.45 126.437  24
  -4   2  14 4292.05 125.245  25
  -4  -2  14 4124.56 129.323  25
  -4   2  14 4199.86 128.171  24
  -4  -2  14 4296.79 126.742  22
  -4   2  14 4121.69 125.802  22
  -4  -2  14 4552.31 128.349  19
  -4  -2  14 4292.21 125.633  21
  -4   2  14 4180.18 127.964  21
   4  -2 -14 3982.76 141.228  32
  -4  -2  14 4072.84 120.557   9
  -4  -2  14 3999.08 125.346  14
  -4   2  14 4242.82 126.556  14
  -4   2  14 4106.72 149.949   5
  -4   2  13 632.185 43.0504  27
  -4   2  13 598.647 47.2335  24
  -4   2  13 644.408 45.2497  25
  -4  -2  13 607.833 45.7487  24
  -4  -2  13 615.497 50.0125  25
  -4   2  13 625.060 47.1314  22
  -4  -2  13 576.681 43.9213  21
  -4   2  13 581.620 46.3407  21
   4  -2 -13 591.189 56.5388  32
  -4  -2  13 595.396 42.3751   9
  -4   2  13 660.449 65.6887   5
  -4  -2  13 612.164 46.1419  14
  -4   2  13 587.586 43.9064  14
  -4   2  12 1856.21 65.8599  22
  -4   2  12 1827.18 66.0888  21
  -4   2  12 2007.66 89.4046   5
  -4  -2  12 1797.87 62.5308   9
  -4   2  12 1875.50 64.0739  14
  -4  -2  12 1776.61 64.2189  14
  -4  -2  12 1687.78 68.5332  25
  -4  -2  12 1737.31 64.9899  24
  -4   2  12 1765.56 65.7054  24
  -4  -2  11 1732.07 58.9377   9
  -4  -2  10 5370.74 146.833   9
   4   2 -10 5339.58 150.289  31
  -4  -2  10 5861.36 160.781   2
  -4  -2  10 5626.75 149.646   3
  -4  -2   9 19305.5 498.211   9
  -4   2   9 20223.8 516.126   5
   4   2  -9 20013.6 503.822  31
  -4  -2   9 20805.7 510.057   2
  -4   2   8 21113.1 521.555   5
   4   2  -8 19499.1 511.351  31
  -4  -2   8 20606.9 515.974   2
  -4   2   7 1114.26 51.4427   5
   4   2  -7 973.375 42.5088  31
  -4  -2   7 1009.48 44.1422   2
   4   2  -6 2018.48 62.7034  31
  -4  -2   6 1965.69 67.0430  30
  -4   2   5 27685.3 684.177   5
   4   2  -5 26796.5 681.033  31
  -4  -2   5 27254.2 683.802  30
  -4  -2   4 6503.48 170.096  33
   4  -2  -4 6944.24 173.575  33
  -4   2   4 6904.16 175.492   5
  -4  -2   4 6849.11 175.986  30
   4   2  -4 7050.95 171.615  29
   4   2  -4 6537.20 173.867  31
   4  -2  -4 6302.48 167.081  30
  -4   2   4 6236.69 173.194   1
   4  -2  -3 16567.6 401.605  33
  -4  -2   3 16339.8 398.624  33
  -4   2   3 15731.7 401.074   5
  -4  -2   3 15913.3 402.794  30
   4  -2  -3 15216.7 393.842  30
   4   2  -3 16311.5 400.069  29
   4   2  -3 16477.5 401.673  31
  -4   2   3 16086.2 400.898   1
   4  -2  -2 53503.5 1311.86  33
  -4  -2   2 52354.2 1309.03  33
  -4   2   2 51309.8 1307.08  32
   4  -2  -2 52531.8 1303.58  30
   4   2  -2 55091.2 1311.53  29
  -4   2   2 55171.3 1311.40   1
  -4   2   1 56816.1 1385.52  32
  -4  -2   1 56278.1 1385.17  32
   4  -2  -1 57863.4 1389.58  33
   4   2  -1 56547.8 1389.18  29
   4   2  -1 53211.1 1385.92   1
   4  -2   0 5139.17 130.225  33
  -4   2   0 4998.06 126.779  32
  -4  -2   0 4755.20 124.754  32
   4   2   0 4935.95 129.582  31
   4   2   0 4545.39 126.493   4
  -4  -2   0 4910.35 129.212  30
   4   2   0 4452.73 125.000   1
   4   2   1 14203.6 352.499  31
  -4   2  -1 14249.7 351.351  32
  -4  -2  -1 14243.3 349.326  32
  -4  -2  -1 14157.3 352.990  30
   4  -2   1 13208.2 346.393   4
   4   2   1 14077.3 351.744   4
   4   2   1 13511.6 349.031   1
   4  -2   2 6149.84 164.542  29
   4   2   2 6054.23 168.042  31
  -4   2  -2 6205.18 168.791  32
  -4  -2  -2 6311.65 166.567  32
  -4  -2  -2 6437.86 170.406  30
   4   2   2 6686.55 170.234   4
   4  -2   2 6483.09 163.760   4
   4  -2   2 6450.01 161.896   2
   4  -2   3 14825.2 378.264  29
  -4   2  -3 15454.1 385.829  32
  -4  -2  -3 15555.3 382.774  32
  -4  -2  -3 15501.4 386.314  30
   4  -2   3 14595.5 378.560   4
   4  -2   3 15140.0 376.936   2
  -4  -2  -3 14900.4 376.178   3
   4  -2   4 44897.6 1112.63   4
   4  -2   4 44264.3 1109.74   2
   4  -2   4 43518.6 1109.17  29
  -4   2  -4 46264.5 1120.75  32
  -4  -2  -4 47219.3 1117.30  32
   4  -2   5 1289.63 47.1539   5
   4  -2   5 1300.74 44.1766   7
   4   2   5 1407.36 62.0906   5
  -4  -2  -5 1376.58 54.0130  32
  -4   2  -5 1378.11 58.1428  32
   4  -2   6 3763.06 108.875   5
   4  -2   6 3792.96 104.954   7
   4   2   6 3609.36 120.114   4
  -4  -2  -6 3899.31 116.016  32
  -4   2  -6 4011.27 122.428  32
  -4  -2  -7 1130.51 57.3244  32
  -4   2  -7 1194.00 65.6457  32
   4  -2   7 980.677 44.7274   5
   4  -2   7 1052.61 44.1175   7
   4  -2   8 7137.96 197.301   5
   4   2   8 7105.80 189.579   7
   4   2   8 7804.14 219.310   5
  -4  -2  -8 7195.87 207.601  32
  -4   2  -8 7315.10 216.145  32
   4   2   8 7302.92 195.453  27
   4   2   9 4301.71 124.747   7
   4   2   9 4668.25 155.396   5
   4   2   9 4649.43 132.901  27
   4   2   9 4888.65 132.458  26
   4  -2   9 4677.97 132.307  25
   4   2   9 4821.18 133.409  25
   4  -2   9 4465.11 127.713  22
   4   2   9 4504.27 126.792  22
   4   2   9 4481.55 128.376  21
   4  -2   9 4517.06 132.256  19
   4   2   9 4497.83 129.130  11
   4  -2   9 4418.48 124.555  17
   4  -2   9 4246.12 126.488  14
  -4   2  -9 4580.06 155.535  32
  -4  -2  -9 4603.94 147.064  32
  -4  -2 -10 1369.07 75.9898  32
   4  -2  10 1350.00 51.1138  17
   4   2  10 1447.68 59.7683  11
   4   2  10 1386.13 64.5463  26
   4   2  10 1340.26 65.7301  27
   4  -2  10 1406.92 64.5300  25
   4   2  10 1391.96 64.7658  25
   4  -2  10 1449.40 57.3101  22
   4   2  10 1323.14 58.0109  22
   4   2  10 1426.08 61.1292  21
   4  -2  10 1458.87 65.3826  19
  -4  -2 -10 1429.22 82.4298  30
   4  -2  10 1374.53 55.6346  14
   4   2  10 1384.38 83.0728   5
   4   2  10 1326.82 53.7377   7
  -4  -2 -11 1605.84 86.3975  32
   4   2  11 1795.96 72.3725  11
   4   2  11 1914.02 78.9809  25
   4  -2  11 1854.57 76.6906  25
   4  -2  11 1916.00 78.5239  26
   4  -2  11 1805.41 70.3246  22
   4   2  11 1696.38 67.8100  22
   4  -2  11 1927.47 77.1657  19
   4   2  11 1880.22 72.9338  21
   4  -2  11 1985.18 74.7946  21
   4   2  11 1715.84 78.7363  27
  -4  -2 -11 1740.66 94.8429  30
   4   2  11 1811.89 64.0922   7
   4   2  11 1980.60 100.173   5
   4  -2  11 1835.82 69.0439  14
   4   2  12 8866.81 241.691  25
   4  -2  12 9155.28 244.548  26
   4  -2  12 9086.77 242.761  25
   4   2  12 8593.46 235.299  22
   4  -2  12 8893.27 237.056  22
   4  -2  12 8826.65 241.955  19
   4   2  12 9087.56 239.044  21
   4  -2  12 9301.06 241.848  21
   4   2  12 8622.29 265.545   5
   4   2  12 8878.34 238.079  11
   4  -2  12 8686.16 235.427   9
  -4  -2 -12 8712.21 262.672  30
   4  -2  12 8731.00 235.456  14
   4  -2  13 745.571 48.5888  22
   4   2  13 670.176 44.8312  22
   4  -2  13 645.856 57.0393  26
   4   2  13 673.560 56.6655  25
   4  -2  13 676.255 58.4136  25
   4  -2  13 659.060 55.7734  21
   4   2  13 726.157 52.1205  21
   4  -2  13 679.434 43.9484   9
   4   2  13 733.249 50.5193  11
   4  -2  13 660.112 58.6442  27
   4   2  14 1447.45 57.5687  22
   4  -2  14 1625.17 61.1262  22
   4  -2  14 1579.30 69.0967  25
   4   2  14 1592.02 70.0079  25
   4  -2  14 1531.32 69.8653  26
   4   2  14 1547.96 65.4528  21
   4  -2  14 1670.80 69.3465  21
   4  -2  14 1516.43 55.7987   9
   4   2  14 1788.79 63.5282  11
   4  -2  14 1639.86 72.8056  27
   4  -2  15 139.641 29.4826  22
   4  -2  15 181.464 39.1831  25
   4   2  15 146.104 35.5530  21
   4  -2  15 190.960 40.7684  21
   4  -2  15 193.934 34.0637  11
   4  -2  15 139.080 41.6712  27
   4   2  16 946.432 37.6433  21
   4  -2  16 943.277 39.6878  25
   4  -2  16 922.733 41.3613  21
   4  -2  16 886.924 43.2635  27
   4  -2  16 936.961 36.4681  11
   4   2  17 207.156 19.7573  27
   4  -2  17 229.584 19.2118  21
  -4  -4  19 593.372 31.3291  22
  -4  -4  19 551.979 28.2271  25
  -4  -4  19 488.045 30.1862  26
  -4  -4  18 834.221 45.5750  19
  -4   4  18 845.759 44.6601  21
  -4  -4  18 883.642 45.2945  22
  -4  -4  18 764.348 42.1109  27
  -4  -4  18 870.474 44.8220  26
  -4  -4  18 788.403 43.0236  25
  -4  -4  17 697.859 47.8093  25
  -4  -4  17 661.873 51.2715  19
  -4   4  17 590.916 47.6204  21
  -4  -4  17 702.813 49.5270  22
  -4   4  16 389.202 49.0382  22
  -4  -4  16 408.844 49.1954  22
  -4  -4  16 377.678 39.9641  21
  -4   4  16 384.312 48.0149  21
  -4  -4  16 439.570 50.5774  25
  -4  -4  16 416.031 41.9633   9
  -4  -4  16 418.947 53.3703  19
  -4   4  16 379.433 41.5306  27
  -4   4  15 121.613 41.8097  27
  -4  -4  15 93.3968 49.5191  25
  -4   4  15 132.414 35.5329  24
  -4   4  15 197.411 49.1109  22
  -4  -4  15 118.376 38.5682  21
  -4   4  15 145.549 50.1513  21
  -4  -4  15 131.261 42.9578   9
  -4   4  15 178.046 38.7748  14
  -4  -4  15 141.550 33.9364  14
  -4  -4  15 157.886 51.8025  19
  -4   4  14 575.649 69.7215   5
  -4   4  14 476.325 41.4808  24
  -4  -4  14 503.779 54.6116  25
  -4   4  14 509.833 51.9432  22
  -4   4  14 537.438 54.5071  21
   4   4 -14 559.105 44.4500  23
  -4  -4  14 551.510 44.5025  21
  -4  -4  14 613.083 57.2294  19
  -4   4  14 516.309 48.2081  27
  -4  -4  14 518.225 51.0386  10
  -4  -4  14 541.413 47.5073   9
   4  -4 -14 547.610 60.9054  33
   4   4 -14 469.857 58.8131  32
  -4   4  14 538.083 44.9146  14
  -4   4  13 6875.00 210.384   5
  -4   4  13 6697.34 182.432  27
  -4   4  13 6340.52 178.517  28
  -4  -4  13 6827.04 185.291  25
  -4   4  13 6267.74 177.103  24
  -4   4  13 6858.03 185.759  22
  -4   4  13 6979.78 187.154  21
  -4  -4  13 6390.89 178.386  21
  -4  -4  13 6923.78 183.484  10
  -4   4  13 6656.60 178.804  14
   4   4 -13 5975.40 198.887  32
  -4   4  12 3145.72 124.028   5
  -4   4  12 2876.47 93.3220  27
  -4   4  12 2925.17 92.7106  28
  -4  -4  12 2890.26 97.1525  25
  -4   4  12 2747.19 88.2366  24
  -4   4  12 3084.54 91.4945  14
  -4   4  12 2916.81 97.6460  22
  -4   4  12 3180.99 98.9950  21
  -4  -4  12 2980.15 91.2364  21
  -4  -4  12 3069.41 111.482   2
  -4  -4  12 3140.76 95.2256  10
  -4  -4  12 2845.19 88.1677  17
  -4  -4  11 889.155 41.4872  17
  -4  -4  11 851.254 48.6346  10
  -4  -4  11 933.044 47.7393   9
  -4   4  11 872.116 41.9427   8
  -4   4  11 942.783 51.2635  22
  -4   4  11 924.410 50.8130  21
   4  -4 -11 868.613 53.2456  30
  -4   4  11 882.373 46.4496  27
  -4   4  11 900.941 45.0532  28
  -4  -4  11 924.294 61.3109   2
  -4   4  11 979.073 68.4430   5
  -4   4  11 833.489 43.2024  14
  -4   4  10 604.686 41.4459  22
  -4   4  10 594.692 43.3804  21
  -4   4  10 645.557 60.7898   5
  -4  -4  10 605.365 53.9020   2
   4  -4 -10 504.445 41.6050  30
  -4  -4  10 600.636 38.8988  10
  -4  -4  10 641.922 40.4642   9
  -4   4  10 619.480 34.0773   8
  -4   4   9 11176.8 291.442   5
  -4   4   9 10345.4 267.926   8
  -4  -4   9 10661.9 269.766   9
  -4  -4   9 10643.7 285.298   2
   4  -4  -9 9838.70 275.130  30
   4   4  -9 9989.01 277.084  31
   4  -4  -9 10702.1 286.049  33
  -4   4   8 608.216 51.0703   5
  -4  -4   8 504.985 32.0002   9
  -4   4   8 619.625 31.4476   8
  -4  -4   8 610.929 48.5776   2
   4  -4  -8 612.985 35.8554  30
   4  -4  -8 640.251 49.2409  33
   4   4  -8 547.727 41.6457  31
  -4   4   7 867.488 52.6324   5
  -4  -4   7 792.431 34.7765   9
  -4   4   7 703.139 34.6509   8
  -4  -4   7 866.878 51.3882   2
   4  -4  -7 857.807 38.1485  30
   4   4  -7 760.349 45.4278  31
   4  -4  -7 769.083 50.0792  33
  -4   4   6 21729.2 552.732   5
  -4  -4   6 20810.6 539.772   9
  -4   4   6 20688.2 539.918   8
  -4  -4   6 22197.0 553.507   2
  -4  -4   6 22613.6 557.324  30
   4  -4  -6 21660.5 543.349  30
   4  -4  -6 23119.9 556.013  33
   4   4  -6 22510.6 552.072  31
  -4  -4   5 26710.8 677.906   9
   4  -4  -5 28277.7 692.605  33
  -4  -4   5 27178.0 688.357  33
   4   4  -5 27247.4 689.882  31
   4  -4  -5 26718.0 680.328  30
  -4  -4   5 27750.5 693.595  30
  -4   4   5 28042.1 688.710   5
  -4   4   4 8411.88 218.272   8
  -4  -4   4 8606.08 228.466  33
   4  -4  -4 8840.20 232.584  33
   4   4  -4 8428.73 230.039  31
  -4  -4   4 8608.11 232.129  30
   4  -4  -4 8397.19 219.392  30
  -4   4   4 8715.02 226.198   5
  -4   4   3 156.969 19.3739   8
   4   4  -3 153.901 34.0890  31
   4  -4  -3 185.277 18.0243  30
  -4  -4   3 161.977 34.9050  30
   4   4  -3 146.437 11.1383   4
   4  -4  -3 148.116 33.8257  33
  -4  -4   3 181.577 31.6177  33
   4   4  -2 535.332 23.2289   4
   4  -4  -2 698.003 27.5657  30
  -4  -4   2 696.094 42.3741  30
   4   4  -2 721.452 43.9662  31
   4  -4  -2 753.960 45.3327  33
  -4  -4   2 636.815 39.5736  33
   4   4  -2 609.559 38.1899   1
   4   4  -1 1925.49 55.6984   4
  -4  -4   1 2080.88 70.3791  30
   4  -4  -1 1957.71 57.0926  30
   4  -4  -1 2095.90 72.8659  33
  -4  -4   1 1949.50 68.3187  33
  -4   4   1 2125.97 72.2851   1
   4   4  -1 2120.15 68.7542   1
   4   4   0 6203.24 161.629   4
   4   4   0 6141.20 165.133   5
  -4   4   0 6633.90 173.360   1
   4   4   0 6464.69 170.370   1
  -4  -4   0 6265.67 171.213  30
  -4   4   0 5714.21 157.792  32
  -4  -4   0 6211.05 170.990  33
   4  -4   0 6237.96 174.057  33
   4   4   1 19242.6 491.739   5
   4   4   1 19498.2 483.791   8
   4   4   1 19172.9 488.298   4
   4   4   1 19574.6 494.146   1
  -4  -4  -1 20054.4 496.405  30
  -4   4  -1 18552.0 485.364  32
   4   4   1 19623.2 498.085  31
  -4  -4  -1 19653.3 495.896  33
   4  -4   1 19151.0 498.973  33
   4   4   2 13535.3 352.870   5
   4   4   2 13691.0 342.789   8
   4   4   2 13011.9 348.535   4
   4   4   2 13289.9 352.630   1
  -4  -4  -2 14114.5 356.506  30
  -4   4  -2 13703.4 347.052  32
   4   4   3 14648.2 374.258   5
   4   4   3 14104.0 360.646   8
  -4   4  -3 14376.3 366.979  32
  -4  -4  -3 14664.3 374.622  30
   4   4   3 14114.0 368.999   4
   4  -4   3 13981.5 364.488   2
   4   4   4 8792.93 234.595   5
  -4  -4  -4 8838.03 232.910  30
  -4   4  -4 8695.65 226.747  32
   4  -4   4 8322.89 220.872   2
   4   4   5 4772.35 145.544   5
  -4   4  -5 4777.34 137.279  32
  -4  -4  -5 4963.17 144.292  30
   4   4   6 2517.79 101.190   5
  -4   4  -6 2372.02 90.5813  32
  -4  -4  -6 2409.49 95.3957  30
   4   4   6 2650.36 82.8883  27
  -4  -4  -7 522.360 55.2579  30
   4   4   7 584.934 45.4811  27
  -4   4  -7 596.188 38.0712  23
   4   4   7 579.282 37.6960  22
   4  -4   7 590.032 40.6234  19
   4   4   7 628.719 42.3271  11
   4  -4   7 585.338 41.2485  17
  -4   4  -7 585.958 51.1450  32
   4  -4   7 651.541 40.1224  16
   4   4   8 94.0468 43.6474  27
   4   4   8 82.9079 23.5265   7
   4   4   8 63.4787 51.1683   5
  -4   4  -8 109.053 33.7071  23
   4   4   8 65.5804 35.2673  22
   4   4   8 25.2144 31.4198  21
  -4  -4  -8 72.5646 48.6480  30
   4  -4   8 27.2559 38.0154  19
   4  -4   8 121.799 37.1769  17
   4  -4   8 68.4691 31.7486  16
  -4   4  -8 115.159 46.6078  32
   4   4   9 7662.03 223.823   5
   4   4   9 6828.64 189.884  22
   4  -4   9 7173.50 193.200  19
   4   4   9 7035.57 190.317  21
  -4  -4  -9 7299.71 214.310  30
   4  -4   9 7071.81 190.010  17
  -4   4  -9 6524.90 208.107  32
   4  -4   9 6827.32 187.370  16
  -4   4 -10 1512.17 84.2969  32
  -4  -4 -10 1711.40 89.2933  30
   4   4  10 1787.00 73.4302  28
   4   4  10 1717.12 66.3435  22
   4   4  10 1706.32 67.3343  21
   4  -4  10 1730.31 71.9781  19
   4  -4  10 1646.66 66.2356  25
   4  -4  10 1737.11 62.2917  16
   4  -4  10 1706.58 66.3175  17
   4   4  10 1801.64 96.5433   5
   4   4  11 797.985 50.2718  21
   4  -4  11 815.180 51.6296  22
   4  -4  11 805.735 55.5376  19
   4  -4  11 831.601 49.8269  25
   4  -4  11 844.604 46.5320  17
   4   4  11 837.175 54.9358  28
   4   4  12 9649.71 264.396  28
   4  -4  12 10255.6 266.949  19
   4  -4  12 10133.2 267.338  21
   4  -4  12 10294.6 265.154  22
   4   4  12 9525.58 263.119  21
   4  -4  12 10587.6 271.616  26
   4  -4  12 9662.11 262.433  25
   4  -4  12 10230.2 265.208   9
  -4   4 -12 10479.0 263.984  13
   4  -4  13 314.481 44.2482  21
   4   4  13 312.120 36.2649  21
   4  -4  13 320.094 39.5967  22
   4  -4  13 260.406 34.5351  25
   4  -4  13 242.964 46.7568  26
   4  -4  13 304.695 38.0727   9
  -4   4 -13 244.923 32.4398  13
   4  -4  14 47.0643 35.9682  21
   4   4  14 55.1445 27.6908  21
   4  -4  14 71.7849 30.3070  22
   4  -4  14 29.4114 38.9188  26
   4  -4  14 49.3612 25.0578  25
   4  -4  14 15.8633 26.9848   9
   4  -4  14 33.9881 39.8093  27
   4  -4  15 2720.78 78.4422  21
   4  -4  15 2774.51 80.5611  26
   4  -4  15 2763.62 80.4502  27
   4   4  15 2677.79 79.2972  27
   4  -4  15 2847.83 76.8636  11
   4   4  16 662.607 26.5998  27
   4  -4  16 663.874 27.2099  27
   4  -4  16 645.479 27.1330  26
   4  -4  16 640.412 25.1298  21
  -4  -6  18 2449.06 65.4211  26
  -4  -6  18 2382.25 65.5190  22
   4   6 -17 3976.66 104.636  13
  -4  -6  17 3854.75 105.611  19
  -4  -6  16 1382.27 52.7641  19
  -4  -6  15 743.900 38.0041  25
   4   6 -15 753.422 40.0893  23
  -4  -6  15 709.659 45.7500  19
   4   6 -14 818.476 47.0918  23
  -4  -6  14 814.630 50.4078  19
  -4  -6  14 690.611 42.0894  25
  -4  -6  14 775.641 44.7016   9
   4   6 -13 5074.39 142.457  23
  -4  -6  13 5177.36 141.527   9
  -4  -6  13 5229.55 143.913  19
  -4  -6  13 4764.70 137.021  25
  -4  -6  13 4633.94 136.238  17
  -4  -6  12 3325.46 103.283  10
  -4  -6  12 3575.55 107.489   9
  -4  -6  12 3517.94 106.034  17
   4   6 -12 3730.93 111.342  23
  -4  -6  12 3399.00 103.736  25
  -4  -6  11 298.490 50.4562   2
  -4  -6  11 279.418 39.4980   9
  -4  -6  11 248.602 36.9991  10
   4  -6 -11 241.204 56.6393  33
  -4  -6  11 203.305 40.0418  17
  -4   6  11 242.792 38.5363   8
  -4   6  11 262.845 52.5078   5
   4   6 -11 303.323 37.8336  15
  -4  -6  10 3725.48 129.466   2
  -4  -6  10 3453.38 105.440  10
  -4  -6  10 3711.94 109.669   9
  -4   6  10 3821.18 110.457   8
   4  -6 -10 3666.89 135.820  33
  -4  -6  10 3725.58 110.328  17
  -4   6  10 3429.82 126.949   5
   4   6 -10 3711.68 108.654  15
  -4  -6  10 3500.85 106.104  16
  -4  -6   9 3037.34 112.006   2
  -4   6   9 3044.61 93.5998   8
  -4  -6   9 2976.38 92.7604   9
   4  -6  -9 2695.83 116.358  33
  -4  -6   9 2956.88 94.1091  17
  -4   6   9 2893.15 108.985   5
   4   6  -9 2790.19 92.5107  15
  -4  -6   8 17438.2 457.989   2
  -4   6   8 17938.9 438.782   8
  -4  -6   8 17290.5 436.903   9
   4  -6  -8 16635.3 461.444  33
   4   6  -8 16049.9 451.263  31
  -4  -6   8 17426.4 439.218  17
   4   6  -8 17091.8 438.378  15
  -4   6   8 16527.5 451.849   5
  -4   6   7 434.601 44.4131   5
   4  -6  -7 364.929 57.8720  33
  -4  -6   7 408.066 40.2604  17
   4   6  -7 336.158 50.4097  31
  -4  -6   7 409.164 34.3432   9
   4   6  -7 386.342 38.5597  15
  -4  -6   7 446.531 54.6840   2
   4  -6  -6 184.591 50.4767  33
  -4  -6   6 169.929 27.8014   9
  -4  -6   6 172.243 49.7357  30
   4   6  -6 202.178 46.5645  31
   4   6  -6 183.165 33.3310  15
   4   6  -6 192.998 47.3513   1
  -4  -6   6 235.940 51.9223   2
   4   6  -5 7552.50 219.930  31
  -4  -6   5 7498.18 218.663  33
   4  -6  -5 7735.97 224.298  33
  -4  -6   5 7295.96 201.349  17
  -4  -6   5 7527.63 197.809   9
  -4   6   5 7706.68 201.324   8
  -4  -6   5 7631.85 221.003  30
   4   6  -5 7386.34 201.229  15
   4   6  -5 7939.01 221.329   1
  -4   6   5 7966.27 225.549   1
  -4   6   4 554.224 38.8855   8
  -4  -6   4 573.897 54.0805  30
  -4  -6   4 519.375 38.7897  17
   4  -6  -4 669.615 58.0955  33
  -4  -6   4 575.466 53.7852  33
   4   6  -4 667.076 54.8553  31
   4   6  -4 619.934 56.1234   1
   4   6  -3 1431.21 47.5526   8
  -4   6   3 1413.26 52.3540   8
  -4  -6   3 1244.23 68.3089  33
   4  -6  -3 1209.73 74.9493  33
   4   6  -3 1272.82 72.7168  31
  -4  -6   3 1437.98 70.8452  30
   4   6  -3 1291.62 52.5986  15
   4   6  -3 1532.90 72.7560   1
  -4  -6   2 18881.8 501.059  30
   4   6  -2 18721.1 481.488   8
  -4   6   2 19142.3 483.356   8
   4   6  -2 19683.7 501.862   1
   4  -6  -2 19920.5 506.924  33
  -4  -6   2 19529.7 502.269  33
   4   6  -2 19145.8 504.561  31
  -4  -6   1 6314.05 194.840  30
  -4   6   1 6608.93 177.695   8
   4   6  -1 6760.01 176.933   8
  -4  -6   1 6577.28 196.246  33
   4  -6  -1 6669.55 200.590  33
  -4   6   0 19863.1 499.536  23
   4   6   0 19369.7 497.368   8
  -4   6   0 19366.3 496.235   8
  -4  -6   0 19997.2 515.512  30
   4  -6   0 20870.2 523.446  33
  -4  -6   0 20095.0 517.995  33
   4   6   0 19743.9 515.575   1
   4   6   1 2635.53 87.7443  28
   4   6   1 2883.24 101.725   1
  -4   6  -1 2877.24 105.947   1
  -4   6  -1 2820.71 85.4010  23
  -4   6  -1 2732.42 80.8584   8
   4   6   1 2695.29 84.1289   8
  -4  -6  -1 2691.71 101.799  30
   4  -6   1 2632.29 84.2858  17
  -4   6  -1 2738.76 84.1940  15
  -4  -6  -1 2689.11 103.417  33
  -4  -6  -2 389.968 55.8147  33
   4  -6   2 369.787 36.3337  17
   4   6   2 358.361 50.1950   1
  -4   6  -2 358.299 55.2018   1
  -4   6  -2 381.977 29.3488   8
   4   6   2 349.162 37.3262   8
   4   6   2 365.926 41.1628  28
  -4   6  -2 337.537 35.3962  15
  -4  -6  -2 394.981 48.2453  30
  -4  -6  -3 1436.93 77.0650  33
   4  -6   3 1253.05 57.9792  17
   4   6   3 1428.63 64.8497   5
  -4   6  -3 1367.77 58.8336  23
  -4  -6  -3 1395.07 70.5448  30
   4   6   3 1342.87 60.6126  28
  -4   6  -3 1374.99 55.1553  15
  -4   6  -3 1418.65 76.3082   1
   4  -6   3 1380.64 59.8092   2
  -4  -6  -4 631.516 61.7782  33
   4  -6   4 675.389 45.8596  17
  -4   6  -4 652.674 45.2769  23
   4   6   4 814.978 51.9487  27
   4   6   4 638.912 51.2382  28
  -4  -6  -4 721.214 56.2786  30
   4   6   4 740.012 54.1505   5
  -4   6  -4 700.455 44.7562  15
  -4   6  -4 633.114 62.1994   1
  -4  -6  -5 5424.30 177.973  30
   4   6   5 5904.29 176.751   5
   4   6   5 5432.89 165.304  28
   4   6   5 5685.92 164.612  27
  -4   6  -5 6243.04 159.322  15
   4  -6   5 5698.34 161.945  16
  -4   6  -5 5852.20 161.614  23
  -4  -6  -5 5218.10 183.121  33
   4   6   6 11710.6 325.557   5
  -4   6  -6 11903.1 307.579  23
  -4   6  -6 11996.2 304.765  15
   4  -6   6 11462.1 307.192  16
  -4  -6  -6 11251.4 324.476  30
  -4  -6  -6 11737.9 331.930  33
  -4   6  -7 2894.66 97.3352  23
   4  -6   7 3065.73 98.7769  17
   4  -6   7 3046.10 95.3620   9
   4   6   7 2998.23 115.309   5
  -4   6  -7 3130.22 93.2878  15
   4  -6   7 2960.70 97.6711  16
  -4  -6  -7 2952.89 114.334  30
   4   6   8 8527.71 234.923  28
   4   6   8 8330.59 250.260   5
  -4   6  -8 8701.18 230.006  23
  -4  -6  -8 8344.67 248.822  30
   4  -6   8 8667.27 229.062   9
   4  -6   8 8913.91 231.636  17
   4  -6   8 8280.01 228.259  16
  -4   6  -9 1604.52 62.7096  23
   4  -6   9 1413.14 57.3698  19
   4   6   9 1505.34 69.3180  28
   4  -6   9 1525.43 63.9462   9
   4  -6   9 1518.80 65.0411  17
   4  -6   9 1439.81 59.5310  16
  -4   6 -10 288.531 40.9642  13
  -4   6 -10 317.604 37.0555  23
   4  -6  10 301.388 34.6903  19
   4   6  10 361.333 45.7025  28
   4  -6  10 322.217 40.6762   9
   4  -6  10 325.555 41.6110  17
   4  -6  10 265.343 34.4474  16
   4  -6  11 182.526 38.0330  22
  -4   6 -11 181.274 28.4421  23
   4  -6  11 152.997 37.3200  21
   4   6  11 220.530 39.6894  28
   4  -6  11 104.767 34.8236   9
   4  -6  11 142.299 33.0430  17
  -4   6 -11 95.4495 34.7228  13
   4  -6  12 180.054 36.2495  26
   4  -6  12 153.957 31.5297  21
   4  -6  12 141.024 32.2135  22
   4   6  12 149.915 30.4029  28
   4  -6  12 134.292 29.2400   9
  -4   6 -12 125.973 29.9677  13
   4  -6  13 161.674 24.7344  21
   4  -6  13 178.860 28.6409  26
  -4   6 -13 187.019 22.6671  13
   4  -6  13 160.078 22.6994   9
   4  -6  13 124.510 24.8903  22
   4  -6  14 1490.42 46.0422  26
   4  -6  14 1657.82 48.1498  27
  -4  -8  15 324.337 18.6128  22
  -4  -8  14 7252.40 182.100  22
   4   8 -14 6898.25 180.834  23
   4   8 -13 272.858 28.4210  23
  -4  -8  13 238.813 30.2011  22
   4   8 -12 116.634 32.3494  23
  -4  -8  12 113.275 28.7742  17
  -4  -8  12 127.110 23.0953  19
   4   8 -12 149.093 23.4047  15
   4   8 -11 4396.60 123.461  23
  -4  -8  11 4269.34 120.103  17
   4   8 -11 4476.55 117.823  15
  -4  -8  11 4000.33 114.881  19
   4   8 -10 6052.45 163.666  15
   4   8 -10 6099.03 167.700  23
  -4  -8  10 5997.57 165.366  17
   4   8  -9 14573.2 369.400  15
  -4  -8   9 14236.2 367.880  16
  -4   8   9 14299.5 369.358   8
  -4  -8   9 14502.3 370.762  17
   4   8  -8 2424.15 86.6982  23
   4   8  -8 2646.40 84.6051  15
  -4   8   7 433.255 47.5965   8
   4   8  -7 483.190 44.3476  15
   4   8  -7 440.162 47.8691  23
  -4   8   6 18513.7 460.811   8
   4  -8  -6 17813.2 485.229  33
  -4  -8   6 18430.0 461.471  17
  -4   8   6 17156.8 454.803  15
   4   8  -6 18506.9 461.185  15
   4   8  -6 18147.9 461.747  23
   4   8  -5 3123.36 100.151  23
  -4   8   5 3339.74 102.174   8
  -4  -8   5 3385.34 102.191  17
   4  -8  -5 3047.79 122.836  33
  -4   8   5 3092.13 95.6712  15
   4   8  -5 3082.83 101.855  15
  -4  -8   5 3344.65 120.622   2
   4   8  -5 3356.79 120.768   1
  -4  -8   4 317.040 56.0111   2
   4   8  -4 297.523 52.0262   1
  -4   8   4 264.980 60.0768   1
   4   8  -4 222.520 39.7361  23
   4  -8  -4 309.083 59.3108  33
  -4   8   4 249.167 37.8110  15
  -4  -8   4 221.767 44.3645  17
  -4   8   4 246.954 39.9427   8
  -4   8   3 9100.33 241.870  23
   4   8  -3 8920.12 243.232  23
  -4   8   3 9765.81 245.745   8
   4  -8  -3 9038.04 269.982  33
  -4  -8   3 8635.72 264.457  33
  -4  -8   3 9402.35 246.298  17
  -4   8   3 9809.06 272.160   1
   4   8  -3 9839.60 268.152   1
  -4   8   3 9316.25 244.878  15
   4   8  -3 9123.09 245.774  15
  -4   8   2 4824.28 139.123  23
   4   8  -2 4791.33 137.362  23
  -4   8   2 5257.04 140.706   8
  -4  -8   2 4726.46 159.735  33
   4  -8  -2 5016.99 167.707  33
   4  -8  -2 4964.91 138.833  17
  -4  -8   2 5061.60 143.217  17
   4   8  -2 5200.98 162.379   1
   4   8  -2 4971.01 142.187  15
  -4   8   2 5031.76 141.539  15
  -4   8   1 15318.4 399.646  23
  -4   8   1 16370.2 399.179   8
  -4  -8   1 15618.0 400.867  17
   4  -8  -1 15682.6 399.504  17
  -4   8   1 15515.0 400.832  15
   4   8  -1 15327.0 399.762  15
  -4  -8   1 14284.3 419.517  33
   4   8  -1 16548.2 423.036   1
  -4   8   0 198.517 38.7719  23
  -4  -8   0 241.116 55.6659  33
   4  -8   0 181.433 37.3184  17
  -4   8   0 200.735 34.5979   8
   4   8   0 155.074 37.9117  15
  -4   8   0 117.930 42.2119  15
  -4  -8   0 189.427 38.7105  17
   4   8   0 157.474 50.4489   1
  -4   8  -1 216.283 43.4415  23
  -4  -8  -1 274.568 55.5555  33
   4  -8   1 234.304 40.4378  17
  -4   8  -1 240.493 31.9696   8
  -4   8  -1 201.395 28.7489  13
  -4  -8  -1 239.361 38.9132  17
   4   8   1 262.440 35.3828  15
  -4   8  -2 5078.23 142.875  23
  -4   8  -2 4993.21 141.668  15
   4   8   2 4764.32 134.346  15
  -4   8  -2 4740.15 134.673  13
   4  -8   2 4913.78 141.675  17
  -4  -8  -2 5090.38 137.144  17
  -4   8  -2 5110.18 164.150   1
  -4  -8  -2 4740.47 161.855  33
  -4   8  -3 1026.72 47.0593  13
  -4   8  -3 1010.12 53.7046  15
   4  -8   3 976.729 54.8034  17
  -4   8  -3 930.475 56.0984  23
  -4   8  -4 88.3828 33.4854  13
   4   8   4 135.312 48.7878  28
   4  -8   4 106.265 43.6257  17
  -4   8  -4 117.034 38.9755  15
  -4   8  -5 3610.48 110.211  23
  -4   8  -5 3544.91 104.815  13
   4   8   5 3613.27 113.418  28
   4  -8   5 3470.17 110.195  17
   4  -8   5 3560.44 110.378  16
  -4   8  -5 3638.67 107.800  15
  -4   8  -6 848.698 50.7307  23
   4   8   6 815.632 55.3991  28
  -4   8  -6 952.834 45.7656  13
  -4   8  -6 947.955 47.0911  15
   4  -8   6 865.562 51.4030  16
   4  -8   6 885.884 52.0150  17
   4  -8   7 1132.74 43.1222   9
  -4   8  -7 1141.67 52.5136  23
  -4   8  -7 1052.93 48.4644  13
  -4   8  -7 1182.74 48.1491  15
   4  -8   7 1134.70 51.1286  16
   4  -8   8 182.136 33.6119  17
   4  -8   8 152.970 24.5794   9
  -4   8  -8 159.969 33.2553  23
  -4   8  -8 153.647 30.8693  13
   4  -8   8 152.745 30.5422  16
   4  -8   9 248.496 21.9282   9
   4  -8   9 224.523 31.0716  17
  -4   8  -9 189.371 28.7789  23
  -4   8  -9 276.198 29.1995  13
   4  -8  10 963.347 37.2020  17
   4  -8  10 1039.84 37.5831  22
  -4   8 -10 984.044 36.0191  23
   4  -8  10 916.757 33.1183  26
   4  -8  11 105.854 15.8631  22
  -4   8 -11 107.494 15.9599  13
   4  10 -10 193.911 13.9405  23
  -4 -10  10 179.440 13.5368  17
   4  10  -9 105.434 16.3257  23
   4  10  -9 128.596 16.0033  15
   4  10  -8 324.339 23.8199  15
   4  10  -8 253.404 21.6088  23
  -4 -10   8 301.772 24.8330  17
  -4 -10   7 4040.27 103.724  16
   4  10  -7 3997.90 104.644  15
  -4 -10   7 3840.63 105.093  17
   4  10  -6 10877.4 275.798  15
  -4 -10   6 10590.4 275.398  16
  -4 -10   6 11020.5 276.215  17
   4 -10  -5 4983.66 131.474  16
  -4 -10   5 5099.12 135.353  17
   4  10  -4 1452.87 52.3502  15
   4 -10  -4 1535.95 49.5266  16
  -4 -10   4 1446.54 52.2753  17
   4 -10  -3 213.367 29.0452  16
   4  10  -3 208.192 29.4959  15
  -4 -10   3 228.460 29.5892  17
   4  10  -2 3247.27 90.7317  15
   4 -10  -2 3361.66 92.5650  16
  -4 -10   2 3035.18 90.6367  17
   4  10  -1 105.129 24.9395  15
   4 -10  -1 89.7326 30.2445  16
   4 -10  -1 111.654 20.2012  17
  -4 -10   1 129.213 26.0431  17
   4 -10   0 165.109 30.5841  16
   4 -10   0 114.602 23.3289  17
  -4 -10   0 138.577 22.7959  17
   4 -10   1 154.101 30.5234  16
   4 -10   1 162.872 24.0377  17
   4 -10   2 8869.69 214.458  16
   4 -10   2 8380.82 212.069  17
   4 -10   3 6038.81 153.299  16
  -4  10  -3 5511.68 151.647  23
   4 -10   3 5921.07 151.774  17
  -4  10  -4 470.590 26.2529  23
   4 -10   4 471.623 26.2128  17
   4 -10   5 596.682 26.6267  16
  -4  10  -5 576.315 26.9869  23
   4 -10   5 609.411 26.4843  17
   4 -10   6 41.0560 12.4700  16
   4 -10   6 49.5300 14.5579  17
  -5   1  21 1312.58 43.3149  21
  -5   1  21 1290.54 42.6980  22
  -5  -1  21 1299.03 43.0192  22
  -5   1  20 370.260 32.9052  25
  -5   1  20 384.299 36.5223  21
  -5  -1  20 440.826 36.5441  22
  -5   1  20 425.012 35.3012  22
  -5  -1  20 441.798 33.9649  14
  -5  -1  20 387.375 33.9028  21
  -5   1  19 3709.98 113.105  25
  -5  -1  19 3920.87 114.809  14
  -5   1  19 3835.06 116.424  21
  -5  -1  19 3808.34 114.171  21
  -5   1  19 3962.22 115.482  22
  -5  -1  19 4113.92 116.484  22
  -5  -1  18 140.166 48.4734  22
  -5   1  18 25.5341 46.9429  22
  -5   1  18 83.0422 44.4806  25
  -5   1  18 133.168 47.4034  24
  -5  -1  18 100.465 38.5769  26
  -5  -1  18 85.0760 48.4074  24
  -5  -1  18 114.561 45.0639  21
  -5   1  18 147.797 47.7413  21
  -5  -1  18 83.3981 40.2757  19
  -5  -1  18 88.4762 38.9434  27
  -5   1  18 107.935 36.8176  27
  -5  -1  18 106.794 45.4981  14
  -5   1  17 10263.8 266.112  22
  -5  -1  17 10361.7 265.863  22
  -5   1  17 10085.1 267.239  21
  -5  -1  17 10474.5 266.365  21
  -5  -1  17 10013.2 264.073  19
  -5  -1  17 9784.75 262.269  26
  -5   1  17 9948.30 267.891  24
  -5   1  17 10273.1 265.793  25
  -5  -1  17 10057.5 266.491  24
  -5   1  17 9813.92 262.023  27
  -5  -1  17 9721.98 262.553  27
  -5  -1  17 10441.5 266.703  14
  -5   1  16 2729.12 89.5283  27
  -5  -1  16 2674.72 91.1710  27
  -5   1  16 2740.68 98.5416  24
  -5  -1  16 2655.48 95.6698  24
  -5   1  16 2485.24 84.2763  26
  -5  -1  16 2681.47 90.1501  26
  -5   1  16 2549.70 92.7313  25
  -5   1  16 2875.66 93.3238  22
  -5  -1  16 2788.86 93.0085  22
  -5  -1  16 2787.87 93.0579  19
  -5  -1  16 2785.34 94.0825  21
  -5   1  16 2596.08 94.4375  21
   5   1 -16 2487.16 119.666  32
   5  -1 -16 2507.41 111.582  32
  -5  -1  16 2684.00 95.8568  14
  -5   1  16 2489.69 108.162   5
  -5   1  15 5178.10 148.378  27
  -5   1  15 5494.08 152.129  25
  -5  -1  15 5324.48 154.768  24
  -5   1  15 4956.56 144.860  26
  -5   1  15 5459.08 154.621  24
  -5   1  15 5381.82 152.618  22
  -5   1  15 5358.06 153.833  21
  -5  -1  15 5340.53 151.089  19
  -5   1  15 5147.27 145.331  19
  -5  -1  15 5158.19 150.510  21
   5  -1 -15 5000.81 173.762  32
  -5  -1  15 5280.64 144.279   9
  -5  -1  15 5368.58 150.987  10
  -5   1  15 4813.62 168.997   5
  -5  -1  15 5157.08 153.081  14
  -5   1  14 4058.72 117.516  26
  -5  -1  14 4040.89 124.400  24
  -5   1  14 4149.06 126.676  24
  -5   1  14 4205.03 123.992  25
  -5   1  14 4149.46 122.645  22
  -5   1  14 4030.62 124.229  21
  -5  -1  14 4083.99 123.239  19
  -5  -1  14 4228.21 122.846  21
  -5   1  14 4112.73 117.987  19
  -5   1  14 4185.83 120.746  27
  -5   1  14 4015.55 116.852  10
  -5  -1  14 4274.22 117.739   9
  -5  -1  14 4207.63 122.919  10
  -5  -1  14 4050.23 123.873  14
  -5   1  14 4147.45 144.195   5
  -5   1  13 1748.29 66.7731  21
  -5  -1  13 1809.80 64.1036  21
  -5   1  13 1775.49 85.5316   5
  -5  -1  13 1732.54 68.3469  24
  -5   1  13 1710.53 65.0550  25
  -5   1  13 1718.63 68.0717  24
  -5   1  13 1813.61 66.2050  14
  -5  -1  13 1667.84 65.8874  14
  -5  -1  13 1716.73 64.8132  10
  -5  -1  13 1885.97 60.6447   9
   5  -1 -12 3105.73 99.7862  31
  -5  -1  12 3263.12 106.177   5
  -5   1  12 3374.62 116.088   5
  -5  -1  12 3328.02 93.6916   9
   5   1 -11 13446.6 350.472  31
  -5  -1  11 13297.0 356.613   5
  -5   1  11 14211.5 365.827   5
  -5  -1  11 13689.9 345.348   9
  -5  -1  10 1380.13 45.8914   3
   5   1 -10 1363.84 51.8766  31
  -5  -1  10 1350.67 55.9898   5
  -5  -1  10 1379.00 45.3445   9
  -5   1   9 13920.0 357.454   3
  -5  -1   9 14368.9 361.122   3
  -5   1   9 14768.6 373.716   5
  -5  -1   9 14325.7 367.189   5
   5   1  -9 14393.4 364.343  31
  -5  -1   8 8937.05 228.039   3
  -5   1   8 8795.79 225.137   3
  -5  -1   8 8984.63 232.225   5
   5   1  -8 8679.01 230.204  31
  -5  -1   7 833.080 33.0224   3
  -5   1   7 821.019 29.5818   3
   5   1  -7 782.935 25.9903  29
   5   1  -7 788.291 34.3700  31
  -5  -1   6 21740.7 527.618   2
  -5   1   6 20820.2 523.661   3
  -5   1   6 20942.0 530.664   5
   5   1  -6 20759.8 522.088  29
   5   1  -6 20891.7 526.595  31
  -5   1   5 646.459 27.4562   3
  -5  -1   5 665.749 31.0892   2
   5   1  -5 879.682 32.5271  31
  -5  -1   5 853.044 33.1204  30
  -5   1   5 650.511 33.2256   5
   5   1  -5 816.260 27.5110  29
   5  -1  -4 1527.65 44.4604  33
  -5  -1   4 1526.26 46.8690   2
  -5   1   4 1579.06 46.5131   3
   5   1  -4 1564.87 46.1489  29
  -5  -1   3 172736. 4489.49  33
   5  -1  -3 195887. 4492.79  33
  -5  -1   3 188499. 4495.60  32
  -5   1   3 183595. 4494.65  32
  -5  -1   3 184913. 4495.23  30
  -5   1   3 179170. 4492.26   1
   5   1  -3 187772. 4494.25  29
  -5   1   2 9854.33 256.472   1
  -5   1   2 9831.75 258.666   3
  -5   1   2 10345.0 259.508  32
   5  -1  -2 10766.7 257.912  33
  -5  -1   2 10446.5 259.656  32
  -5  -1   2 10176.8 260.099  30
  -5   1   1 7668.61 190.381  32
  -5  -1   1 7624.35 189.881  32
  -5  -1   1 6970.04 189.698  30
   5   1  -1 7633.82 189.284  31
  -5  -1   1 7464.34 188.524   3
   5   1  -1 7262.54 183.776   1
  -5   1   1 7488.16 189.273   3
   5  -1  -1 7112.97 188.871  29
  -5  -1   0 46268.6 1141.90  32
  -5   1   0 45806.2 1142.53  32
   5   1   0 46111.7 1140.10  31
  -5  -1   0 45916.6 1139.34   3
  -5   1   0 45827.0 1140.53   3
   5  -1   0 46120.6 1140.70  29
  -5  -1  -1 9774.15 250.849   3
   5   1   1 9909.94 252.382  31
  -5  -1  -1 10059.0 255.977  32
   5   1   1 9918.13 255.413  29
   5  -1   1 9993.09 254.049   4
   5   1   1 9954.89 256.352   4
   5  -1   1 10125.3 253.220  29
  -5  -1  -2 9012.56 233.943   3
   5   1   2 9099.87 235.886  31
  -5  -1  -2 9639.93 242.096  32
   5   1   2 9678.51 241.049  29
   5  -1   2 9364.33 239.536   4
   5   1   2 9049.33 242.542   4
   5  -1   2 9589.25 237.361  29
  -5  -1  -3 19407.3 492.031   3
  -5  -1  -3 19562.5 502.413  32
   5   1   3 19662.0 500.612  29
   5   1   3 20751.0 504.231   4
   5  -1   3 20759.2 500.953   4
   5  -1   3 19856.2 496.531  29
  -5  -1  -4 21801.9 547.382  32
   5  -1   4 21971.4 544.228   4
   5   1   4 21641.8 547.901   4
   5  -1   4 21062.3 537.936  29
  -5  -1  -5 45459.7 1092.72  32
   5  -1   5 44534.0 1079.76   7
   5  -1   5 45300.9 1088.70   4
   5   1   5 45402.6 1092.75   4
  -5  -1  -6 24895.5 627.621  32
  -5   1  -6 24369.3 629.412  32
   5  -1   6 24530.3 623.101   5
   5   1   6 24699.5 629.498   5
   5   1   6 24396.0 626.902   4
   5  -1   6 24050.9 622.306   4
  -5  -1  -7 1046.69 59.8531  32
  -5   1  -7 1059.67 63.1698  32
   5   1   7 971.022 64.1474   5
   5   1   7 996.053 40.6640   7
   5  -1   7 925.634 52.3323   5
   5   1   8 5512.43 152.182  14
   5  -1   8 5668.59 152.769  19
   5  -1   8 5329.06 154.264  25
  -5   1  -8 5698.65 175.743  32
  -5  -1  -8 5419.32 170.613  32
   5   1   8 5534.77 149.282   7
   5  -1   8 5253.15 149.999   7
   5  -1   8 5411.49 162.891   5
   5   1   8 5577.17 173.054   5
   5   1   8 5670.51 153.839  27
   5   1   9 383.195 46.2054  27
   5  -1   9 419.596 46.1595  25
   5  -1   9 392.942 45.2765  26
   5  -1   9 403.322 36.3325  22
   5   1   9 434.037 35.9068  22
   5   1   9 469.604 40.8536  21
   5  -1   9 365.358 44.8243  19
  -5   1  -9 495.857 64.2379  32
  -5  -1  -9 395.192 60.3495  32
   5   1   9 456.323 44.5558  14
   5  -1   9 472.517 41.8638  14
   5  -1   9 466.254 45.8380   5
   5   1   9 428.847 36.5046   7
   5  -1   9 410.172 39.0950   7
   5   1   9 475.656 60.7121   5
   5   1  10 4089.07 124.411  27
   5   1  10 4147.09 124.792  26
   5  -1  10 4090.57 125.022  26
   5  -1  10 4103.40 126.124  25
   5  -1  10 3847.88 116.201  22
   5   1  10 3937.85 117.095  22
   5  -1  10 4074.54 122.512  21
   5   1  10 4103.18 121.334  21
  -5  -1 -10 4374.08 146.545  32
  -5   1 -10 4055.94 148.260  32
   5   1  10 3893.48 120.607  11
   5   1  10 4121.69 122.946  14
   5  -1  10 4116.23 120.724  14
   5   1  10 4023.92 117.667   7
   5  -1  10 3909.42 119.666   7
   5   1  10 4024.82 143.839   5
   5  -1  11 267.047 53.2801  27
   5   1  11 285.459 49.9745  27
   5  -1  11 228.848 51.7471  25
   5  -1  11 315.771 55.2174  26
   5   1  11 244.610 49.9352  26
   5  -1  11 363.714 39.8414  22
   5   1  11 290.741 38.7568  22
   5   1  11 340.775 47.1251  21
   5  -1  11 286.169 48.5175  21
  -5   1 -11 257.232 65.5855  32
  -5  -1 -11 240.653 60.7944  32
   5   1  11 342.977 44.6181  11
   5  -1  11 308.706 43.2494  14
   5   1  11 404.519 53.0898  14
   5   1  11 306.417 58.2391   5
   5   1  11 271.498 38.5117   7
   5  -1  12 848.461 49.6576  22
   5   1  12 826.012 48.1618  22
   5  -1  12 838.395 56.2716  21
   5   1  12 970.802 57.1996  21
  -5   1 -12 835.838 75.2531  32
   5  -1  12 735.783 43.8414   9
   5   1  12 805.380 54.9082  11
   5   1  12 895.144 62.0326  26
   5  -1  12 740.145 59.3702  27
   5   1  12 816.690 62.7916  27
   5  -1  12 824.729 63.4632  26
   5  -1  12 803.643 63.4889  25
   5  -1  13 3002.33 99.9487  21
   5   1  13 3006.81 96.8759  21
   5   1  13 2668.33 88.4329  22
   5  -1  13 2741.87 90.2602  22
   5  -1  13 3016.28 96.4674  11
   5   1  13 3001.59 94.1694  11
   5   1  13 3012.64 102.015  27
   5  -1  13 2939.04 101.939  27
   5  -1  13 3019.13 102.209  25
   5  -1  14 1698.54 68.5237  21
   5   1  14 1502.38 63.9431  21
   5  -1  14 1386.61 55.9887  22
   5  -1  14 1697.69 63.4790  11
   5   1  14 1564.00 62.0709  11
   5   1  14 1535.62 67.7589  27
   5  -1  14 1623.60 71.3039  27
   5  -1  14 1617.18 70.0133  25
   5   1  15 1227.08 49.3054  11
   5  -1  15 1303.89 50.3556  11
   5  -1  15 1215.55 54.5456  25
   5   1  15 1207.57 51.3924  21
   5  -1  15 1204.28 53.7148  21
   5  -1  15 1216.61 56.0746  27
   5   1  15 1280.88 56.1279  27
   5  -1  16 355.802 24.6351  11
   5  -1  16 324.544 30.8922  27
   5   1  16 335.509 26.1116  21
   5  -1  16 372.760 29.4960  21
  -5  -3  20 75.4537 25.4188  25
  -5  -3  20 104.267 24.9253  22
  -5  -3  19 141.648 35.8900  22
  -5   3  19 90.1798 33.4954  22
  -5  -3  19 139.509 24.4207  14
  -5  -3  19 147.048 36.7668  25
  -5  -3  19 147.020 31.2080  26
  -5  -3  19 54.0642 34.2194  19
  -5   3  19 179.727 36.6147  21
  -5  -3  18 1571.29 65.3565  25
  -5  -3  18 1457.90 61.6548  26
  -5   3  18 1459.70 66.4633  21
  -5   3  18 1528.94 63.8816  22
  -5  -3  18 1642.28 65.8583  22
  -5  -3  18 1446.77 59.6515  27
  -5   3  18 1573.09 60.0240  14
  -5  -3  18 1540.70 56.4549  14
  -5  -3  18 1366.35 63.2437  19
  -5  -3  18 1452.10 56.8258  21
  -5  -3  17 346.363 51.0961  25
  -5  -3  17 373.440 43.0678  24
  -5   3  17 325.393 43.5899  24
  -5   3  17 309.919 48.4559  21
  -5  -3  17 306.511 40.8441  21
  -5   3  17 349.454 50.5283  22
  -5   3  17 284.957 38.6941  27
  -5   3  17 305.135 44.3753  14
  -5  -3  17 352.240 40.9966  14
  -5  -3  16 2348.78 82.0853  24
  -5   3  16 2399.00 84.2933  24
  -5   3  16 2392.51 79.4295  25
  -5  -3  16 2378.68 91.2585  25
  -5   3  16 2408.75 91.3984  21
  -5   3  16 2423.52 89.5578  22
  -5  -3  16 2500.34 82.9757  21
  -5  -3  16 2296.28 81.9227   9
  -5  -3  16 2452.62 82.4857  14
  -5   3  16 2404.65 83.0383  14
  -5   3  16 2307.61 81.1706  27
  -5   3  15 14343.8 377.205  27
  -5   3  15 15021.6 378.767  24
  -5  -3  15 14635.6 377.740  24
  -5   3  15 14154.1 375.314  25
  -5  -3  15 14767.9 383.936  25
  -5   3  15 14655.1 381.017  22
  -5  -3  15 14389.3 377.508  21
  -5   3  15 15399.9 383.081  21
   5   3 -15 13285.8 402.347  32
  -5  -3  15 15290.6 381.333  10
  -5  -3  15 15079.1 378.276   9
  -5  -3  15 14172.7 377.248  14
  -5   3  15 15013.6 378.507  14
  -5   3  15 13984.9 405.045   5
  -5   3  14 239.632 37.2768  25
  -5  -3  14 262.376 40.7982  24
  -5   3  14 277.227 43.8721  24
  -5  -3  14 242.676 48.5348  25
  -5   3  14 203.148 45.0478  22
  -5   3  14 261.852 47.5937  21
  -5  -3  14 273.421 38.1598  21
   5  -3 -14 240.550 47.3152  30
  -5  -3  14 243.119 40.9232   9
  -5  -3  14 210.890 47.5483  10
  -5   3  14 376.474 40.4361  27
  -5   3  14 246.371 39.6332  14
  -5  -3  14 290.585 42.0630  14
  -5  -3  13 9955.16 270.017  25
  -5   3  13 9708.75 262.300  25
  -5  -3  13 10135.4 264.801  24
  -5   3  13 10087.0 265.581  24
  -5   3  13 10501.6 268.341  22
  -5  -3  13 10583.5 267.948  22
  -5  -3  13 9704.80 263.737  21
  -5   3  13 10367.7 269.392  21
   5  -3 -13 9654.16 277.467  30
  -5  -3  13 10366.4 265.535   9
  -5  -3  13 10162.1 266.857  10
  -5   3  13 10263.4 265.076  14
  -5  -3  13 9793.27 264.828  14
  -5   3  13 10167.6 264.862  27
  -5   3  12 3467.34 99.9715  27
  -5  -3  12 3339.54 99.3233  24
  -5   3  12 3362.02 100.379  24
  -5   3  12 3217.57 103.444  22
  -5  -3  12 3389.80 97.9807  21
  -5   3  12 3451.30 104.226  21
  -5   3  12 3439.29 126.089   5
  -5  -3  12 3299.91 99.7389  14
  -5   3  12 3253.82 99.3372  14
  -5  -3  12 3355.85 100.765   9
  -5  -3  12 3144.14 102.584  10
  -5  -3  12 3442.82 117.871   2
  -5   3  11 479.123 28.4091   8
  -5  -3  11 519.418 52.2878   2
  -5   3  11 508.521 59.3975   5
  -5  -3  10 145.572 42.6414   2
   5   3 -10 140.546 29.9489  31
  -5   3  10 122.904 21.8371   8
  -5   3  10 128.664 46.6649   5
  -5  -3   9 150.354 38.7268   2
  -5  -3   9 196.453 24.9673   9
   5   3  -9 209.874 32.1084  31
  -5   3   9 217.990 44.1104   5
  -5   3   9 194.237 21.2344   8
  -5  -3   8 1463.84 59.9709   2
  -5   3   8 1383.83 63.1474   5
  -5   3   8 1246.58 43.1534   8
  -5  -3   8 1293.86 45.0380   9
   5   3  -8 1437.34 55.2730  31
   5  -3  -8 1293.91 47.5248  30
  -5  -3   7 14855.3 381.940   9
   5  -3  -7 15648.6 392.241  33
   5  -3  -7 14801.4 383.879  30
   5   3  -7 15665.8 391.351  31
  -5  -3   7 15169.0 397.082  30
  -5   3   7 15748.8 396.417   5
   5  -3  -6 16196.3 403.888  33
   5  -3  -6 15140.8 394.355  30
   5   3  -6 16045.2 403.228  31
  -5  -3   6 15762.2 407.828  30
  -5   3   6 16123.4 405.831   5
  -5   3   5 57168.5 1426.07   1
  -5  -3   5 58481.1 1421.84  33
   5  -3  -5 58647.8 1426.48  33
  -5  -3   5 59599.0 1429.04  30
   5   3  -5 58699.0 1425.58  31
   5  -3  -5 55285.3 1415.78  30
  -5   3   5 56412.9 1425.48   5
  -5   3   4 34.3419 24.4620   1
   5  -3  -4 46.3996 26.3929  33
  -5  -3   4 21.2170 19.8484  33
   5  -3  -4 26.9444 10.1901  30
   5   3  -4 20.5717 24.4841  31
  -5  -3   4 39.5105 27.9923  30
  -5   3   4 21.7506 22.3803   5
   5   3  -3 1355.63 53.5450  31
  -5  -3   3 1383.40 48.8071  33
  -5   3   3 1434.54 52.7781   1
  -5  -3   3 1374.17 54.4159  30
   5  -3  -3 1345.20 38.0015  30
  -5   3   2 744.126 38.2224   1
   5   3  -2 717.447 34.4414   1
  -5  -3   2 831.384 36.1049  33
   5  -3  -2 790.017 41.0889  33
  -5   3   2 791.277 28.1388  32
  -5  -3   2 787.198 39.8708  30
   5   3  -2 694.311 29.3081   4
  -5   3   1 8875.29 218.558   1
   5   3  -1 8406.77 214.833   1
  -5   3   1 8258.09 211.082  32
  -5  -3   1 7959.31 210.150  32
   5   3  -1 7487.32 217.458  31
   5  -3  -1 8375.09 219.103  33
  -5  -3   1 8326.65 218.628  30
   5   3  -1 8296.18 212.542   4
   5   3   0 16542.5 435.467   1
   5   3   0 17577.7 440.652  31
   5  -3   0 18180.1 442.152  33
  -5   3   0 17824.4 434.914  32
  -5  -3   0 16898.7 431.951  32
  -5  -3   0 17350.0 440.719  30
   5   3   0 16788.2 435.592   4
   5   3   1 24037.5 595.167   1
  -5  -3  -1 24770.8 600.317  30
  -5  -3  -1 23606.5 591.651  32
   5   3   1 23808.4 599.494  31
  -5   3  -1 24357.2 595.322  32
   5   3   1 23887.5 596.228   4
   5  -3   1 22871.4 587.333   4
   5  -3   2 5398.39 143.430  29
   5  -3   2 5369.24 137.784   2
  -5  -3  -2 5531.59 149.648  30
   5   3   2 5429.48 149.021  31
  -5  -3  -2 5214.70 140.678  32
  -5   3  -2 5414.75 145.338  32
   5   3   2 5210.39 146.054   4
   5  -3   2 4971.33 135.043   4
   5  -3   3 30953.7 754.099  29
   5  -3   3 29466.4 749.940   2
  -5  -3  -3 32823.3 764.330  30
  -5  -3  -3 31530.2 755.237  32
  -5   3  -3 32195.0 760.715  32
   5  -3   3 27685.4 747.499   5
   5  -3   3 31128.6 749.959   7
   5   3   3 30450.6 760.612   4
   5  -3   4 2648.10 81.5914  29
   5  -3   4 2965.56 80.4698   2
   5   3   4 2992.71 96.0532   4
  -5   3  -4 2699.44 93.0207  32
  -5  -3  -4 2734.20 87.1455  32
  -5  -3  -4 2862.74 97.0762  30
   5   3   4 3142.61 100.476   5
   5  -3   4 3031.01 81.9032   7
   5   3   5 1107.05 60.0627   4
   5   3   5 995.958 60.4493   5
  -5  -3  -5 1248.42 61.1104  30
  -5  -3  -5 1150.11 50.3143  32
  -5   3  -5 1160.33 57.9576  32
  -5  -3  -6 3582.31 113.988  32
  -5   3  -6 3541.86 121.336  32
  -5  -3  -6 3771.29 124.160  30
   5   3   7 2959.47 94.8540  27
   5   3   7 3008.58 94.1231  25
   5   3   7 3269.19 119.804   5
   5  -3   7 3017.86 92.6162  19
   5   3   7 3182.44 93.2553  11
   5  -3   7 2962.79 90.9147  17
  -5   3  -7 2843.96 110.457  32
  -5  -3  -7 2932.25 100.638  32
  -5  -3  -7 2983.34 112.589  30
  -5  -3  -8 7522.32 226.803  30
   5   3   8 7812.55 208.516  27
   5  -3   8 7606.39 204.961  25
   5   3   8 8027.14 207.684  25
   5   3   8 7551.37 201.004   7
   5   3   8 7897.33 232.831   5
   5  -3   8 7554.58 206.290  19
   5   3   8 7596.89 203.568  21
   5   3   8 7645.05 205.694  11
   5  -3   8 7775.86 204.038  17
  -5  -3  -8 7519.12 215.829  32
  -5   3  -8 7539.95 226.517  32
   5  -3   8 7429.98 202.063  16
  -5   3  -9 4204.20 146.649  32
   5  -3   9 4373.98 122.815  17
   5   3   9 4439.71 127.665  11
  -5  -3  -9 4305.83 148.882  30
   5   3   9 4346.05 131.342  27
   5   3   9 4356.70 129.234  25
   5  -3   9 4244.38 126.271  25
   5  -3   9 4231.30 123.507  22
   5  -3   9 4396.23 129.025  19
   5   3   9 3993.01 123.394  21
   5   3   9 4231.69 119.868   7
   5  -3   9 4278.13 121.617  16
  -5   3 -10 2827.23 119.566  32
   5  -3  10 2921.14 91.6463  17
  -5  -3 -10 3187.59 121.641  30
   5   3  10 3027.06 103.850  27
   5   3  10 3034.18 101.434  25
   5  -3  10 3133.98 97.9565  25
   5   3  10 2783.96 92.0706  22
   5  -3  10 2995.32 94.8915  22
   5  -3  10 3095.47 100.136  19
   5   3  10 2950.19 95.4982  21
   5   3  10 3070.57 99.0751  11
   5   3  10 3055.01 125.975   5
   5   3  10 2759.77 88.2707   7
   5  -3  10 2986.53 89.6723  16
  -5   3 -11 5651.81 189.168  32
   5   3  11 5998.01 168.633  11
   5  -3  11 6169.78 173.852  26
   5  -3  11 6113.87 168.433  25
   5  -3  11 5931.51 165.304  22
   5   3  11 5584.51 162.085  22
   5  -3  11 6040.97 170.684  19
   5   3  11 5949.71 165.348  21
   5   3  11 5991.57 172.173  27
  -5  -3 -11 5838.35 189.406  30
   5   3  11 6405.77 199.553   5
   5   3  11 5856.42 159.584   7
  -5   3 -11 5962.17 163.553  13
   5   3  12 5027.90 145.211  28
   5   3  12 5457.40 153.486  27
   5   3  12 5030.56 146.263  21
   5   3  12 4863.32 142.079  22
   5  -3  12 5378.10 146.187  22
   5  -3  12 5673.67 156.251  26
   5  -3  12 5393.60 149.108  25
   5  -3  12 5175.96 146.025   9
   5   3  12 5184.54 148.956  11
  -5   3 -12 5022.21 142.026  13
   5  -3  13 881.886 58.5936  26
   5  -3  13 792.767 47.9222  25
   5  -3  13 712.498 44.2308  22
   5   3  13 770.417 57.2248  27
   5  -3  13 817.801 57.2714  27
   5  -3  13 728.617 43.3078   9
   5   3  13 727.354 46.0250  21
   5  -3  14 286.042 42.8641  26
   5  -3  14 295.861 34.9040  25
   5  -3  14 348.780 30.4477  22
   5  -3  14 246.491 42.6503  27
   5  -3  14 268.822 28.4124   9
   5   3  14 258.410 31.9367  21
   5  -3  15 256.321 26.9213  11
   5  -3  15 194.981 32.2321  27
   5  -3  15 168.052 32.5956  26
   5   3  15 187.066 22.7557  21
   5  -3  16 1075.73 36.8625  27
  -5  -5  19 119.206 18.9135  26
  -5  -5  18 417.872 28.7841  25
  -5  -5  18 454.022 33.8190  26
  -5  -5  18 382.741 33.3326  19
  -5  -5  17 1054.03 47.3298  25
  -5  -5  17 1008.29 51.9800  19
   5   5 -16 607.499 37.9256  23
  -5  -5  16 592.668 45.0491  25
  -5  -5  16 664.184 51.4560  19
  -5  -5  15 79.7245 42.3111  25
  -5   5  15 90.7675 46.5871  21
   5   5 -15 102.957 36.3984  23
  -5   5  15 123.058 36.6735  27
  -5  -5  15 121.744 45.1112  19
  -5  -5  14 342.217 45.5541  25
   5   5 -14 337.754 43.6836  23
  -5   5  14 260.303 47.8174  21
  -5   5  14 289.472 41.4250  27
  -5  -5  14 287.095 45.3653   9
  -5  -5  14 258.220 43.3994  10
  -5  -5  13 5872.56 191.531   2
  -5   5  13 6251.03 175.971  27
  -5  -5  13 6511.68 177.655  25
  -5   5  13 6716.75 182.556  21
  -5  -5  13 6664.41 178.841   9
  -5  -5  13 6627.96 176.757  10
  -5  -5  13 6355.21 171.879  17
  -5   5  13 6551.46 203.283   5
   5   5 -13 5703.88 188.115  32
   5  -5 -13 6121.71 197.305  33
  -5   5  12 556.989 44.6904  27
  -5  -5  12 608.848 49.0177  25
  -5  -5  12 579.339 60.2768   2
  -5   5  12 532.193 51.3711  21
  -5  -5  12 587.311 46.4149   9
  -5   5  12 565.144 40.1755   8
  -5  -5  12 539.901 45.2206  10
  -5  -5  12 524.218 41.2425  17
   5   5 -12 496.570 51.9185  32
   5  -5 -12 629.095 63.8489  33
  -5   5  12 627.606 64.0007   5
  -5   5  11 1660.19 65.9829  27
  -5   5  11 1709.79 88.5526   5
  -5   5  11 1698.82 70.3167  21
  -5  -5  11 1699.36 65.7741  10
  -5  -5  11 1627.99 67.8231   9
  -5   5  11 1715.46 63.5239   8
   5   5 -11 1810.06 62.3355  15
  -5  -5  11 1792.55 64.7721  17
  -5  -5  11 1786.24 85.2061   2
   5  -5 -11 1600.18 86.6537  33
  -5   5  10 4014.91 120.579  27
  -5   5  10 3975.34 123.379  28
  -5   5  10 4203.93 142.372   5
  -5   5  10 4217.04 124.458  21
  -5  -5  10 4311.57 120.907   9
  -5  -5  10 4172.43 119.571  10
  -5   5  10 4328.88 120.282   8
   5   5 -10 4236.80 119.351  15
  -5  -5  10 3998.16 120.334  17
  -5  -5  10 4604.13 142.594   2
   5  -5 -10 4046.86 140.081  33
  -5   5   9 5969.87 163.184  27
  -5   5   9 6179.26 166.852  28
  -5   5   9 5763.57 181.542   5
  -5   5   9 5990.71 167.008  21
  -5   5   9 6321.96 163.522   8
  -5  -5   9 5848.11 161.253  10
  -5  -5   9 5971.36 163.478   9
   5   5  -9 5916.31 162.921  15
  -5  -5   9 5964.33 163.867  17
   5  -5  -9 6077.63 184.253  33
   5   5  -9 5819.74 175.535  31
  -5  -5   9 6168.98 183.442   2
  -5  -5   8 1202.51 68.6946   2
  -5  -5   8 1172.67 47.9355   9
  -5   5   8 1180.00 48.6335   8
  -5   5   8 1108.25 52.1609  28
  -5   5   8 1099.60 62.1113   5
   5   5  -8 1123.94 61.2398  31
   5  -5  -8 1079.78 64.9050  33
  -5  -5   7 1309.55 69.2965   2
  -5  -5   7 1430.29 71.7806  30
  -5   5   7 1401.39 51.3710   8
  -5  -5   7 1300.78 50.6247   9
  -5   5   7 1379.78 64.7543   5
   5  -5  -7 1318.47 69.1215  33
   5   5  -7 1323.82 65.8263  31
  -5  -5   6 11073.0 288.409   2
  -5  -5   6 10747.4 290.202  30
  -5  -5   6 10244.5 268.925   9
  -5   5   6 10069.9 280.360   5
   5  -5  -6 10767.3 288.897  33
   5   5  -6 10688.4 286.577  31
  -5  -5   5 2679.73 89.5694  33
   5  -5  -5 2832.92 98.5090  33
   5   5  -5 2846.44 95.5819  31
  -5  -5   5 2771.30 97.6515  30
  -5   5   5 2346.78 76.9744   8
  -5  -5   5 2469.08 74.6882   9
  -5  -5   4 35889.9 894.369  30
  -5   5   4 34841.8 876.721   8
   5  -5  -4 35895.8 894.502  33
   5   5  -4 34235.5 892.795  31
  -5  -5   4 35028.1 889.497  33
   5   5  -4 35860.2 891.250   1
  -5  -5   3 4848.04 143.331  30
   5   5  -3 4513.20 122.803   8
  -5   5   3 4467.96 125.367   8
  -5  -5   3 4880.14 140.196  33
   5   5  -3 4642.30 144.136  31
   5  -5  -3 4886.04 144.825  33
  -5   5   3 4585.00 144.144   1
   5   5  -3 4852.87 140.898   1
   5   5  -2 391.230 47.2367  31
  -5  -5   2 459.639 46.0168  30
   5   5  -2 359.222 24.6374   8
  -5   5   2 354.970 28.1486   8
   5  -5  -2 421.968 48.8464  33
  -5  -5   2 363.865 41.2615  33
  -5   5   2 375.228 46.1447   1
   5   5  -2 393.242 40.1361   1
  -5   5   1 5164.07 151.859   1
   5   5  -1 5036.93 148.100   1
  -5  -5   1 5462.46 152.392  30
   5   5  -1 4932.38 133.130   8
  -5   5   1 4726.02 133.431   8
   5   5  -1 4654.48 137.030   5
  -5  -5   1 5348.66 149.796  33
   5  -5  -1 5715.46 156.408  33
   5   5   0 15281.0 388.869   1
  -5   5   0 15540.8 393.226   1
  -5  -5   0 14459.9 390.209  30
   5   5   0 14855.3 375.099   8
   5   5   0 14433.6 381.930   5
   5   5   0 14858.3 393.900  31
  -5  -5   0 14267.3 390.344  33
   5  -5   0 14913.8 395.548  33
   5   5   1 8341.89 237.740   1
  -5   5  -1 9132.69 243.681   1
  -5  -5  -1 8942.50 242.207  30
   5   5   1 8742.54 225.215   8
  -5  -5  -1 8672.71 241.765  33
   5   5   1 8356.37 234.308   5
  -5  -5  -2 45451.1 1120.99  30
   5   5   2 44409.8 1115.49   5
   5  -5   2 42598.1 1107.59   2
  -5  -5  -2 46355.0 1121.14  33
  -5  -5  -3 3531.73 115.031  30
   5   5   3 3178.36 107.697   5
   5  -5   3 3044.80 98.9543  29
  -5  -5  -3 3329.60 113.719  33
  -5   5  -3 3231.37 95.6834  32
   5  -5   3 2917.08 94.8867   2
  -5  -5  -4 35389.9 875.246  30
   5   5   4 34327.2 859.012  27
   5   5   4 34894.7 873.451   5
  -5   5  -4 31864.9 860.464  32
  -5   5  -4 34746.9 857.368  23
  -5   5  -4 34604.6 855.191  15
   5  -5   4 34125.4 857.388  16
  -5  -5  -5 854.522 60.2503  30
  -5   5  -5 787.424 45.8351  23
   5   5   5 682.796 51.8947  27
   5   5   5 720.262 61.9139   5
  -5   5  -5 771.806 40.9171  15
   5  -5   5 809.204 46.4136  16
  -5   5  -5 699.478 46.3142  32
  -5  -5  -6 58.1231 49.4112  30
   5   5   6 178.681 54.5493   5
  -5   5  -6 134.133 38.5155  23
   5   5   6 151.567 44.1682  27
   5  -5   6 162.698 41.0140  17
  -5   5  -6 172.948 33.2058  15
   5  -5   6 134.970 39.2434  16
  -5   5  -6 157.963 38.4917  32
  -5  -5  -7 6762.48 201.343  30
   5   5   7 6579.44 203.374   5
  -5   5  -7 6662.37 178.844  23
   5  -5   7 6254.52 175.117  19
   5  -5   7 6671.00 179.605  17
   5  -5   7 6263.00 178.001  16
   5   5   7 6707.21 183.378  27
   5   5   7 6554.16 183.232  28
  -5   5  -7 5974.51 187.168  32
  -5  -5  -8 263.991 57.7267  30
   5   5   8 185.805 50.4327  28
   5   5   8 203.435 48.8481  27
   5   5   8 303.573 59.9501   5
  -5   5  -8 222.729 39.2557  23
   5  -5   8 179.328 38.5366  19
   5  -5   8 175.369 43.9900  17
  -5   5  -8 174.174 43.3360  32
   5  -5   8 220.693 40.8381  16
   5   5   9 816.095 57.4716  28
   5   5   9 837.577 61.1348  27
   5   5   9 891.549 74.5885   5
  -5   5  -9 914.132 48.4703  23
   5  -5   9 793.994 49.2587  19
  -5  -5  -9 777.279 66.6312  30
   5  -5   9 818.307 52.2772   9
   5  -5   9 799.919 51.0590  17
   5  -5   9 793.265 47.3316  16
  -5   5 -10 8495.83 215.541  13
   5  -5  10 7944.21 214.144  22
   5  -5  10 7821.60 212.867  19
   5   5  10 7833.68 217.460  28
   5   5  10 8215.53 220.579  27
   5  -5  10 8355.71 216.147   9
   5  -5  10 7888.40 213.482  17
   5  -5  10 7457.19 209.793  16
   5  -5  11 651.694 54.0596  26
   5  -5  11 615.762 44.6343  22
   5  -5  11 643.270 51.2115  21
   5   5  11 631.824 47.7021  28
   5  -5  11 595.063 44.8618   9
   5  -5  11 554.373 40.7637  17
  -5   5 -11 560.958 43.7122  13
   5  -5  12 2444.07 77.7350  21
   5  -5  12 2179.25 73.5597  22
   5  -5  12 2245.47 80.3326  26
  -5   5 -12 2311.07 73.4074  13
   5  -5  13 32.6377 30.9568  21
   5  -5  13 48.7937 24.6442  22
   5  -5  13 36.3283 24.7497   9
  -5   5 -13 39.9317 23.2059  13
   5  -5  13 22.4341 32.6999  26
   5  -5  14 325.715 25.2289  21
   5  -5  14 307.637 26.9556  26
   5  -5  14 276.552 16.5256  22
   5   7 -17 201.366 14.0653  13
  -5  -7  17 196.025 16.5383  22
  -5  -7  16 814.997 33.9400  22
  -5  -7  16 764.195 30.1388  19
  -5  -7  15 2057.37 64.8239  22
   5   7 -15 1883.13 61.0907  23
  -5  -7  15 1968.24 61.7676  19
   5   7 -14 165.292 33.9701  23
  -5  -7  14 165.333 36.7789  22
  -5  -7  14 182.450 33.0723  19
   5   7 -13 1645.81 63.2459  23
  -5  -7  13 1508.46 56.3647  17
  -5  -7  13 1558.56 60.0068  19
   5   7 -12 961.520 44.3764  15
   5   7 -12 986.189 55.1152  23
  -5  -7  12 936.329 49.4035  17
  -5   7  11 579.394 46.3995   8
   5   7 -11 676.232 43.6530  15
   5   7 -11 661.464 52.4955  23
  -5  -7  11 679.100 46.9893  17
  -5   7  10 7179.82 196.004   8
  -5  -7  10 7281.08 196.833  17
   5   7 -10 7169.75 195.416  15
   5   7 -10 7277.50 200.192  23
  -5   7   9 874.198 53.6713   8
   5  -7  -9 898.807 70.7271  33
  -5  -7   9 908.056 54.4733  17
  -5  -7   9 1064.43 67.5645   2
   5   7  -9 847.365 68.5055   1
   5   7  -9 962.918 53.5423  15
   5  -7  -8 3869.29 146.318  33
  -5  -7   8 4417.97 127.447  17
   5   7  -8 4365.45 147.826   1
  -5  -7   8 4359.59 145.373   2
   5   7  -8 4201.76 126.040  15
   5  -7  -7 7354.71 230.909  33
   5   7  -7 7634.99 208.143  15
  -5  -7   7 7876.05 229.394   2
   5   7  -7 7904.45 230.027   1
   5  -7  -6 891.900 72.2408  33
  -5   7   6 831.061 42.8801  15
   5   7  -6 795.285 48.5635  15
  -5   7   6 822.093 50.4620   8
  -5  -7   6 934.102 66.6808   2
   5   7  -6 767.436 67.2251   1
  -5   7   5 403.849 42.9517   8
   5  -7  -5 322.105 61.5472  33
   5   7  -5 364.186 53.5496   1
  -5  -7   5 379.199 57.0542  30
  -5   7   5 315.231 36.2072  15
  -5  -7   5 307.597 42.7070  17
   5   7  -5 300.541 42.6965  15
  -5   7   4 166.069 35.1382  15
  -5  -7   4 162.464 39.8570  17
  -5   7   4 169.462 38.2014   8
  -5  -7   4 169.210 47.7492  33
   5  -7  -4 132.456 56.1760  33
  -5   7   4 173.042 30.7970  23
   5   7  -4 163.756 49.3753   1
  -5  -7   4 183.960 49.5756  30
  -5  -7   3 313.997 39.6878  17
   5   7  -3 308.627 39.7892  15
  -5   7   3 316.552 38.9967  15
  -5   7   3 354.695 38.2889   8
  -5   7   3 327.366 36.4114  23
   5   7  -3 358.434 36.0924  23
  -5  -7   3 306.818 51.2945  33
   5  -7  -3 389.608 60.0683  33
  -5  -7   3 345.722 52.1749  30
   5   7  -3 389.196 54.7469   1
   5   7  -2 7123.71 206.086   1
  -5   7   2 6656.23 208.907   1
  -5   7   2 7137.70 186.743  23
   5   7  -2 6661.39 183.108  23
  -5   7   2 6900.47 185.329   8
   5  -7  -2 7113.83 212.038  33
  -5  -7   2 6980.35 207.406  33
   5  -7  -2 6936.57 184.915  17
  -5  -7   2 6742.47 187.241  17
  -5  -7   2 7121.50 206.331  30
   5   7  -2 6706.82 186.222  15
  -5   7   2 6886.48 186.295  15
   5   7  -1 14087.9 358.685  28
  -5   7   1 14286.8 380.539   1
   5   7  -1 14130.1 375.261   1
  -5   7   1 14036.2 357.042  23
  -5   7   1 14032.8 354.564   8
   5  -7  -1 14193.5 383.057  33
  -5  -7   1 13917.6 378.029  33
   5  -7  -1 13619.2 355.131  17
  -5  -7   1 13735.7 374.900  30
   5   7  -1 13289.5 355.009  15
  -5   7   1 13551.2 356.686  15
  -5  -7   0 12037.4 349.537  30
   5   7   0 12839.5 334.125  28
  -5   7   0 12853.4 328.225  13
  -5   7   0 12665.8 332.968  23
  -5   7   0 13189.4 329.168   8
  -5  -7   0 12439.9 352.098  33
   5  -7   0 12790.5 331.981  17
   5   7   0 13963.9 353.112   1
  -5   7   0 13438.8 357.202   1
   5   7   0 12384.7 329.613  15
  -5  -7  -1 2278.35 93.2864  30
   5   7   1 2245.91 79.1758  28
  -5   7  -1 2047.39 70.6395  13
  -5   7  -1 2182.98 77.1673  23
  -5   7  -1 2206.25 70.5453   8
   5  -7   1 1982.72 74.6386  17
  -5   7  -1 2286.95 77.9334  15
   5   7   1 2163.37 71.5506  15
  -5  -7  -1 2197.87 98.3057  33
  -5   7  -1 2259.52 99.1472   1
  -5  -7  -2 200.902 52.6814  30
   5   7   2 220.180 47.6609  28
  -5   7  -2 267.120 34.9922  13
  -5   7  -2 261.771 29.8696   8
  -5   7  -2 271.932 55.6443   1
   5  -7   2 239.108 41.8049  17
  -5  -7  -2 278.930 55.2527  33
  -5   7  -2 250.643 43.0563  15
   5   7   2 243.140 30.9348  15
   5   7   3 11150.2 295.187  28
  -5   7  -3 10908.4 287.798  13
  -5   7  -3 11232.5 313.052   1
   5  -7   3 11173.3 284.727   9
  -5  -7  -3 10265.7 306.583  30
   5  -7   3 11063.3 291.530  17
  -5  -7  -3 10949.8 313.970  33
  -5   7  -3 11336.2 289.642  15
  -5  -7  -4 528.847 63.5197  33
   5  -7   4 562.664 50.3605  17
   5   7   4 583.791 55.6264  28
  -5   7  -4 562.168 44.5308  13
  -5   7  -4 565.064 47.2994  23
   5  -7   4 614.429 39.3384   9
  -5  -7  -4 556.644 58.5164  30
  -5   7  -4 627.412 64.0624   1
  -5   7  -4 649.273 48.6949  15
   5  -7   4 676.277 51.0141  16
  -5  -7  -5 595.170 64.1934  33
  -5  -7  -5 592.172 54.9686  30
   5   7   5 583.402 56.0732  28
  -5   7  -5 632.139 48.0250  23
   5  -7   5 557.536 51.8584  17
  -5   7  -5 624.516 44.0393  13
  -5   7  -5 561.109 62.5156   1
   5  -7   5 604.860 39.8478   9
  -5   7  -5 655.280 47.3746  15
   5  -7   5 563.330 51.3789  16
  -5   7  -6 5339.47 151.664  13
  -5   7  -6 5337.81 149.745  15
   5  -7   6 5334.83 153.948  16
   5  -7   6 5372.29 148.822   9
   5   7   6 5407.51 158.479  28
  -5   7  -6 5539.27 153.784  23
  -5   7  -7 3983.59 120.720  23
  -5   7  -7 4201.03 116.302  15
   5  -7   7 3883.77 120.057  16
   5  -7   7 4104.43 117.073   9
   5  -7   8 4299.77 121.959   9
  -5   7  -8 4212.74 124.092  23
   5  -7   8 4500.31 126.463  17
   5  -7   8 4278.63 123.237  16
  -5   7  -9 138.993 35.2264  13
  -5   7  -9 250.126 33.9353  23
   5  -7   9 186.813 31.3137  16
   5  -7   9 192.430 31.2776   9
   5   7   9 210.025 40.6331  28
   5  -7   9 194.162 36.0596  17
   5  -7  10 258.780 31.7092  26
  -5   7 -10 271.774 26.8769  23
   5  -7  10 345.661 33.2404  22
   5  -7  10 373.044 32.0516  21
   5  -7  10 348.577 29.3675   9
   5   7  10 340.150 37.0842  28
   5  -7  10 300.229 32.1552  17
  -5   7 -10 326.175 32.4464  13
   5  -7  11 146.382 23.6474  22
   5  -7  11 180.853 22.0575   9
  -5   7 -11 128.597 23.7076  13
   5  -7  11 156.404 23.6471  26
  -5   7 -12 35.4136 15.2442  13
   5  -7  12 33.9035 12.1617  22
  -5  -9  13 890.456 29.2920  22
   5   9 -13 979.445 31.0013  23
  -5  -9  12 22.4621 16.8045  17
   5   9 -12 21.6901 21.3864  23
  -5  -9  12 12.3434 20.3372  22
  -5  -9  11 1137.28 41.8273  17
   5   9 -11 1137.29 39.4803  15
  -5  -9  10 165.189 29.8398  17
   5   9 -10 114.242 26.5222  15
   5   9  -9 910.788 44.5566  23
   5   9  -9 963.916 44.0231  15
   5   9  -8 667.943 42.3930  23
   5   9  -8 682.330 43.2510  15
  -5   9   8 807.231 40.4404   8
  -5   9   7 599.192 40.7285   8
   5   9  -7 600.840 40.7362  23
   5   9  -7 548.074 42.6743  15
  -5  -9   7 601.927 45.7195  17
  -5   9   6 490.692 40.1858   8
   5   9  -6 462.735 38.9131  23
   5   9  -6 486.452 42.7306  15
  -5  -9   6 495.159 42.7695  17
  -5   9   5 7183.90 187.083   8
  -5  -9   5 6996.25 189.491  17
   5   9  -5 6824.35 185.725  23
   5   9  -4 232.631 31.3960  23
  -5   9   4 250.385 36.3479   8
  -5  -9   4 268.845 41.6980  17
  -5   9   4 252.982 34.7643  15
   5   9  -4 330.619 41.6603  15
  -5   9   3 1851.84 68.2550  15
   5   9  -3 1984.37 69.9803  15
  -5  -9   3 1970.03 70.9868  17
  -5   9   3 2059.23 67.8372   8
  -5   9   2 2396.92 76.7827   8
   5   9  -2 2509.21 80.8370  15
  -5   9   2 2464.38 80.9170  15
  -5  -9   2 2593.09 81.8748  17
   5  -9  -2 2391.28 75.4841  17
  -5   9   2 2439.58 76.6264  23
   5   9  -1 126.596 33.5659  15
  -5   9   1 130.064 38.2316  15
  -5  -9   1 172.967 34.9271  17
   5  -9  -1 209.313 41.6223  16
  -5   9   1 137.977 33.5828  23
  -5   9   1 140.663 30.0801   8
   5  -9  -1 135.662 32.6946  17
  -5   9   0 301.219 28.9656   8
  -5  -9   0 246.653 34.3705  17
   5  -9   0 312.385 43.2863  16
   5   9   0 254.231 31.3113  15
  -5   9   0 221.473 36.4333  23
   5  -9   0 255.771 36.2251  17
   5  -9   1 318.804 43.4792  16
  -5   9  -1 377.789 39.3705  23
  -5  -9  -1 359.971 33.3657  17
   5  -9   1 274.370 37.3596  17
  -5   9  -2 670.732 44.6053  15
   5  -9   2 640.679 46.9202  16
  -5   9  -2 604.707 42.4550  23
   5  -9   2 662.046 42.5252  17
  -5   9  -3 7084.38 185.122  15
  -5   9  -3 6884.15 185.363  23
   5  -9   3 6813.86 184.741  17
  -5   9  -4 118.366 32.5509  15
   5  -9   4 131.269 33.6064  17
   5  -9   5 1096.80 46.5241  16
  -5   9  -5 991.729 46.0101  23
   5  -9   5 1060.39 46.4185  17
  -5   9  -6 3413.94 93.6708  13
   5  -9   6 3405.27 96.7264  16
  -5   9  -6 3546.48 97.7094  23
   5  -9   6 3493.42 97.7116  17
  -5   9  -7 143.750 19.8670  13
   5  -9   7 188.788 22.3438  16
  -5   9  -7 204.180 23.7612  23
   5  -9   7 165.010 24.7304  17
  -5   9  -8 1194.72 36.5717  13
   5  -9   8 1247.01 37.4480  22
  -5   9  -8 1204.60 38.2931  23
  -5 -11   4 562.444 20.3161  16
  -5 -11   2 191.886 14.6092  16
  -5 -11   1 273.436 15.0206  16
  -6   0  21 5.37246 24.5769  25
  -6   0  21 14.1133 23.2752  21
  -6   0  21-28.0499 24.6853  14
  -6   0  21 5.33703 25.5431  22
  -6   0  20 1429.71 58.6741  25
  -6   0  20 1616.80 59.8390  22
  -6   0  20 1573.78 59.2533  21
  -6   0  20 1509.92 59.1132  14
  -6   0  19 33.4548 43.7312  25
  -6   0  19-49.3020 46.2875  24
  -6   0  19 13.6576 43.8934  14
  -6   0  19 9.29347 43.7338  22
  -6   0  19-52.1677 41.3822  21
  -6   0  18 1434.10 67.9740  21
  -6   0  18 1530.42 69.5626  22
  -6   0  18 1541.76 69.1149  25
  -6   0  18 1357.66 72.0556  24
  -6   0  18 1339.85 60.0231  27
  -6   0  18 1574.15 68.2626  14
  -6   0  17 11.1599 39.4743  27
  -6   0  17 16.5044 46.9778  21
  -6   0  17-15.9120 39.7627  19
  -6   0  17 38.4660 49.6148  22
  -6   0  17-33.6091 50.0028  14
   6   0 -17 82.7718 63.1999  32
  -6   0  17 36.5104 34.6412  26
  -6   0  17 30.7570 51.2842  25
  -6   0  17-29.0284 49.7043  24
  -6   0  16 2936.56 99.6383  14
  -6   0  16 2992.03 98.1007  21
  -6   0  16 2877.88 92.5986  19
  -6   0  16 2768.92 100.711  24
  -6   0  16 2889.53 100.286  25
  -6   0  16 2662.17 88.9383  26
  -6   0  16 2783.61 91.7594  27
  -6   0  15 31.0052 41.8913  14
  -6   0  15 14.5664 41.3921  21
  -6   0  15 30.1724 36.3112  19
  -6   0  15-8.36574 37.6544  10
  -6   0  15 40.7700 33.7297  27
  -6   0  15 35.6783 43.1837  25
  -6   0  15 29.2737 44.9291  24
  -6   0  15 15.6701 33.1782  26
  -6   0  14 800.365 51.0242  14
  -6   0  14 796.234 48.6414  21
  -6   0  14 787.363 43.7236  19
  -6   0  14 777.280 60.1310   5
  -6   0  14 845.410 44.6189  27
  -6   0  14 839.235 52.0274  25
  -6   0  14 758.512 50.9389  24
  -6   0  14 763.719 45.5950  10
  -6   0  13 11.5525 32.7064  22
  -6   0  13-1.69906 38.9265   5
  -6   0  13 62.4537 34.4474  25
  -6   0  13-22.3867 34.9258  24
  -6   0  13-32.0842 33.4211  14
  -6   0  13 22.1870 21.2141   9
   6   0 -12 5371.98 147.744  31
  -6   0  12 5470.67 158.460   5
  -6   0  12 5062.96 137.609   9
   6   0 -11 20.6195 25.6616  31
  -6   0  11 55.2671 34.3671   5
  -6   0  11 3.44639 18.1602   9
  -6   0  10 93536.9 2400.97   3
  -6   0  10 100596. 2414.28   5
   6   0 -10 101671. 2408.60  31
  -6   0   9 3.64171 16.2992   3
  -6   0   9 42.4850 30.0323   5
   6   0  -9 5.27357 12.3813  29
   6   0  -9-1.58073 23.5705  31
  -6   0   8 33562.8 821.222   3
   6   0  -8 32154.5 819.059  29
  -6   0   8 33874.0 828.668   5
  -6   0   7 9.75068 22.0485   2
  -6   0   7 8.43491 16.7769   3
   6   0  -7 22.4598 14.2940  29
  -6   0   7 16.6642 25.1633   5
   6   0  -6 28228.4 704.716  29
  -6   0   6 28569.1 705.746   3
  -6   0   6 28120.2 706.808   2
  -6   0   5 7.83793 13.7533  30
   6   0  -5-3.46053 13.8773  29
  -6   0   5 4.42196 16.0485   2
  -6   0   5 5.51062 15.9698   3
  -6   0   4 9437.66 237.473  30
   6   0  -4 9575.34 239.674  29
  -6   0   4 9226.21 237.855   2
  -6   0   3 2.86334 10.4511   2
  -6   0   3 8.49372 14.6991   3
   6   0  -3 11.0801 15.6028  31
  -6   0   3 6.95979 12.1511  30
  -6   0   2 43557.3 1055.29   3
  -6   0   2 41517.4 1050.95   2
  -6   0   2 42950.4 1053.86  30
   6   0  -2 43534.2 1054.59  31
  -6   0   1 7.73929 14.8799   3
  -6   0   1 1.32787 5.97685   2
   6   0  -1 9.33366 12.9146  31
  -6   0   1 12.1953 13.2400  30
  -6   0   0 11728.7 296.463  32
   6   0   0 11403.4 289.868  31
  -6   0   0 11502.7 291.992   3
   6   0   0 11830.1 294.496  29
  -6   0  -1-1.46986 21.9300  32
   6   0   1 24.1226 10.5128  31
   6   0   1 17.5841 20.7965   4
  -6   0  -1 4.79062 13.9068   3
   6   0   1 12.8237 18.3909  29
  -6   0  -2 39022.5 955.298  32
   6   0   2 37931.8 953.652   4
   6   0   2 38321.1 950.654  29
  -6   0  -2 37812.2 947.027   3
  -6   0  -3 21.8682 27.6806  32
   6   0   3 32.2975 26.0640   4
   6   0   3 30.4408 19.5585  29
   6   0   4 330.689 34.1242   4
   6   0   4 327.599 25.9809  29
  -6   0  -4 299.716 35.5588  32
  -6   0  -5 23.2102 36.1479  32
   6   0   5 4.79496 32.5293   4
   6   0   6 11217.1 298.786   5
   6   0   6 10924.6 282.167   7
  -6   0  -6 10754.5 300.599  32
   6   0   6 11374.3 297.937   4
  -6   0  -7 23.9163 45.1789  32
   6   0   7 18.5883 28.4631   7
   6   0   7 5.14060 40.8572   5
   6   0   8 618.536 43.9351  14
   6   0   8 610.562 41.6150  21
   6   0   8 491.898 46.3543  26
   6   0   8 528.612 45.9344  25
   6   0   8 462.081 45.1761  27
  -6   0  -8 493.511 61.1244  32
   6   0   8 674.069 38.2627   7
   6   0   8 617.490 56.1361   5
   6   0   9 13.2363 40.2414  14
   6   0   9-15.7239 35.8050  21
   6   0   9 64.9908 45.8750  25
   6   0   9 15.3002 42.6994  26
   6   0   9 4.94427 42.1842  27
  -6   0  -9 23.5729 56.3266  32
   6   0   9 18.2027 35.0726   7
   6   0   9-20.6022 45.8116   5
   6   0  10 196.985 51.1907   5
   6   0  10 144.904 40.3991   7
   6   0  10 145.733 49.6721  25
   6   0  10 164.048 50.6814  26
   6   0  10 206.191 35.1403  22
   6   0  10 182.118 44.7331  21
   6   0  10 161.790 50.1418  27
  -6   0 -10 210.991 62.7390  32
   6   0  10 141.112 44.1926  14
   6   0  11 41.3591 52.0127  25
   6   0  11 4.62726 34.8416  22
   6   0  11 39.3709 45.7103  21
   6   0  11-25.3000 51.2491  27
   6   0  11 64.2191 27.5172   9
   6   0  11-9.58965 43.8591  11
  -6   0 -11 41.9886 57.5754  32
   6   0  11 37.9434 46.0512   5
   6   0  11 11.7110 38.7722   7
   6   0  12 1198.00 61.7541  21
   6   0  12 1082.37 50.8573  22
   6   0  12 1094.03 67.4672  27
   6   0  12 1298.58 61.2068  11
   6   0  12 1162.22 69.0539  25
   6   0  13-7.83440 47.6071  27
   6   0  13 10.9767 41.9883  11
   6   0  13 106.319 47.3559  25
   6   0  13 12.3268 42.7748  21
   6   0  14 13095.5 336.943  27
   6   0  14 13427.2 334.522  11
   6   0  14 12796.3 336.785  25
   6   0  14 12679.3 334.583  21
   6   0  15-25.2073 32.3998  27
   6   0  15-13.3995 28.4175  21
   6   0  15 17.1132 26.7242  11
   6   0  16 225.879 22.4049  27
   6   0  16 184.995 19.6322  21
  -6  -2  21 47.1990 22.8762  25
  -6   2  21 82.5209 22.5031  21
  -6  -2  21 43.8216 21.8271  22
  -6  -2  20 16.4172 33.5244  25
  -6  -2  20 36.2455 26.7647  14
  -6   2  20 65.6816 29.9650  14
  -6   2  20 31.0475 31.6198  22
  -6  -2  20 9.93161 32.4361  22
  -6  -2  19 4160.59 123.092  21
  -6  -2  19 4402.78 125.404  19
  -6   2  19 4494.51 127.841  22
  -6   2  19 4394.83 125.578  14
  -6  -2  19 4457.37 124.928  14
  -6  -2  19 4363.25 125.704  24
  -6   2  19 4271.56 126.144  24
  -6  -2  19 4541.41 130.132  25
  -6   2  18 206.996 39.9606  25
  -6  -2  18 238.641 53.5217  25
  -6   2  18 305.695 48.6092  24
  -6  -2  18 292.906 42.0361  26
  -6  -2  18 236.358 46.9607  24
  -6  -2  18 239.917 41.4895  21
  -6   2  18 238.971 48.1857  22
  -6  -2  18 302.244 40.5741  27
  -6  -2  18 271.784 47.5282  19
  -6   2  18 318.477 45.8814  14
  -6  -2  18 334.839 45.6542  14
  -6  -2  17 1327.47 62.0873  21
  -6  -2  17 1341.75 68.2342  19
  -6   2  17 1367.89 68.0268  24
  -6  -2  17 1400.58 67.7627  24
  -6   2  17 1393.44 61.9118  25
  -6  -2  17 1359.81 63.1684  26
  -6  -2  17 1305.10 72.6576  25
  -6  -2  17 1367.39 62.0533  27
  -6   2  17 1393.81 58.1059  27
  -6   2  17 1501.64 67.4998  14
  -6  -2  17 1310.63 65.2273  14
  -6   2  17 1343.59 67.8491  22
  -6   2  16 791.528 71.7555   5
  -6   2  16 708.160 47.1677  27
  -6  -2  16 767.655 57.8384  24
  -6   2  16 830.360 51.9875  25
  -6   2  16 746.371 58.6628  24
  -6  -2  16 704.123 63.9702  25
  -6   2  16 800.774 58.1859  22
  -6  -2  16 820.384 53.0714  21
  -6  -2  16 768.399 58.1723  19
  -6   2  16 834.833 56.3478  14
  -6  -2  16 869.689 57.1470  14
  -6  -2  16 800.762 46.4773   9
  -6  -2  16 879.800 57.9711  10
  -6   2  15 244.749 38.7613  27
  -6   2  15 202.541 39.2896  25
  -6  -2  15 178.647 46.1003  24
  -6   2  15 224.733 48.7894  24
  -6  -2  15 192.948 50.0677  25
  -6   2  15 225.635 43.0928  14
  -6  -2  15 168.050 44.3285  14
  -6  -2  15 175.788 38.6070  21
  -6  -2  15 152.757 45.5443  10
  -6  -2  15 243.496 37.8361   9
  -6  -2  15 212.967 48.3801  19
   6  -2 -15 95.2736 51.2603  32
  -6   2  15 152.005 57.8890   5
  -6   2  14 5636.92 155.521  25
  -6  -2  14 5537.53 162.239  25
  -6  -2  14 5706.04 158.596  24
  -6   2  14 5595.20 159.423  24
  -6  -2  14 5564.62 157.446  22
  -6  -2  14 5342.17 155.194  21
  -6   2  14 5878.16 184.336   5
  -6  -2  14 5715.18 155.006   9
  -6   2  14 5442.57 154.826  27
  -6  -2  14 5706.61 158.370  14
  -6   2  14 5811.06 157.615  14
  -6  -2  13 3276.63 97.6795  22
  -6   2  13 3127.02 95.5019  14
  -6  -2  13 3051.18 96.9852  14
  -6  -2  13 3165.83 94.3536   9
  -6   2  13 2974.16 118.566   5
  -6   2  13 3234.03 98.4036  24
  -6   2  13 3211.07 94.9954  25
  -6  -2  13 3090.70 97.8580  24
  -6  -2  13 2955.47 100.902  25
  -6   2  13 3227.34 98.4518  21
  -6  -2  13 3116.13 94.6035  21
  -6  -2  12 12343.8 317.031   9
  -6  -2  11 1568.66 70.4055   2
  -6  -2  11 1648.26 56.7630   3
  -6  -2  11 1422.62 52.0098   9
   6   2 -11 1455.09 59.6467  31
  -6  -2  10 2076.34 65.4874   9
  -6  -2  10 2159.52 70.6250   3
  -6  -2  10 2207.04 79.3197   2
   6   2 -10 2140.29 73.5466  31
  -6   2  10 2294.17 86.4348   5
  -6  -2   9 1564.30 51.9183   9
  -6   2   9 1661.63 70.6949   5
   6   2  -8 13235.1 349.097  31
  -6   2   8 14006.4 356.051   5
  -6  -2   7 24989.8 611.720   2
  -6   2   7 24908.9 615.360   5
   6   2  -7 24214.1 610.589  31
   6   2  -7 23500.0 604.422  29
   6  -2  -6 11585.6 300.701  33
  -6  -2   6 11824.1 302.763   2
  -6   2   6 12111.3 306.270   5
   6   2  -6 11596.5 298.491  29
   6   2  -6 11732.2 302.779  31
   6  -2  -5 14557.5 350.736  33
  -6  -2   5 13534.9 344.785  33
  -6  -2   5 15324.4 352.444   2
  -6   2   5 14331.9 350.813   1
   6   2  -5 14977.2 349.715  29
   6   2  -5 14903.1 353.040  31
   6  -2  -5 12789.7 341.356  30
  -6  -2   4 8758.42 225.588  33
   6  -2  -4 9103.01 230.233  33
  -6   2   4 8569.67 228.328  32
  -6   2   4 8922.50 229.923   1
   6   2  -4 9124.75 232.130  31
   6   2  -4 9090.25 230.432  29
  -6  -2   3 40593.4 1012.65  33
  -6  -2   3 40938.6 1015.53  32
   6  -2  -3 42361.7 1016.26  33
  -6   2   3 40699.4 1014.52  32
  -6   2   3 39679.8 1015.09   1
   6   2  -3 40992.7 1017.02  29
   6  -2  -2 51783.3 1247.72  33
  -6   2   2 50755.2 1245.93  32
  -6  -2   2 49937.7 1245.92  32
  -6   2   2 50788.9 1246.27   1
   6   2  -2 48953.4 1242.98   1
   6   2  -2 49864.2 1248.68  29
   6   2  -2 50128.7 1248.11  31
  -6  -2   1 12892.5 326.615  32
  -6   2   1 12938.6 327.513  32
   6   2  -1 12813.0 322.989   1
   6   2  -1 12980.4 328.914  31
   6   2  -1 12682.9 330.107  29
  -6   2   0 8835.62 219.576  32
  -6  -2   0 8413.97 217.353  32
   6   2   0 8707.59 219.621  31
   6  -2   0 8116.45 208.900   2
   6  -2   0 8681.88 218.349  29
   6   2   0 8653.21 219.373   4
   6  -2   1 4789.54 114.269   4
   6   2   1 4988.10 120.780   4
   6   2   1 4607.05 117.921  31
  -6  -2  -1 4698.60 117.472  32
  -6   2  -1 4838.88 120.129  32
  -6  -2  -1 4722.77 113.688   3
   6   2   1 4824.81 122.213  29
   6  -2   1 4790.46 116.325  29
  -6  -2  -2 18694.7 464.170   3
   6  -2   2 19026.6 467.135   4
   6  -2   2 18062.2 466.903  29
   6   2   2 18044.1 468.468  31
  -6  -2  -2 18935.4 470.499  32
  -6   2  -2 18220.4 472.572  32
   6  -2   3 5692.47 152.619   4
   6  -2   3 5710.54 147.475   7
   6  -2   3 5522.87 150.851  29
  -6  -2  -3 5751.69 157.154  32
  -6   2  -3 5682.53 160.556  32
   6  -2   4 6364.44 172.142   4
   6  -2   4 6472.41 166.793   7
   6  -2   4 6146.36 167.528  29
  -6  -2  -4 6720.58 178.315  32
  -6   2  -4 6459.12 182.033  32
  -6  -2  -5 2003.42 75.9841  32
  -6   2  -5 1918.38 81.7101  32
   6  -2   5 2022.61 68.4728   5
   6  -2   5 2137.46 63.5205   7
   6  -2   5 2039.76 69.1729   4
   6   2   5 1972.38 79.6563   4
  -6   2  -6 32010.9 820.031  32
  -6  -2  -6 31438.0 814.814  32
   6   2   6 32553.6 818.926   4
   6  -2   6 32478.5 801.320   7
   6  -2   6 31586.0 807.957   5
   6   2   7 4077.91 119.036  25
   6   2   7 4023.80 113.726   7
   6  -2   7 4043.15 115.663   7
   6  -2   7 3998.85 120.725   5
   6   2   7 4451.38 143.928   5
   6  -2   7 4114.81 117.598  19
  -6  -2  -7 3866.81 135.254  30
  -6  -2  -7 3825.51 131.068  32
  -6   2  -7 3965.42 136.355  32
   6   2   7 4010.64 118.866  27
  -6  -2  -8 8322.04 240.341  32
  -6   2  -8 8437.70 247.252  32
   6  -2   8 8530.39 221.047  17
  -6  -2  -8 8505.46 246.551  30
   6   2   8 8498.69 227.441  27
   6   2   8 8230.84 227.544  26
   6   2   8 8305.13 226.733  25
   6  -2   8 8366.40 225.223  25
   6  -2   8 7978.05 219.899  22
   6  -2   8 8491.46 225.396  19
   6   2   8 7959.68 221.210  21
   6   2   8 8689.42 221.582   7
   6  -2   8 8849.01 224.218   7
   6   2   8 9060.02 251.896   5
   6  -2   8 8347.21 219.857  16
   6   2   9 13619.5 351.498   7
   6   2   9 14142.7 383.103   5
  -6  -2  -9 14136.8 380.695  30
   6   2   9 14185.8 357.928  27
   6  -2   9 13928.2 358.895  26
   6   2   9 14098.3 357.925  25
   6  -2   9 13951.5 356.592  25
   6  -2   9 13267.3 350.978  22
   6  -2   9 13854.8 356.457  19
   6   2   9 13474.0 353.047  21
  -6  -2  -9 13666.7 373.557  32
  -6   2  -9 13377.3 380.733  32
   6   2   9 13832.3 354.889  11
   6  -2   9 13463.8 351.334  14
   6  -2   9 13169.4 349.587  16
  -6  -2 -10 4407.92 161.041  30
   6   2  10 4604.95 143.330  27
   6  -2  10 4746.90 142.368  26
   6   2  10 4806.16 142.199  25
   6  -2  10 4655.79 139.449  25
   6  -2  10 4678.58 134.058  22
   6  -2  10 5075.21 139.998  21
   6   2  10 4748.20 135.545  21
  -6  -2 -10 4297.24 153.926  32
  -6   2 -10 4178.33 162.120  32
   6   2  10 5048.72 139.547  11
   6   2  10 4668.11 132.873   7
   6   2  10 5209.36 170.072   5
   6  -2  10 4521.12 129.663  16
   6  -2  11 1764.18 75.6357  26
   6  -2  11 1569.28 73.1089  25
   6   2  11 1585.68 73.0950  25
   6  -2  11 1495.84 62.6645  22
   6  -2  11 1606.70 72.9584  21
   6   2  11 1629.33 66.8437  21
   6   2  11 1553.59 73.3739  27
   6   2  11 1661.63 69.4526  11
   6   2  11 1469.08 59.4237   7
   6   2  11 1744.34 91.4257   5
  -6  -2 -11 1562.25 87.2109  30
   6   2  12 55.9346 39.6888  21
   6  -2  12 61.2902 49.1642  21
   6  -2  12 83.0618 35.1428  22
   6  -2  12 54.8952 34.3183   9
   6   2  12 68.7235 41.6617  11
   6  -2  12 26.1621 50.0027  27
   6   2  12 70.4685 50.9241  27
   6  -2  12 89.1335 47.3501  25
   6  -2  12 114.340 51.7430  26
   6   2  13 175.240 38.7198  21
   6  -2  13 174.487 44.7953  21
   6  -2  13 107.219 30.8157  22
   6   2  13 151.591 40.4302  11
   6  -2  13 140.698 30.0353   9
   6  -2  13 115.662 47.5114  27
   6   2  13 121.083 46.8761  27
   6  -2  13 94.3890 49.0719  26
   6  -2  13 189.527 41.7695  25
   6  -2  14 311.975 35.7891  11
   6  -2  14 267.598 36.5491  25
   6  -2  14 292.737 42.3945  26
   6   2  14 249.942 40.7621  27
   6  -2  14 297.035 41.5366  27
   6   2  14 238.555 33.1951  21
   6  -2  14 270.243 40.3324  21
   6  -2  15 620.634 32.4868  11
   6   2  15 589.993 35.9901  27
   6  -2  15 571.611 36.2999  27
   6   2  15 584.060 28.6531  21
   6  -2  15 680.786 35.5102  21
   6   2  16 1211.91 39.5895  27
   6  -2  16 1289.58 39.3225  21
  -6  -4  20 817.651 32.0022  25
  -6  -4  19 66.9324 30.8811  25
  -6  -4  19 64.2889 28.7666  26
  -6  -4  18 2750.09 85.8665  25
  -6  -4  18 2652.56 84.1863  26
  -6  -4  18 2479.36 74.2851  14
  -6   4  18 2594.81 85.7083  21
  -6  -4  17 1706.36 71.3474  19
  -6   4  17 1708.61 70.0427  22
  -6   4  17 1707.72 72.3706  21
  -6  -4  17 1649.50 58.5875  14
  -6   4  17 1620.47 60.6827  14
  -6  -4  17 1777.51 70.8454  25
  -6   4  16 3041.84 97.5244  24
  -6  -4  16 3098.63 97.2470  24
  -6  -4  16 3552.82 110.517  25
  -6  -4  16 3558.58 108.647  22
  -6   4  16 3345.28 108.993  21
  -6   4  16 3346.25 107.395  22
  -6  -4  16 3446.69 110.778  19
  -6  -4  16 3644.56 106.351  10
  -6  -4  16 3237.69 98.3403  14
  -6   4  16 3363.65 99.4443  14
  -6   4  16 3077.01 98.5125  27
  -6   4  15 3729.08 114.977  27
  -6  -4  15 3690.95 112.775  24
  -6   4  15 3718.29 113.585  24
  -6  -4  15 4093.74 125.053  25
  -6   4  15 4117.98 125.566  21
  -6  -4  15 4095.47 121.548  22
  -6   4  15 4133.43 122.495  22
  -6  -4  15 3652.69 113.000  21
   6   4 -15 3416.30 136.423  32
  -6  -4  15 4283.15 120.107   9
  -6  -4  15 4355.59 121.542  10
  -6   4  15 3824.06 143.444   5
  -6  -4  15 4016.25 114.806  14
  -6   4  15 3972.03 114.885  14
  -6   4  14 8956.63 243.631  27
  -6   4  14 8965.02 242.055  24
  -6  -4  14 9587.10 250.441  25
  -6   4  14 9691.50 250.036  22
  -6  -4  14 9626.46 248.456  22
  -6   4  14 9615.13 251.602  21
  -6  -4  14 8572.62 240.840  21
  -6  -4  14 9691.54 248.096  10
  -6  -4  14 9038.51 242.613  14
  -6   4  14 9177.46 242.550  14
  -6   4  14 9530.66 274.723   5
  -6   4  13 380.457 65.6362   5
  -6   4  13 282.769 37.4817  27
  -6   4  13 332.999 35.5727  24
  -6   4  13 324.736 47.5780  22
  -6   4  13 373.498 49.0332  21
  -6  -4  13 370.299 44.0012  10
  -6  -4  13 314.008 36.1195  14
  -6   4  13 333.536 34.3746  14
  -6  -4  13 363.370 53.4314   2
   6  -4 -13 297.306 52.1204  33
  -6   4  12 1639.11 60.5978  27
  -6   4  12 1674.29 58.1114  14
  -6  -4  12 1523.12 58.2641  14
  -6   4  12 1664.52 68.8561  21
  -6  -4  12 1658.65 65.5925   9
  -6  -4  12 1685.73 65.0211  10
  -6   4  12 1656.25 57.2688   8
   6  -4 -12 1459.81 75.3918  33
  -6   4  12 1639.02 88.8779   5
  -6  -4  12 1589.63 69.9205   3
  -6  -4  12 1804.03 83.9344   2
  -6   4  11 2115.33 75.2238  21
  -6   4  11 2144.32 94.5778   5
  -6   4  11 1992.03 65.6808   8
  -6  -4  11 2136.75 71.4973   9
  -6  -4  11 1947.25 70.7825  10
   6  -4 -11 2016.47 83.6144  33
   6   4 -11 1887.49 77.0880  31
  -6  -4  11 2119.08 90.2628   2
  -6  -4  10 81.3179 45.5910   2
  -6   4  10 80.2994 33.8096  21
   6   4 -10 122.533 36.9815  31
  -6   4  10 127.717 26.1803   8
  -6   4  10 132.134 45.1913   5
  -6  -4  10 98.7457 31.0191   9
   6  -4 -10 156.036 42.3449  33
  -6   4   9 25873.6 656.560   8
  -6  -4   9 26143.1 657.981   9
  -6  -4   9 27485.8 675.181   2
  -6   4   9 26895.9 676.757   5
   6   4  -9 25766.6 669.846  31
   6  -4  -9 26203.7 672.467  33
  -6   4   8 1358.59 48.9972   8
  -6  -4   8 1371.94 50.8457   9
  -6  -4   8 1451.67 68.7529   2
  -6  -4   8 1560.66 71.7436  30
  -6   4   8 1315.73 66.4248   5
   6  -4  -8 1564.69 65.4160  33
   6   4  -8 1651.83 66.9352  31
  -6  -4   7 12775.5 334.390  30
   6  -4  -7 12834.7 329.588  33
   6   4  -7 12690.0 328.883  31
  -6   4   7 12549.0 329.117   5
  -6   4   7 12423.1 315.312   8
  -6  -4   7 11881.3 315.068   9
  -6  -4   6 5163.41 140.247   9
  -6   4   6 5096.77 140.636   8
  -6   4   6 5246.29 155.986   1
  -6  -4   6 5452.17 159.370  30
  -6   4   6 5314.75 152.452   5
   6  -4  -6 5635.58 154.880  33
   6   4  -6 5412.45 154.765  31
  -6  -4   6 5570.82 149.364  33
  -6  -4   5 3437.59 94.0797   9
   6   4  -5 3208.68 91.6712   4
  -6  -4   5 3424.73 102.370  33
   6  -4  -5 3779.12 110.992  33
   6   4  -5 3632.48 110.833  31
  -6  -4   5 3677.76 113.466  30
  -6   4   5 3665.66 110.566   1
   6   4  -4 462.918 22.6964   4
  -6  -4   4 497.323 35.8006  33
   6  -4  -4 583.611 43.3675  33
   6   4  -4 448.655 43.0760  31
  -6  -4   4 455.481 43.1776  30
  -6   4   4 477.890 40.7631   1
   6   4  -3 6684.26 181.423   4
  -6  -4   3 7100.32 190.489  33
   6   4  -3 6721.36 195.298  31
   6  -4  -3 7120.47 195.696  33
  -6  -4   3 7089.01 196.140  30
   6   4  -3 7313.54 191.073   1
  -6   4   3 7359.58 195.460   1
   6   4  -2 1472.12 48.3859   4
  -6  -4   2 1336.38 55.5259  33
   6  -4  -2 1402.41 62.3390  33
  -6   4   2 1264.53 42.8511  32
  -6  -4   2 1405.53 62.2642  30
  -6   4   2 1615.05 61.5716   1
   6   4  -2 1618.29 56.4523   1
   6   4  -1 44565.1 1111.47   4
  -6   4   1 42689.9 1108.07  32
   6  -4  -1 45841.7 1122.66  33
  -6  -4   1 44011.2 1117.37  33
   6   4  -1 44746.0 1121.28  31
  -6  -4   1 45273.5 1121.10  30
   6   4  -1 45206.3 1115.75   1
  -6   4   1 47559.9 1120.56   1
   6   4   0 4980.05 144.612   4
   6   4   0 5543.75 155.718  31
  -6  -4   0 5588.27 151.770  33
  -6   4   0 5247.32 142.713  32
  -6  -4   0 5751.59 156.416  30
  -6   4   0 5275.20 152.515   1
   6   4   0 5009.38 147.232   1
   6   4   1 2589.77 84.3568   4
  -6  -4  -1 2831.76 95.0997  30
   6   4   1 2733.62 94.1363  31
  -6   4  -1 2678.54 82.4883  32
  -6   4  -2 23281.1 574.541  32
   6   4   2 23345.0 580.968   5
   6   4   2 22771.0 576.142   4
   6  -4   2 21586.5 566.586   2
   6  -4   2 22301.7 574.418  29
  -6  -4  -2 23893.5 584.064  30
  -6   4  -3 4418.67 132.113  32
   6   4   3 4614.07 140.163   5
   6   4   3 4569.99 134.967   4
   6  -4   3 4314.40 127.455  29
  -6  -4  -3 4713.48 142.059  30
   6   4   4 12914.7 352.574   4
  -6  -4  -4 13770.9 357.913  30
   6   4   4 13214.0 357.678   5
  -6   4  -4 13265.7 350.720  32
   6   4   5 17334.4 439.006   5
  -6  -4  -5 16608.6 435.943  30
  -6   4  -5 16184.7 429.080  32
   6  -4   5 16194.0 416.696  17
   6  -4   5 16119.4 416.109  16
   6   4   5 16160.7 418.801  27
   6   4   6 5905.05 172.179  27
   6   4   6 6698.40 196.998   5
  -6   4  -6 6156.57 167.784  23
   6  -4   6 6060.52 167.722  19
  -6   4  -6 5937.71 182.016  32
   6  -4   6 6326.74 169.809  17
  -6  -4  -6 6120.15 189.413  30
   6  -4   6 6262.01 168.900  16
   6   4   7 2263.57 84.3524  27
   6   4   7 2074.95 101.200   5
  -6   4  -7 2285.19 74.6203  23
   6  -4   7 2070.23 76.0779  19
  -6   4  -7 2247.82 92.6652  32
   6  -4   7 2229.66 78.3806  17
  -6  -4  -7 2364.99 98.0972  30
   6  -4   7 2132.28 75.6654  16
   6   4   8 198.651 29.0170   7
   6   4   8 179.305 61.4295   5
  -6  -4  -8 188.848 57.9011  30
   6  -4   8 199.784 42.8351  19
  -6   4  -8 162.733 50.5864  32
   6  -4   8 197.420 39.1047  17
   6  -4   8 179.572 36.0268  16
   6   4   8 201.728 50.8444  27
   6   4   9 63.6097 51.3754  27
   6   4   9 80.9813 27.0427   7
   6   4   9 154.109 61.7222   5
  -6   4  -9 58.8197 38.3393  13
   6  -4   9 109.602 43.3280  19
   6  -4   9 134.872 40.5971  17
   6  -4   9 103.797 36.0165  16
  -6  -4  -9 46.9083 54.5768  30
  -6   4  -9 121.206 49.2995  32
   6  -4  10 4174.08 121.180  16
   6   4  10 4237.55 129.657  28
   6   4  10 4341.32 134.295  27
   6  -4  10 4460.10 134.309  26
   6  -4  10 4365.83 125.416  22
   6   4  10 4118.99 122.582  21
  -6   4 -10 4430.45 125.983  13
   6  -4  10 4304.30 124.160  17
   6   4  11 3874.04 115.901  28
   6   4  11 3853.87 121.774  27
   6  -4  11 3956.26 121.097  26
  -6   4 -11 4058.02 112.568  13
   6  -4  11 4007.24 115.352   9
   6  -4  11 3641.38 111.471  22
   6   4  11 3520.68 109.785  21
   6   4  12 3275.29 100.904  27
   6  -4  12 3127.86 98.8157  26
  -6   4 -12 2975.38 89.0503  13
   6  -4  12 3127.25 93.3342   9
   6   4  12 2924.77 88.3395  21
   6  -4  12 3032.10 90.7746  22
   6  -4  13 1521.13 60.4220  26
   6  -4  13 1566.43 60.8578  27
   6   4  13 1587.15 60.8222  27
   6  -4  13 1491.66 53.1866   9
   6  -4  13 1426.58 49.5857  22
   6  -4  14 945.503 39.0932  11
   6  -4  14 952.510 41.8065  26
   6   4  14 1036.88 42.2115  27
   6  -4  14 1003.33 42.2178  27
   6  -4  15 23.9868 14.3264  27
   6  -4  15 74.0184 11.8951  11
  -6  -6  18 949.396 36.0612  26
  -6  -6  18 932.941 36.4619  22
  -6  -6  18 892.114 34.7467  19
  -6  -6  17 4946.58 123.126  22
  -6  -6  17 4872.99 122.676  19
   6   6 -16 190.520 29.8194  23
  -6  -6  16 176.152 36.3275  22
  -6  -6  16 172.316 29.7110  25
  -6  -6  16 167.998 35.6866  19
  -6  -6  15 1701.42 63.5601  25
  -6  -6  15 1899.37 70.4355  22
   6   6 -15 1792.30 66.6568  23
  -6  -6  15 1992.43 71.8622  19
  -6  -6  14 389.254 39.5114  10
   6   6 -14 297.675 44.8934  23
  -6  -6  14 325.417 39.1408  25
  -6  -6  13 998.642 51.5866  25
  -6  -6  13 966.871 49.8157  10
  -6  -6  13 942.000 48.1827  17
   6  -6 -12 4156.35 144.095  33
  -6  -6  12 4351.37 123.344  17
  -6   6  12 4134.28 122.473   8
  -6  -6  12 4243.96 125.452   9
  -6  -6  12 4056.23 121.685  10
  -6  -6  12 4213.94 123.628  25
   6   6 -12 4378.41 121.623  15
  -6  -6  12 4256.01 143.284   2
  -6   6  11 377.474 40.7561   8
   6  -6 -11 347.047 58.9142  33
  -6  -6  11 389.879 42.6630  17
  -6  -6  11 355.447 38.4030  10
  -6  -6  11 356.306 41.3011   9
  -6  -6  11 300.514 57.8943   2
   6   6 -11 353.373 39.2765  15
   6  -6 -10 3754.35 135.397  33
  -6  -6  10 3913.27 116.065  17
  -6   6  10 4123.94 116.036   8
  -6  -6  10 3657.97 110.991  10
  -6  -6  10 3836.58 115.124   9
  -6  -6  10 3898.04 136.221   2
   6   6 -10 3941.07 114.873  15
   6   6  -9 4852.34 162.488  31
   6  -6  -9 5186.92 168.588  33
  -6  -6   9 5099.16 148.520  17
  -6  -6   9 5330.69 146.953   9
  -6   6   9 5581.37 149.411   8
  -6  -6   9 5264.43 168.524   2
   6   6  -9 5246.61 147.369  15
   6  -6  -8 9331.60 266.913  33
   6   6  -8 9161.16 264.217  31
  -6  -6   8 9369.27 246.806  17
  -6   6   8 9405.65 245.686   8
   6   6  -8 9122.12 245.658  15
  -6  -6   8 9582.37 268.151   2
  -6  -6   7 1720.07 83.3035   2
   6   6  -7 1801.59 82.1830   1
   6  -6  -7 1735.74 81.6089  33
   6   6  -7 1457.93 77.8398  31
  -6  -6   7 1667.82 62.8070  17
  -6  -6   7 1537.65 59.0439  20
  -6  -6   7 1649.48 83.2204  30
   6   6  -7 1617.62 61.5399  15
   6   6  -6 1675.21 79.9424  31
   6  -6  -6 1758.72 82.7563  33
  -6   6   6 1643.78 61.5548   8
  -6  -6   6 1584.47 56.8048  20
  -6  -6   6 1590.67 82.9781  30
   6   6  -6 1557.25 60.6946  15
  -6   6   6 1585.25 57.0329  15
  -6  -6   6 1711.79 83.4819   2
   6   6  -6 1638.82 77.7690   1
  -6   6   5 1588.96 57.8770   8
  -6  -6   5 1436.93 75.9098  30
  -6   6   5 1644.36 80.9122   1
   6   6  -5 1547.79 74.3931   1
  -6   6   5 1509.76 55.1903  15
   6   6  -5 1386.09 78.4661  31
  -6  -6   5 1415.54 70.2226  33
   6  -6  -5 1452.31 78.8095  33
  -6   6   4 398.002 35.1368   8
   6   6  -4 407.175 55.0237  31
  -6  -6   4 439.787 53.4146  30
   6   6  -4 405.988 46.9772   1
  -6   6   4 402.334 57.4444   1
  -6   6   4 349.772 32.7924  15
   6   6  -4 415.206 35.9394  15
  -6  -6   4 358.705 43.2800  33
   6  -6  -4 290.577 55.4802  33
   6  -6  -3 3627.16 128.062  33
  -6  -6   3 3618.29 121.486  33
   6   6  -3 3353.25 127.610  31
  -6   6   3 3829.61 128.174   1
   6   6  -3 3679.62 121.493   1
  -6   6   3 3616.96 104.472   8
  -6   6   3 3756.98 105.594  23
  -6   6   3 3473.62 105.103  15
   6   6  -3 3607.38 105.086  15
  -6  -6   3 3616.02 125.848  30
   6   6  -2 20470.1 544.903  31
  -6  -6   2 21267.2 541.112  33
   6  -6  -2 21452.5 546.641  33
   6   6  -2 21384.2 539.328   1
  -6   6   2 21438.9 545.247   1
  -6   6   2 21036.6 524.025  23
  -6   6   2 20391.3 522.382   8
  -6  -6   2 21054.9 543.753  30
  -6   6   2 20152.5 523.154  15
   6   6  -2 20245.8 522.879  15
   6   6  -1 2645.17 87.7292  28
  -6  -6   1 2760.27 103.697  33
   6  -6  -1 2682.14 109.323  33
   6  -6  -1 2812.42 85.7332  17
   6   6  -1 3088.39 103.140   1
  -6   6   1 3185.90 110.096   1
  -6   6   1 2825.32 86.8899  23
  -6   6   1 2900.48 84.9518   8
  -6  -6   1 2681.53 106.713  30
   6   6  -1 2636.07 84.7446  15
  -6  -6   0 6723.40 199.354  30
   6   6   0 6824.55 182.621  28
  -6   6   0 6596.67 177.582  13
  -6   6   0 6801.41 181.885  23
  -6   6   0 6786.39 177.835   8
   6   6   0 7009.75 195.997   1
  -6   6   0 7138.96 201.513   1
   6  -6   0 6564.51 180.253  17
  -6  -6   0 6689.60 198.317  33
  -6   6   0 6559.04 180.243  15
   6   6   0 6404.00 177.616  15
   6   6   1 1049.76 52.5681  28
  -6   6  -1 1015.56 45.6793  13
  -6  -6  -1 1130.11 65.7978  33
   6  -6   1 1063.98 50.3307  17
  -6   6  -1 1026.65 64.7832   1
  -6   6  -1 988.118 42.7315   8
  -6  -6  -1 1084.97 65.3252  30
   6   6   1 935.721 41.6500  15
  -6   6  -1 945.347 49.1768  15
  -6  -6  -2 461.948 57.0152  30
   6   6   2 378.466 44.3599  28
   6  -6   2 417.165 43.0564  29
   6   6   2 393.561 43.8416   5
  -6   6  -2 409.253 42.1876  23
  -6   6  -2 435.211 30.9917   8
   6  -6   2 349.598 40.7891  17
  -6   6  -2 462.593 38.9889  15
   6  -6   2 471.190 43.7589  16
  -6   6  -2 370.515 52.5443   1
  -6  -6  -2 422.010 57.9714  33
  -6  -6  -3 2173.78 95.9711  30
   6   6   3 2179.05 87.8665   5
  -6   6  -3 2231.25 79.1290  23
  -6   6  -3 2137.55 96.3868   1
   6   6   3 2303.20 82.4812  28
   6  -6   3 2222.97 78.2856  17
  -6   6  -3 2344.59 77.2338  15
  -6  -6  -3 2153.46 98.1649  33
  -6  -6  -4 845.527 68.3325  30
   6   6   4 902.843 62.0101   5
  -6   6  -4 919.294 51.9690  23
  -6   6  -4 782.032 64.8797   1
   6   6   4 936.596 56.9687  28
   6   6   4 940.275 58.0454  27
   6  -6   4 834.201 51.9207  17
  -6   6  -4 851.361 49.3851  15
   6  -6   4 797.262 51.4992  16
  -6  -6  -4 750.106 69.5499  33
  -6  -6  -5 64.1048 52.4439  30
  -6   6  -5 15.1111 40.5973  23
   6   6   5 34.4212 45.8220  28
   6   6   5 61.6326 49.8317  27
  -6   6  -5 37.7978 45.9566   1
   6   6   5 43.3063 44.7823   5
   6  -6   5 51.6606 40.6872  16
  -6   6  -5 9.14358 36.1446  15
  -6  -6  -5 21.1232 51.7592  33
  -6  -6  -6 5865.35 186.808  30
   6   6   6 6155.90 172.346  27
  -6   6  -6 5927.05 185.187   1
  -6   6  -6 6134.09 166.573  23
  -6   6  -6 5944.32 162.408  15
   6  -6   6 5687.27 165.597  16
  -6  -6  -6 5376.66 188.294  33
   6   6   6 5935.09 184.896   5
  -6   6  -7 1142.79 56.1931  23
   6  -6   7 1086.15 57.7637  16
   6  -6   7 1196.01 55.7761   9
  -6   6  -7 1187.91 56.7334  13
   6  -6   7 1109.68 58.7218  17
   6   6   7 1204.74 66.6476  27
  -6   6  -8 4464.60 127.226  23
   6  -6   8 4193.73 127.392  16
   6  -6   8 4380.11 127.260   9
  -6   6  -8 4431.97 129.250  13
   6  -6   8 4536.39 130.591  17
   6   6   8 4500.81 136.019  27
   6   6   8 4412.91 134.810  28
  -6   6  -9 709.349 41.9997  23
   6  -6   9 661.458 42.3027  16
   6  -6   9 751.721 45.1922   9
  -6   6  -9 625.996 45.7160  13
   6   6   9 676.996 52.4492  28
   6   6   9 687.839 56.2036  27
   6  -6   9 649.799 47.6668  17
   6  -6  10 194.057 38.3851  26
   6  -6  10 138.809 33.2519  22
  -6   6 -10 196.580 27.6588  23
   6  -6  10 134.786 33.8061  17
   6  -6  10 181.801 33.9521   9
   6   6  10 230.703 39.8968  28
   6   6  10 239.617 46.0165  27
  -6   6 -10 180.222 34.4964  13
   6  -6  11 996.330 41.3667  22
   6  -6  11 985.223 44.7474  21
   6  -6  11 912.803 44.4563  26
   6  -6  11 1037.62 42.1602   9
   6   6  11 979.101 45.1078  28
  -6   6 -11 987.187 42.7300  13
   6  -6  12 371.898 27.2738  21
   6  -6  12 354.522 27.3457  26
   6  -6  12 401.887 24.7775   9
  -6   6 -12 358.114 24.0583  13
   6  -6  12 285.589 21.0248  22
   6  -6  13 1040.95 32.5222  21
   6  -6  13 1055.76 34.3331  27
  -6  -8  16 1217.26 35.0450  26
   6   8 -15 48.1422 15.8732  23
  -6  -8  15 87.7252 19.0777  22
   6   8 -14 4189.78 103.848  23
  -6  -8  14 3868.66 103.078  22
   6   8 -13 822.974 31.9796  15
  -6  -8  13 875.223 35.3999  19
   6   8 -13 875.771 42.7152  23
  -6  -8  12 1970.63 64.2583  19
  -6  -8  12 2105.02 67.1871  17
   6   8 -12 1983.89 63.9905  15
   6   8 -11 8621.58 228.216  23
   6   8 -11 8568.89 224.089  15
  -6  -8  11 8541.64 225.474  17
   6   8 -10 847.535 47.4386  15
  -6  -8  10 819.544 41.1650  16
  -6  -8  10 793.269 47.2045  17
  -6   8  10 864.225 47.5019   8
   6   8  -9 204.109 43.6782  23
   6   8  -9 297.845 42.7300  15
  -6  -8   9 192.894 43.4214  17
   6   8  -8 2823.85 96.2341  23
   6   8  -8 3065.59 96.2484  15
   6   8  -7 183.907 41.3327  23
   6   8  -7 284.159 45.7053  15
  -6   8   7 276.506 43.5148   8
   6   8  -6 9319.50 253.060  23
  -6   8   6 10053.7 253.764   8
   6   8  -6 9447.89 254.675  15
  -6  -8   6 9517.60 255.137  17
  -6  -8   5 5153.72 174.709  30
  -6   8   5 5532.13 153.511  23
   6   8  -5 5715.14 158.728  23
  -6   8   5 5998.87 160.405   8
  -6  -8   5 5925.93 162.021  17
   6   8  -5 5961.03 177.219   1
  -6  -8   5 6002.10 182.398   2
   6  -8  -5 5552.38 182.342  33
  -6   8   5 5622.90 156.568  15
  -6  -8   4 73.4605 43.5093  17
   6   8  -4 31.5540 41.0599  15
  -6   8   4 106.045 38.1655  15
  -6   8   4 96.3451 39.6665   8
   6   8  -4 106.603 34.5840  23
  -6   8   4 80.2211 33.3490  23
   6   8  -4 84.0067 44.8809   1
  -6   8   4 95.8328 55.0329   1
   6  -8  -4 166.568 57.4547  33
  -6  -8   4 69.5797 46.1951  30
  -6  -8   3 6643.42 208.885  30
  -6   8   3 7063.07 190.121  23
   6   8  -3 7042.54 187.658  23
  -6   8   3 7369.57 190.918   8
  -6  -8   3 7062.18 193.212  17
   6  -8  -3 7242.05 187.893  17
  -6   8   3 6999.79 190.887  15
   6   8  -3 6869.46 191.836  15
  -6   8   3 7144.01 216.787   1
   6   8  -3 7062.19 208.485   1
  -6  -8   3 6595.99 207.337  33
   6  -8  -3 7089.94 217.045  33
   6   8  -2 67.5224 39.2657  15
  -6   8   2 79.2572 41.7650  15
  -6  -8   2 124.294 41.8506  17
  -6   8   2 124.848 36.2554   8
  -6   8   2 81.4607 37.5366  23
   6   8  -2 88.2760 46.3028   1
  -6   8   2 87.6438 52.2144   1
   6  -8  -2 81.8719 35.7024  17
  -6  -8   2 104.543 46.6868  30
  -6  -8   2 57.7354 47.5888  33
  -6  -8   1 587.656 58.1707  33
  -6   8   1 539.261 45.1040  23
  -6   8   1 518.226 62.3744   1
   6  -8  -1 536.369 41.5555  17
  -6  -8   1 492.649 44.3933  17
  -6   8   1 597.596 40.8447   8
  -6   8   1 499.810 47.6014  15
   6   8  -1 484.887 40.8868  15
  -6  -8   1 599.395 57.6162  30
  -6   8   0 803.606 50.6884  23
  -6  -8   0 775.396 46.2699  17
   6  -8   0 736.473 47.1442  17
  -6   8   0 806.786 41.5001   8
   6   8   0 752.302 43.7372  15
   6  -8   0 792.439 54.1740  16
  -6   8   0 916.970 69.1878   1
  -6   8   0 767.092 38.3070  13
  -6   8  -1 322.108 42.2342  23
  -6  -8  -1 346.076 39.1245  17
  -6   8  -1 380.850 45.3893  15
   6   8   1 348.548 33.4664  15
   6  -8   1 390.651 45.0022  16
   6   8   1 350.685 45.7821  28
  -6   8  -1 368.509 32.6617   8
  -6   8  -1 402.107 34.1993  13
   6  -8   1 313.600 42.5144  17
   6   8   2 98.0330 43.3069  28
  -6   8  -2 65.4205 41.7291  15
   6  -8   2 51.7140 44.1960  16
  -6  -8  -2 64.7457 32.1440  17
  -6   8  -2 28.1406 31.8611  13
   6  -8   2 19.4903 41.4612  17
   6   8   3 218.264 48.1030  28
  -6   8  -3 247.468 42.6170  15
  -6   8  -3 271.538 35.4244  13
   6  -8   3 209.306 43.5855  17
  -6   8  -4 1790.64 69.8477  23
   6   8   4 1905.71 73.5611  28
  -6   8  -4 1802.50 67.0839  15
  -6   8  -4 1703.04 63.6632  13
   6  -8   4 1705.27 67.6622  17
  -6   8  -5 1224.27 54.4031  23
   6   8   5 1193.26 60.6666  28
   6  -8   5 1074.40 55.5674  16
  -6   8  -5 1152.56 49.8514  13
   6  -8   5 1194.10 56.6888  17
  -6   8  -6 2325.15 75.6763  23
   6  -8   6 2366.32 76.5918  16
   6   8   6 2251.24 80.5166  28
   6  -8   6 2279.67 77.7069  17
  -6   8  -6 2313.37 73.6254  13
   6  -8   7 2790.54 82.5294  16
  -6   8  -7 2812.53 82.0177  13
  -6   8  -7 2798.61 83.2101  23
   6  -8   7 2642.58 77.4017   9
   6  -8   8 727.633 30.0543   9
   6  -8   8 796.828 38.5685  17
  -6   8  -8 763.126 35.9232  23
   6  -8   8 747.748 34.3887  16
   6  -8   9 1466.63 45.5796  22
  -6   8  -9 1462.48 45.0461  23
   6  -8   9 1601.32 48.1168  17
  -6   8 -10 79.3922 13.8770  13
   6  10 -10 1931.55 53.0336  15
   6  10 -10 1818.55 53.2100  23
   6  10  -9 108.397 18.4876  15
   6  10  -9 123.275 16.9316  23
  -6 -10   8 3382.16 91.9735  17
   6  10  -8 3321.73 91.1601  15
  -6 -10   7 1652.22 54.1837  17
   6  10  -7 1690.22 53.6577  15
  -6 -10   7 1699.95 52.0759  16
  -6 -10   6 267.258 28.2462  17
  -6 -10   5 1521.38 51.1166  17
   6  10  -5 1423.96 50.0253  15
   6 -10  -5 1415.93 45.2376  16
  -6 -10   4 327.446 29.8515  17
   6  10  -4 363.987 29.6092  15
   6 -10  -4 343.655 25.7946  16
   6 -10  -3 85.3338 26.0373  16
   6  10  -3 75.3210 25.3308  15
  -6  10   3 79.9971 20.1034   8
  -6 -10   3 85.4123 26.4798  17
  -6 -10   2 457.338 29.3064  17
   6 -10  -2 457.119 31.4301  16
  -6 -10   1 1115.43 38.9766  17
   6 -10  -1 1059.57 43.3269  16
  -6 -10   0 2336.94 64.8774  17
   6 -10   0 2253.55 65.5559  17
   6 -10   0 2474.89 70.9186  16
   6 -10   1 774.702 30.8571  17
  -6  10  -1 787.344 32.5544  23
   6 -10   1 806.237 36.8482  16
   6 -10   2 2160.08 62.0687  17
  -6  10  -2 2134.96 63.1288  23
   6 -10   2 2255.31 65.0489  16
   6 -10   3 3805.15 103.203  17
  -6  10  -3 3756.84 103.868  23
  -6  10  -4 1192.38 38.5135  23
   6 -10   4 1246.81 37.6551  17
   6 -10   5 676.027 22.1860  16
   6 -10   5 605.953 21.6302  17
  -7  -1  22 266.992 18.5876  22
  -7  -1  22 262.672 17.9395  25
  -7   1  21 557.577 34.6305  22
  -7   1  21 508.987 34.0860  21
  -7  -1  21 573.699 35.6544  25
  -7  -1  21 517.449 32.7130  14
  -7   1  20 197.725 38.6252  22
  -7   1  20 171.768 33.8742  25
  -7  -1  20 112.246 39.6362  25
  -7  -1  20 87.6950 39.0094  24
  -7   1  20 131.082 38.4081  24
  -7  -1  20 200.343 37.7160  14
  -7   1  20 166.296 37.8160  21
  -7  -1  20 140.601 32.8240  21
  -7   1  19 1288.31 62.2059  22
  -7  -1  19 1348.55 63.4695  24
  -7   1  19 1287.59 58.4827  25
  -7  -1  19 1380.64 65.0243  25
  -7   1  19 1243.56 64.9857  24
  -7  -1  19 1326.87 63.8267  14
  -7  -1  19 1359.49 56.8358  19
  -7   1  19 1315.99 63.0022  21
  -7  -1  19 1363.44 58.7465  21
  -7  -1  18 2499.11 86.1064  14
  -7  -1  18 2287.57 83.3398  21
  -7  -1  18 2460.22 83.8189  19
  -7   1  18 2330.02 86.7062  21
  -7  -1  18 2230.55 78.5487  27
  -7   1  18 2483.54 85.1870  25
  -7  -1  18 2447.45 78.4589  26
  -7  -1  18 2307.98 90.0519  24
  -7   1  18 2300.35 87.8378  24
  -7  -1  18 2362.41 92.1778  25
  -7   1  17 211.107 48.4915  25
  -7  -1  17 163.528 54.7191  25
  -7  -1  17 272.432 50.4519  24
  -7  -1  17 216.231 39.6180  26
  -7   1  17 174.375 53.5659  24
  -7  -1  17 207.703 47.9520  14
  -7  -1  17 211.465 44.8325  21
  -7   1  17 205.006 49.6369  21
  -7  -1  17 234.806 46.4498  10
  -7  -1  17 196.770 44.2979  19
   7  -1 -17 295.873 61.3268  32
  -7  -1  17 220.430 40.1307  27
  -7   1  17 187.619 37.5670  27
  -7   1  16 5527.72 159.623  25
  -7   1  16 5655.16 164.091  24
  -7  -1  16 5707.38 164.879  24
  -7  -1  16 5635.32 164.389  25
  -7  -1  16 5739.88 162.061  22
  -7   1  16 5379.01 153.353  19
  -7   1  16 5855.82 163.299  21
  -7  -1  16 5718.17 160.066  21
  -7  -1  16 5737.21 160.333  19
  -7  -1  16 5839.86 160.781  10
  -7   1  16 5384.59 155.395  27
  -7  -1  16 5547.73 156.978  27
  -7  -1  16 5677.10 163.495  14
  -7   1  16 5787.71 162.217  14
  -7  -1  15 186.900 47.4120  24
  -7  -1  15 222.333 47.3695  25
  -7   1  15 205.168 46.1374  24
  -7   1  15 198.508 43.1058  25
  -7  -1  15 144.521 41.0118  22
  -7   1  15 184.306 41.6747  21
  -7  -1  15 170.721 37.6775  21
  -7  -1  15 226.716 42.5139  19
  -7   1  15 247.099 32.7180  19
  -7   1  15 193.854 32.8907  10
  -7  -1  15 154.507 42.8484  10
  -7   1  15 212.436 34.8995  27
  -7   1  15 168.410 43.8895  14
  -7  -1  15 202.387 42.8624  14
  -7   1  14 684.492 50.2589  24
  -7   1  14 735.160 46.4164  25
  -7  -1  14 757.098 51.7700  25
  -7  -1  14 688.636 49.4806  24
  -7   1  14 793.716 47.1225  22
  -7  -1  14 770.493 45.4559  22
  -7   1  14 610.323 47.6746  21
  -7  -1  14 719.926 44.1411  21
  -7  -1  14 755.546 40.3282   9
  -7   1  14 688.299 38.4634  10
  -7  -1  14 651.741 46.2451  10
  -7   1  14 728.578 47.6458  14
  -7  -1  14 673.257 48.7363  14
  -7   1  14 800.402 62.6501   5
  -7   1  13 2584.12 103.365   5
  -7  -1  13 2339.89 72.0743   6
  -7  -1  13 2581.75 83.2027  24
  -7   1  13 2593.81 83.7635  24
  -7  -1  13 2554.94 79.5761  22
  -7   1  13 2672.64 81.6296  22
  -7   1  13 2674.76 81.6566  21
  -7  -1  13 2646.45 77.1949   9
  -7  -1  13 2560.10 81.7584  10
  -7   1  13 2493.11 83.1000  18
  -7  -1  13 2513.97 82.0956  18
   7  -1 -13 2474.10 87.5395  31
  -7  -1  13 2349.41 81.1360  14
  -7   1  13 2581.65 80.9380  14
  -7   1  12 1321.54 69.7475   5
  -7  -1  12 1279.70 45.7819   9
   7  -1 -12 1256.91 57.1868  31
   7   1 -12 1154.06 53.7835  31
  -7  -1  12 1142.42 44.2287   3
  -7   1  11 5110.39 153.202   5
  -7  -1  11 4935.07 133.066   9
  -7  -1  11 4805.81 136.223   3
  -7  -1  10 23191.3 591.215   9
  -7   1  10 24601.0 608.451   5
   7   1 -10 24730.2 600.736  31
   7  -1 -10 22800.9 594.235  29
  -7  -1  10 23951.1 596.436   3
  -7   1  10 23958.4 593.515   3
   7   1  -9 1488.08 56.1776  31
   7   1  -9 1424.12 44.2615  29
   7  -1  -9 1485.90 49.7858  29
  -7  -1   9 1485.79 57.9993   2
  -7  -1   9 1459.37 51.6816   3
  -7   1   9 1501.58 48.8117   3
   7   1  -8 13998.2 352.622  31
  -7  -1   8 13813.4 353.151   2
  -7  -1   8 13798.4 350.120   3
  -7   1   8 13615.6 347.894   3
   7  -1  -8 13844.3 349.111  29
   7   1  -8 13425.9 345.601  29
  -7  -1   7 2620.75 74.3889   3
  -7  -1   7 2569.22 76.2075   2
  -7   1   7 2639.14 72.3148   3
   7   1  -7 2420.31 75.9102  31
  -7  -1   7 2339.72 76.2546  30
   7  -1  -7 2329.03 68.6687  33
   7   1  -7 2384.88 70.2880  29
   7  -1  -7 2484.25 73.7895  29
  -7  -1   6 449.488 27.5646   3
  -7  -1   6 462.861 28.4213   2
  -7   1   6 422.939 25.6684   3
  -7  -1   6 467.711 27.9116  30
   7   1  -6 453.171 29.5806  31
   7  -1  -6 456.844 20.5436  33
   7   1  -6 462.225 24.6719  29
   7  -1  -6 528.504 28.3778  29
  -7   1   5 312.104 24.0937   3
  -7  -1   5 265.925 23.0888   2
  -7  -1   5 221.617 25.5944  30
   7   1  -5 238.816 23.4087  31
  -7   1   5 228.949 26.1891  32
   7  -1  -5 273.026 25.1793  29
   7   1  -5 296.472 23.3957  29
  -7  -1   4 2148.68 67.1618   3
  -7  -1   4 2161.87 64.3746   2
  -7  -1   4 2171.94 67.6695  30
  -7  -1   4 2214.06 69.4936  32
   7  -1  -4 2310.13 61.5732  33
  -7   1   4 2276.95 68.5176  32
   7  -1  -4 2285.70 66.8967  29
   7   1  -4 2204.90 66.4754  29
  -7   1   3 5247.53 135.531   1
  -7  -1   3 5384.67 140.961   3
  -7   1   3 5230.43 140.212   3
  -7   1   3 5466.06 132.279  30
   7   1  -3 5745.01 141.440  31
  -7  -1   3 5645.45 141.654  30
  -7   1   3 5646.04 142.408  32
  -7  -1   3 5631.20 142.850  32
   7   1  -3 5657.96 141.967  29
   7  -1  -3 5689.50 142.118  29
  -7   1   2 7883.55 198.447   1
  -7  -1   2 8060.82 203.391   3
  -7   1   2 7976.39 203.396   3
  -7   1   2 7479.10 197.046  30
   7   1  -2 8086.12 203.177  31
  -7  -1   2 7792.18 204.469  30
  -7  -1   2 7845.79 204.726  32
  -7   1   2 8034.64 204.988  32
   7   1  -2 8071.40 205.091  29
  -7  -1   1 35131.8 901.136   3
  -7   1   1 35050.5 902.270   3
   7   1  -1 35976.1 901.664  31
  -7  -1   1 36952.4 903.424  30
  -7  -1   1 37462.9 904.614  32
  -7   1   1 36784.6 905.086  32
   7  -1  -1 37024.1 903.565  29
   7   1   0 2188.22 68.6646   4
  -7  -1   0 2136.10 62.4926   3
  -7   1   0 2182.30 64.4758   3
   7  -1   0 2116.65 58.6197  31
  -7  -1   0 2094.38 67.2399  30
   7   1   0 2143.39 63.1776  31
  -7  -1   0 2161.78 68.1794  32
   7   1   0 2108.29 68.1269  29
   7  -1   0 2137.37 65.6602  29
   7  -1   1 2181.84 65.9120   4
   7   1   1 2332.09 70.1006   4
  -7  -1  -1 2293.24 60.5041   3
  -7  -1  -1 2092.36 66.6793  30
   7   1   1 2041.06 66.0697  29
   7  -1   1 1864.13 53.5150  31
  -7  -1  -1 2117.12 68.3366  32
   7   1   1 1998.53 60.4211  31
   7  -1   1 2095.62 63.8605  29
   7  -1   2 298.650 29.6812   4
   7   1   2 286.451 34.6986   4
  -7  -1  -2 292.469 18.4213   3
   7   1   2 246.701 18.6961  31
  -7  -1  -2 288.490 32.3401  32
   7  -1   2 272.404 25.2073  29
  -7  -1  -2 282.871 29.4796  30
   7   1   2 326.593 28.8129  29
   7   1   3 9917.06 254.371   4
   7  -1   3 9835.75 249.894   4
   7  -1   3 9330.12 239.647   7
  -7  -1  -3 9345.91 252.253  32
   7  -1   3 9033.36 244.204  29
   7   1   3 9446.03 249.345  29
  -7  -1  -4 25573.0 634.506  32
   7   1   4 25560.4 634.534   4
   7  -1   4 25100.2 620.027   7
   7  -1   4 24651.0 629.650   4
   7  -1   4 23793.5 622.966  29
   7   1   5 3794.02 121.584   4
   7  -1   5 3801.08 117.086   4
  -7  -1  -5 3778.56 122.361  32
   7  -1   5 3782.64 105.197   7
   7  -1   6 17628.5 464.571   4
   7   1   6 18156.1 470.801   4
  -7  -1  -6 18006.7 471.168  32
  -7   1  -6 18091.0 473.814  32
   7  -1   6 17665.1 465.172   5
   7   1   6 17983.3 472.680   5
   7   1   6 17651.7 451.373   7
   7  -1   6 18005.5 452.055   7
   7   1   7 23724.9 593.266  26
   7   1   7 23079.9 593.214  25
   7  -1   7 23670.5 592.876  25
   7  -1   7 23438.5 593.613  26
   7  -1   7 23043.4 590.386  14
   7   1   7 23117.5 589.338  21
   7   1   7 23416.1 593.062  27
  -7   1  -7 23972.0 615.858  32
  -7  -1  -7 23447.0 611.384  32
   7  -1   7 23234.3 588.411  16
   7   1   7 24502.6 614.523   5
   7   1   7 23284.4 589.399   7
   7  -1   7 23809.3 605.442   5
   7   1   8 159.819 46.0498  25
   7  -1   8 171.512 44.4604  25
   7   1   8 151.564 44.6020  26
   7  -1   8 218.149 44.6706  26
   7  -1   8 205.354 37.7326  14
   7   1   8 202.105 37.0960  21
   7  -1   8 153.938 29.3605  16
   7   1   8 177.874 29.3011  16
  -7  -1  -8 184.269 52.8701  32
  -7   1  -8 194.009 61.4567  32
   7   1   8 150.922 43.7105  27
   7   1   8 182.654 34.4242   7
   7  -1   8 177.444 42.5600   5
   7   1   8 176.940 56.4068   5
   7   1   9 433.247 52.4326  27
   7   1   9 486.682 40.6929   7
   7   1   9 383.398 61.4409   5
   7  -1   9 485.637 47.8686  21
   7   1   9 434.020 41.3601  21
   7  -1   9 394.532 49.7056  25
   7   1   9 443.093 51.2876  26
   7  -1   9 393.353 53.2132  26
   7   1   9 466.711 52.5650  25
  -7   1  -9 362.255 66.2507  32
  -7  -1  -9 386.252 63.2551  32
   7  -1   9 429.942 35.3579  16
  -7  -1  -9 397.215 60.9086  30
   7   1  10 743.106 58.1246  27
   7  -1  10 687.192 58.1805  27
   7  -1  10 688.992 58.6847  26
   7   1  10 634.984 60.7396  25
   7  -1  10 662.876 59.2287  25
   7   1  10 647.471 44.2731   7
   7   1  10 504.425 63.5832   5
   7   1  10 565.140 47.0109  21
   7  -1  10 669.083 54.7332  21
  -7  -1 -10 662.217 69.8216  32
  -7   1 -10 668.986 69.9586  32
  -7  -1 -10 571.765 65.7072  30
   7  -1  10 664.272 37.9497  16
   7   1  11 4159.70 122.539  21
   7  -1  11 4091.14 124.310  21
   7   1  11 4120.60 128.986  25
   7  -1  11 4187.14 128.555  25
   7  -1  11 3976.61 128.857  26
   7   1  11 4117.93 122.738  11
   7   1  11 3773.78 118.109   7
   7  -1  11 3967.45 128.622  27
   7   1  11 4012.05 128.363  27
   7   1  12 3474.32 107.668  11
   7  -1  12 3269.00 108.203  11
   7  -1  12 3474.41 114.071  26
   7   1  12 3569.84 113.447  25
   7  -1  12 3404.50 111.368  25
   7   1  12 3475.46 112.057  27
   7  -1  12 3490.16 113.009  27
   7   1  12 3377.31 105.884  21
   7  -1  12 3679.02 110.858  21
   7  -1  13 93.5549 39.2949  11
   7   1  13 145.059 39.7610  11
   7  -1  13 142.849 46.9301  26
   7  -1  13 114.277 43.3790  25
   7   1  13 110.789 36.0526  21
   7  -1  13 39.3869 39.4806  21
   7  -1  13 127.483 43.6263  27
   7   1  13 108.326 44.8212  27
   7  -1  14 2010.62 67.0508  11
   7   1  14 2023.66 66.2564  11
   7  -1  14 2110.29 70.5983  27
   7   1  14 2000.04 70.1898  27
   7   1  14 1921.52 64.8848  21
   7  -1  14 2118.18 68.4050  21
   7  -1  15 1929.79 56.5744  11
   7  -1  15 1861.18 59.1160  27
   7   1  15 1892.28 59.5271  27
   7   1  15 1754.72 54.0547  21
   7  -1  15 1941.54 57.4912  21
  -7  -3  21 36.4374 20.3519  25
  -7  -3  20 764.530 42.8181  25
  -7  -3  20 769.963 32.6288  14
  -7  -3  20 812.160 39.5389  19
  -7   3  19 2807.52 86.6311  22
  -7   3  19 2584.37 80.5381  14
  -7  -3  19 2540.75 79.9568  14
  -7  -3  19 2538.27 81.1663  26
  -7  -3  19 2587.45 88.0152  25
  -7  -3  19 2693.09 85.7000  19
  -7  -3  18 2490.10 84.1130  26
  -7  -3  18 2456.68 81.9774  24
  -7   3  18 2410.73 82.4822  24
  -7  -3  18 2536.43 90.6844  25
  -7  -3  18 2466.19 86.2708  22
  -7   3  18 2464.57 87.5904  22
  -7  -3  18 2393.07 80.6247  27
  -7  -3  18 2526.04 82.3955  14
  -7   3  18 2654.11 82.8067  14
  -7  -3  18 2511.03 88.6311  19
  -7   3  17 1012.22 60.3364  22
  -7  -3  17 993.604 61.1287  22
  -7  -3  17 904.746 48.6443  21
  -7  -3  17 972.881 62.2867  19
  -7   3  17 926.110 51.1849  14
  -7  -3  17 991.847 54.4631  14
  -7  -3  17 921.220 52.0262  24
  -7   3  17 937.391 53.5698  24
  -7  -3  17 993.310 66.3484  25
  -7   3  16 70.2293 34.0599  27
  -7   3  16 147.387 33.8300  25
  -7   3  16 143.136 44.5213  24
  -7  -3  16 113.982 42.7137  24
  -7  -3  16 49.5392 54.1999  25
  -7  -3  16 129.161 48.0294  22
  -7  -3  16 163.022 36.8657  21
  -7  -3  16 105.170 48.2218  19
  -7  -3  16 40.7485 48.8999  10
  -7  -3  16 60.9635 26.1204   6
  -7   3  16 72.4992 41.6811  14
  -7  -3  16 126.109 42.9807  14
  -7   3  15 7143.26 196.454  25
  -7  -3  15 7406.27 201.183  24
  -7   3  15 7672.09 202.527  24
  -7  -3  15 7592.71 208.351  25
  -7  -3  15 7143.93 198.465  21
  -7  -3  15 7852.31 204.688  22
  -7  -3  15 7569.84 201.546   9
  -7  -3  15 7655.59 204.745  10
  -7   3  15 7064.25 197.716  27
  -7   3  15 7363.05 200.604  14
  -7  -3  15 7421.09 201.887  14
  -7  -3  14 6795.34 179.529  22
  -7  -3  14 6124.72 173.957  21
  -7   3  14 6305.72 177.725  24
  -7  -3  14 6503.20 177.182  24
  -7  -3  14 6412.64 182.928  25
  -7  -3  14 6528.51 178.476   9
  -7  -3  14 6856.18 180.359  10
  -7   3  14 6382.75 176.428  14
  -7  -3  14 6411.20 177.880  14
  -7   3  13 2003.77 72.4719  22
  -7  -3  13 1950.11 68.4295   9
  -7  -3  13 2046.42 72.6078  10
  -7  -3  13 1761.92 66.2102  24
  -7   3  13 1890.51 67.8122  24
  -7  -3  13 1902.86 87.0180   2
  -7   3  13 2051.72 94.3205   5
  -7   3  13 1927.30 66.9993  14
  -7  -3  13 1904.86 68.9700  14
  -7  -3  12 280.341 33.7911  14
  -7   3  12 268.083 36.8200  22
  -7  -3  12 301.232 51.2431   2
  -7  -3  12 241.758 35.8662   3
  -7   3  12 265.544 56.0767   5
   7   3 -12 292.310 38.9377  31
  -7   3  12 219.434 23.7566   8
  -7  -3  11 774.514 56.0311   2
  -7  -3  11 782.188 46.4685   3
  -7   3  11 669.944 32.2420   8
  -7   3  11 671.029 61.5074   5
   7   3 -11 749.290 47.8639  31
   7  -3 -11 726.303 47.9691  33
  -7   3  10 7480.19 196.083   8
  -7  -3  10 7916.57 199.895   9
  -7   3  10 8019.56 220.635   5
   7   3 -10 7711.24 210.344  31
   7  -3 -10 7199.35 201.211  30
   7  -3 -10 7608.60 209.168  33
  -7   3   9 3004.72 86.6110   8
  -7  -3   9 3153.89 89.2550   9
  -7   3   9 3331.41 106.939   5
   7  -3  -9 3025.05 88.6329  30
   7   3  -9 3261.67 101.823  31
   7  -3  -9 3143.61 99.1997  33
  -7  -3   8 23.7988 35.6958   2
  -7  -3   8 29.6424 21.4831   9
  -7   3   8 37.4359 19.3677   8
  -7   3   8 41.1946 36.8094   5
   7   3  -8 47.5811 34.7990  31
   7  -3  -8 70.0829 29.3252  33
  -7  -3   7 2935.99 93.9936   2
  -7   3   7 2712.60 78.7650   8
  -7  -3   7 2859.93 79.8087   9
   7   3  -7 3017.05 93.7504  31
   7  -3  -7 2817.60 89.7148  33
  -7   3   7 2798.04 93.5919   5
   7   3  -6 4369.79 125.508  31
  -7  -3   6 4529.45 125.438   2
  -7   3   6 4425.63 123.787   1
   7  -3  -6 4207.94 122.146  33
   7   3  -5 97870.2 2411.12  31
  -7   3   5 97424.0 2409.46   1
  -7  -3   5 94887.4 2403.49  33
   7  -3  -5 100102. 2409.82  33
   7   3  -4 4559.85 129.733  31
  -7   3   4 4408.83 127.214   1
   7  -3  -4 4661.63 129.562  33
  -7  -3   4 4465.29 122.612  33
  -7   3   4 4431.68 121.243  32
  -7  -3   3 14881.2 410.898  30
   7   3  -3 16246.2 411.593  29
   7   3  -3 16137.2 405.274   1
  -7   3   3 16073.5 408.584   1
   7  -3  -3 16170.4 410.412  33
  -7   3   3 16023.3 404.132  32
  -7  -3   3 16135.4 405.857  33
  -7   3   2 19630.9 481.644   1
   7   3  -2 18780.7 476.625   1
  -7  -3   2 18720.5 484.113  30
  -7   3   2 18712.5 477.257  32
   7   3  -2 18713.3 483.086  31
  -7  -3   2 18478.7 477.119  32
   7  -3  -2 19005.8 483.137  33
   7   3  -2 19421.1 478.494   4
   7   3  -1 290.189 22.0354   1
  -7   3   1 338.338 30.7222   1
  -7   3   1 305.111 26.7930  32
  -7  -3   1 292.556 24.2283  32
   7   3  -1 314.939 33.7991  31
  -7  -3   1 339.997 34.6361  30
   7   3  -1 310.525 28.0507   4
  -7  -3   0 526.326 30.0452  32
  -7   3   0 545.502 34.0951  32
   7   3   0 592.352 40.4144  31
  -7  -3   0 624.691 40.4071  30
   7  -3   0 530.076 35.1476  29
   7   3   0 524.451 35.1655   4
   7  -3   0 553.051 25.4182   4
   7  -3   1 5399.40 144.248  29
  -7  -3  -1 5005.99 140.764   3
   7   3   1 5242.26 147.168  31
  -7  -3  -1 5268.66 141.540  32
  -7   3  -1 5386.10 145.757  32
  -7  -3  -1 5474.90 149.938  30
   7   3   1 5021.61 146.126   4
   7  -3   1 4844.38 135.823   4
   7  -3   2 4243.53 121.529  29
  -7  -3  -2 4218.48 118.220   3
   7   3   2 4390.02 126.806  31
  -7  -3  -2 4389.76 121.963  32
  -7   3  -2 4329.42 126.611  32
  -7  -3  -2 4335.90 130.742  30
   7  -3   2 4150.42 115.250   4
   7  -3   2 4218.57 114.176   7
   7   3   2 4427.22 127.903   4
  -7  -3  -3 6345.81 174.076  32
  -7   3  -3 6328.58 179.502  32
  -7  -3  -3 6390.19 183.604  30
   7  -3   3 6083.62 170.089  29
   7  -3   3 6438.50 165.646   7
   7   3   3 6263.91 179.809   4
   7   3   4 10328.8 278.406   4
  -7  -3  -4 9900.71 279.347  30
  -7   3  -4 9887.00 277.159  32
  -7  -3  -4 10032.8 271.144  32
   7   3   4 10578.5 283.201   5
   7  -3   4 10290.1 261.942   7
   7   3   5 6250.90 183.213   4
   7   3   5 6362.44 187.536   5
   7  -3   5 6046.92 163.378   7
  -7  -3  -5 6090.47 183.202  30
  -7   3  -5 6061.17 180.918  32
  -7  -3  -5 5795.42 172.604  32
   7   3   6 8812.75 236.225  27
  -7   3  -6 8580.20 251.676  32
  -7  -3  -6 8237.71 242.084  32
   7  -3   6 9000.62 232.598  17
   7   3   6 8639.85 233.687  11
   7  -3   6 8799.75 232.713  19
   7  -3   6 8817.99 231.834  16
  -7  -3  -6 9112.46 254.418  30
  -7  -3  -7 267.633 54.4171  30
   7   3   7 273.622 58.8386   5
   7  -3   7 257.454 41.7169  19
  -7  -3  -7 324.793 44.2675  32
  -7   3  -7 238.943 51.3666  32
   7  -3   7 274.422 37.4472  17
   7  -3   7 280.088 38.0949  16
   7   3   7 358.024 46.0833  27
   7   3   8 715.793 42.7805   7
  -7  -3  -8 757.446 66.6841  30
   7   3   8 761.394 56.6432  27
   7  -3   8 645.931 46.7971  25
   7  -3   8 708.366 44.3903  22
   7   3   8 652.805 42.2157  21
   7  -3   8 622.813 50.5020  19
  -7   3  -8 689.424 66.9633  32
   7  -3   8 792.085 47.0491  17
  -7   3  -8 730.463 45.9005  13
   7  -3   8 661.542 44.1027  16
   7   3   9 2201.41 74.5486   7
   7   3   9 2363.60 110.634   5
  -7  -3  -9 2064.21 102.004  30
   7   3   9 2477.66 89.4688  27
   7  -3   9 2302.40 87.3705  26
   7  -3   9 2270.33 80.0357  25
   7  -3   9 2149.07 75.7985  22
   7   3   9 2223.10 77.0484  21
   7  -3   9 2300.97 76.4636  16
  -7   3  -9 2342.26 78.4419  13
  -7   3  -9 2183.24 102.225  32
   7   3  10 1952.00 75.9218  11
   7  -3  10 1868.75 71.7337  25
   7  -3  10 2017.58 79.7689  26
   7  -3  10 1876.48 68.0113  22
   7   3  10 1801.50 68.6779  21
   7   3  10 2010.92 81.5275  27
   7  -3  10 1941.68 65.7286  16
   7   3  10 1839.44 65.3366   7
  -7   3 -10 1821.09 66.9314  13
   7   3  11 7835.07 211.898  28
   7   3  11 8132.06 217.480  27
   7   3  11 7545.65 208.430  21
   7  -3  11 8275.21 214.723  21
   7  -3  11 7339.85 207.041  22
   7  -3  11 7758.88 210.275  25
   7  -3  11 7947.34 216.639  26
   7  -3  11 7993.17 210.894   9
   7   3  11 8292.18 213.300  11
  -7   3 -11 7888.12 206.218  13
   7  -3  12 150.650 47.1847  26
   7  -3  12 172.365 35.7988  25
   7  -3  12 113.960 28.5055  22
   7   3  12 103.497 44.8507  27
   7  -3  12 98.9968 44.8135  27
   7  -3  12 192.569 33.4534   9
   7   3  12 144.038 32.3824  21
   7  -3  12 165.689 43.3387  21
   7  -3  13 473.212 42.7858  26
   7   3  13 419.117 28.9877  21
   7  -3  13 490.552 41.9975  27
   7   3  13 469.934 41.8309  27
   7  -3  13 397.519 29.5822   9
   7  -3  13 508.945 40.9172  21
   7  -3  14 444.427 32.6472  27
   7   3  14 364.531 32.5496  27
   7  -3  14 398.404 29.1240  11
   7  -3  14 447.042 31.7748  21
   7   3  15 2423.02 61.5180  27
   7  -3  15 2170.68 60.4038  27
   7  -3  15 2053.05 59.2994  11
   7  -3  15 2311.59 61.0456  21
  -7  -5  20 1179.41 35.5367  22
  -7  -5  19 1317.92 47.5211  26
  -7  -5  19 1380.34 45.7958  25
  -7  -5  19 1456.90 49.5305  19
  -7  -5  18 103.548 31.0182  25
  -7  -5  18 35.5671 33.9086  19
  -7  -5  18 43.9842 32.7767  22
  -7  -5  17 312.536 40.6455  25
   7   5 -17 286.407 31.2310  23
  -7  -5  17 276.225 41.9045  22
  -7  -5  16 94.1392 39.7236  10
  -7  -5  16 71.8576 43.1225  25
  -7  -5  16 109.506 48.2692  19
   7   5 -16 98.3074 37.0644  23
  -7  -5  16 123.524 44.4217  22
  -7  -5  15 1434.14 66.1877  22
  -7  -5  15 1389.80 64.2976  25
  -7  -5  15 1358.10 61.0391  10
  -7  -5  14 10154.9 262.133  25
  -7  -5  14 10660.2 260.718  10
  -7   5  14 9676.90 255.714  27
  -7   5  14 10060.0 264.316  21
  -7   5  13 2601.16 93.7839  21
  -7   5  13 2417.73 79.2838   8
  -7  -5  13 2526.14 86.8715  10
  -7  -5  13 2692.31 88.2937   9
   7  -5 -13 2476.30 102.191  33
  -7  -5  13 2464.21 79.6106  17
  -7   5  13 2597.59 82.0964  27
  -7  -5  13 2477.10 106.132   2
  -7   5  12 8156.40 226.589  27
  -7   5  12 8744.67 253.694   5
  -7  -5  12 9185.59 231.170   9
  -7   5  12 8717.47 227.370   8
  -7  -5  12 8558.87 229.674  10
  -7  -5  12 9155.07 254.694   2
  -7  -5  12 8265.99 226.659  17
   7   5 -12 8871.84 227.419  15
   7  -5 -12 8264.40 247.860  33
  -7   5  11 11587.6 320.117   5
  -7   5  11 11426.4 296.666   8
  -7  -5  11 11952.4 298.928   9
  -7  -5  11 10894.5 296.937  10
  -7  -5  11 11833.9 321.352   2
  -7  -5  11 11345.1 296.542  17
   7   5 -11 11796.7 296.969  15
   7  -5 -11 11584.2 316.684  33
   7   5 -11 10672.1 310.290  31
  -7   5  10 1653.04 79.7092   5
  -7  -5  10 1812.43 86.9958   2
  -7  -5  10 1751.43 65.4435   9
  -7   5  10 1849.66 63.4470   8
  -7  -5  10 1730.19 62.8059  17
   7   5 -10 1635.78 77.2344  31
   7  -5 -10 1680.25 81.3324  33
   7   5 -10 1763.53 62.5905  15
  -7  -5   9 3169.66 117.005   2
  -7  -5   9 3043.55 96.3818  20
  -7  -5   9 3246.11 95.8146  17
  -7  -5   9 3227.03 95.1911   9
  -7   5   9 3299.47 94.8774   8
   7   5  -9 3143.83 96.0573  15
   7  -5  -9 3070.02 112.554  33
   7   5  -9 3114.67 111.457  31
  -7   5   8 13388.1 342.728   8
  -7  -5   8 13484.8 342.442   9
   7   5  -8 13029.9 342.792  15
   7  -5  -8 13687.7 360.268  33
   7   5  -8 13672.4 360.645  31
  -7  -5   8 13233.3 366.354  30
   7  -5  -7 258.730 47.4370  33
   7   5  -7 215.496 47.5941  31
  -7  -5   7 307.828 53.1722  30
  -7   5   6 52596.8 1319.58   1
  -7  -5   6 53240.0 1321.98  30
  -7  -5   6 50837.3 1310.76  33
   7   5  -6 51923.0 1319.07  31
   7  -5  -6 54043.3 1319.40  33
   7   5  -5 1377.71 62.3791   1
  -7   5   5 1322.07 66.7887   1
  -7  -5   5 1399.37 60.0883  33
   7  -5  -5 1508.17 70.1725  33
   7   5  -5 1451.35 69.5849  31
  -7  -5   5 1359.52 71.8878  30
  -7   5   5 1339.45 51.5853   8
  -7   5   4 322.036 43.7055   1
   7   5  -4 278.370 38.1405   1
   7  -5  -4 307.887 45.1555  33
  -7  -5   4 254.768 35.3784  33
   7   5  -4 370.794 46.7111  31
  -7  -5   4 356.591 46.1499  30
  -7   5   4 237.616 29.2952   8
  -7  -5   3 8839.53 243.391  30
   7   5  -3 8823.23 236.418   1
  -7   5   3 8871.21 241.981   1
   7  -5  -3 8724.85 243.764  33
  -7  -5   3 8645.87 236.183  33
   7   5  -3 7925.56 240.166  31
  -7  -5   2 2613.15 95.8424  30
   7   5  -2 2709.31 88.6873   1
  -7   5   2 2828.34 96.3466   1
   7   5  -2 2489.87 80.8430   5
   7   5  -2 2534.77 76.6243   4
  -7  -5   2 2471.21 88.7733  33
   7  -5  -2 2413.70 98.4080  33
  -7  -5   1 13270.6 351.350  30
  -7   5   1 13870.0 350.164   1
   7   5  -1 13253.5 342.995   1
   7   5  -1 12535.7 334.573   4
   7   5  -1 12338.5 338.877   5
  -7  -5   1 12973.6 346.069  33
   7  -5  -1 13345.2 353.522  33
   7   5  -1 13335.1 351.325  31
  -7  -5   0 23308.7 587.373  30
   7   5   0 22590.7 577.958   1
   7   5   0 21924.1 572.612   4
  -7   5   0 24251.9 586.083   1
   7   5   0 21486.6 577.089   5
   7   5   0 22832.0 587.005  31
  -7  -5   0 22623.7 583.023  33
  -7  -5  -1 2006.21 84.0119  33
   7   5   1 2127.27 74.6651   4
  -7   5  -1 2258.75 86.8049   1
  -7  -5  -1 2052.53 89.1913  30
   7  -5   1 1959.85 78.9940  29
   7   5   1 2100.69 79.6766   5
   7   5   2 46308.1 1142.67  27
   7  -5   2 42673.3 1147.91  29
   7   5   2 46874.3 1155.29   5
  -7   5  -2 46148.7 1140.80  23
  -7   5  -2 48066.2 1157.54   1
   7   5   2 44879.8 1148.40   4
   7  -5   2 46763.3 1140.71  17
  -7   5  -2 44765.6 1139.47  15
  -7  -5  -2 45716.4 1157.30  33
  -7  -5  -2 45919.2 1159.65  30
   7   5   3 2301.77 94.1710   5
  -7   5  -3 2324.83 77.9537  23
  -7   5  -3 2294.79 79.3854  32
   7  -5   3 2169.88 77.9325  17
   7   5   3 2380.09 81.0987  27
  -7   5  -3 2247.33 75.3937  15
  -7  -5  -3 2414.18 98.4785  30
   7   5   4 951.710 68.2903   5
  -7   5  -4 1024.61 53.5478  32
  -7   5  -4 1052.73 51.8455  23
   7   5   4 1129.58 57.0612  27
  -7   5  -4 1061.35 49.2721  15
   7  -5   4 953.117 52.5353  16
  -7  -5  -4 1162.03 74.1976  30
   7   5   5 6996.20 203.445   5
  -7   5  -5 6739.84 180.167  23
  -7   5  -5 6009.05 186.990  32
   7   5   5 6478.17 185.071  27
  -7   5  -5 6638.50 177.467  15
   7  -5   5 6511.57 181.544  16
  -7  -5  -5 6569.16 202.066  30
   7   5   6 789.685 67.1956   5
  -7   5  -6 699.660 46.4396  23
  -7   5  -6 634.433 51.5446  32
   7  -5   6 709.630 50.2698  17
  -7  -5  -6 750.124 69.3824  30
   7  -5   6 628.924 51.4756  16
   7   5   6 667.701 57.1416  27
   7   5   7 2898.10 100.764  27
  -7   5  -7 2901.30 91.0917  23
   7  -5   7 2767.78 95.9075  17
  -7   5  -7 2882.14 93.6691  13
  -7  -5  -7 2859.08 115.590  30
   7   5   7 2782.58 83.7642   7
   7   5   7 3078.79 118.328   5
   7  -5   7 2752.07 93.9205  16
  -7   5  -8 4196.23 120.475  23
   7  -5   8 3995.77 122.492  16
   7   5   8 4200.29 129.963  28
   7   5   8 4207.33 130.988  27
   7  -5   8 4155.74 124.581  17
  -7   5  -8 4313.83 123.864  13
   7   5   9 1246.82 63.2864  28
   7   5   9 1194.94 67.4205  27
   7  -5   9 1178.28 54.5341  22
   7  -5   9 1139.40 53.3367  16
   7  -5   9 1294.27 58.5061   9
  -7   5  -9 1260.70 57.2323  13
   7  -5   9 1181.67 60.1830  26
   7  -5   9 1233.59 58.0942  17
   7  -5  10 1594.33 60.0453  22
   7  -5  10 1624.59 67.9785  26
   7  -5  10 1742.96 64.5542   9
   7   5  10 1667.93 67.8940  28
   7   5  10 1656.06 71.4921  27
  -7   5 -10 1641.96 62.2420  13
   7  -5  11 8.25603 27.2715  22
   7  -5  11-7.25773 36.3205  21
   7  -5  11-29.4460 35.8585  26
   7   5  11 47.0874 40.0900  27
   7   5  11 29.0968 32.6882  28
  -7   5 -11 19.0953 29.0909  13
   7  -5  12 387.450 33.8451  21
   7  -5  12 377.652 32.9562  26
   7  -5  12 432.549 28.9258   9
   7   5  12 486.967 37.9887  27
   7  -5  12 451.123 35.2194  27
  -7   5 -12 402.612 25.1437  13
   7  -5  13 207.322 23.7551  27
   7  -5  13 225.919 22.7052  21
   7  -5  13 193.449 21.4274  26
  -7  -7  17 745.781 29.2101  22
  -7  -7  17 682.415 28.5216  19
  -7  -7  16 633.282 34.6383  22
   7   7 -16 612.619 32.1143  23
  -7  -7  16 669.078 28.2532   6
  -7  -7  16 626.321 33.7599  19
  -7  -7  15 1234.38 51.1138  22
   7   7 -15 1309.88 50.9961  23
  -7  -7  15 1289.39 50.6438  19
  -7  -7  14 2077.10 71.6221  22
   7   7 -14 2013.99 72.4799  23
  -7  -7  14 2154.30 70.8304  19
   7   7 -13 1579.31 66.4017  23
   7   7 -13 1575.66 55.9158  15
  -7  -7  13 1562.82 58.4749  17
   7   7 -12 2054.02 79.2178  23
  -7   7  12 2097.19 70.8253   8
  -7  -7  12 1975.06 71.2171  17
   7   7 -12 2107.53 71.0443  15
  -7   7  11 6026.82 164.852   8
   7   7 -11 5930.96 164.904  15
  -7  -7  11 5968.76 165.345  17
  -7   7  10 14218.6 354.110   8
  -7  -7  10 13591.4 354.298  17
   7   7 -10 13676.4 353.858  15
  -7  -7  10 14024.1 376.342   2
   7   7 -10 13741.7 374.639   1
   7  -7  -9 177.038 53.7013  33
   7   7  -9 175.864 50.1311   1
  -7  -7   9 230.004 57.9842   2
  -7   7   9 204.663 41.4142   8
  -7  -7   9 208.805 42.3300  17
   7   7  -9 181.382 44.2509  15
  -7  -7   8 2099.63 94.9138   2
   7   7  -8 2127.92 91.9518   1
  -7  -7   8 1994.31 73.9921  17
   7   7  -8 1851.90 74.6277  15
   7  -7  -8 1934.37 93.5376  33
   7   7  -8 1862.58 91.6191  31
   7   7  -7 4986.31 142.866  15
  -7   7   7 5043.45 141.384   8
  -7  -7   7 5234.25 165.216   2
   7   7  -7 5225.88 161.225   1
  -7  -7   7 4696.18 162.659  30
   7  -7  -7 4657.19 163.243  33
   7   7  -7 4686.35 163.522  31
   7  -7  -6 915.299 71.2869  33
   7   7  -6 1017.86 75.2320  31
  -7  -7   6 968.405 54.5753  17
  -7   7   6 1027.70 46.1883  23
  -7   7   6 1264.35 55.5794   8
  -7  -7   6 1172.09 76.6392   2
   7   7  -6 1133.72 68.8254   1
  -7  -7   6 957.297 74.0519  30
  -7   7   6 1041.26 50.1663  15
   7   7  -6 1027.71 55.2954  15
  -7  -7   5 127.489 41.0224  17
  -7   7   5 105.321 36.1759  15
  -7   7   5 102.850 40.5953   8
  -7   7   5 132.994 33.2660  23
  -7  -7   5 205.382 44.0793  33
   7  -7  -5 201.461 56.2570  33
  -7  -7   5 133.721 53.8307  30
   7   7  -5 185.051 56.1270  31
   7   7  -5 185.794 47.4357   1
  -7   7   5 54.0709 54.5194   1
   7   7  -4 11248.6 298.395   1
  -7   7   4 11079.8 305.763   1
  -7   7   4 10615.0 279.635  23
  -7   7   4 11094.6 280.419   8
  -7  -7   4 10030.6 294.679  33
   7  -7  -4 10605.4 304.563  33
  -7  -7   4 10610.8 281.414  17
   7   7  -4 10608.5 281.324  15
  -7   7   4 10696.7 279.874  15
  -7  -7   4 10562.9 301.838  30
   7   7  -3 21442.7 540.001   1
  -7   7   3 21402.1 547.228   1
  -7   7   3 21559.3 523.392  23
   7   7  -3 20165.8 519.849  23
  -7   7   3 21100.2 521.944   8
  -7  -7   3 19489.4 538.196  33
   7  -7  -3 21384.4 549.252  33
   7  -7  -3 20059.3 519.907  17
  -7  -7   3 20172.3 543.974  30
  -7   7   3 20381.6 522.533  15
   7   7  -3 20203.9 522.478  15
  -7  -7   2 7449.57 224.882  30
   7   7  -2 7475.29 203.280  28
  -7   7   2 7460.07 197.877  13
  -7   7   2 7322.36 203.138  23
  -7   7   2 7729.19 202.144   8
  -7  -7   2 7282.72 220.207  33
   7  -7  -2 7494.78 201.263  17
  -7   7   2 7837.13 226.974   1
   7   7  -2 8127.23 220.194   1
   7   7  -2 7453.81 202.368  15
  -7   7   2 7661.83 204.334  15
  -7  -7   1 328.534 55.5446  30
   7   7  -1 386.245 42.5562  28
  -7   7   1 336.208 33.7846  13
  -7   7   1 396.732 43.7073  23
  -7   7   1 353.284 38.6442   8
  -7  -7   1 330.047 53.5101  33
   7  -7  -1 319.076 39.6938  17
   7   7  -1 382.938 48.4685   1
  -7   7   1 331.219 59.0964   1
   7   7  -1 280.683 37.6953  15
  -7  -7   0 168.499 52.5644  30
   7   7   0 136.858 42.9560  28
   7  -7   0 91.5443 44.1100  29
  -7   7   0 108.337 32.7757  13
  -7   7   0 143.691 40.8898  23
  -7   7   0 148.240 33.3506   8
  -7  -7   0 144.636 49.0839  33
   7  -7   0 101.576 37.8247  17
  -7   7   0 176.336 51.6316   1
   7   7   0 136.625 31.8538  15
  -7   7   0 116.426 40.4014  15
   7  -7   0 129.922 43.0293  16
   7   7   1 3152.49 101.788  28
  -7   7  -1 3114.92 94.9493  13
  -7   7  -1 2999.56 117.691   1
  -7   7  -1 3173.34 92.8859   8
  -7  -7  -1 2957.63 117.182  33
   7  -7   1 3196.24 99.2623  17
  -7  -7  -1 3008.38 117.697  30
   7   7   1 3013.99 92.0873  15
  -7   7  -1 3243.64 99.9264  15
   7  -7   1 3174.86 102.215  16
  -7  -7  -2 219.673 56.0206  30
   7   7   2 134.106 46.5056  28
  -7   7  -2 142.921 37.1242  13
  -7   7  -2 203.604 44.5465  23
  -7   7  -2 144.952 29.1356   8
  -7  -7  -2 150.373 54.1351  33
   7  -7   2 166.191 43.5835  17
  -7   7  -2 187.661 52.8223   1
   7  -7   2 217.335 47.3977  16
  -7   7  -2 218.354 43.2104  15
  -7  -7  -3 1455.04 82.2066  30
   7   7   3 1661.97 74.0468  28
  -7   7  -3 1593.44 63.4212  13
  -7   7  -3 1578.74 68.5888  23
   7  -7   3 1645.09 58.3884   9
  -7   7  -3 1713.12 65.0611  15
   7  -7   3 1524.04 69.0996  17
  -7  -7  -3 1432.50 84.4097  33
  -7   7  -3 1698.33 82.2689   1
  -7   7  -4 3402.40 106.160  23
   7  -7   4 3235.46 106.393  17
   7  -7   4 3394.79 98.8063   9
  -7   7  -4 3352.68 102.095  13
  -7   7  -4 3386.08 103.248  15
   7  -7   4 3140.72 105.157  16
   7   7   4 3322.46 108.771  28
  -7   7  -5 5932.90 164.752  23
   7  -7   5 5895.36 165.210  17
  -7   7  -5 5916.12 163.042  13
   7  -7   5 5782.71 164.776  16
   7  -7   5 5782.24 159.621   9
   7   7   5 5996.13 170.055  28
   7  -7   6 6094.45 164.822   9
   7  -7   6 6139.57 168.884  16
  -7   7  -6 6123.32 167.857  23
   7   7   6 6028.78 172.597  28
   7  -7   7 2396.15 77.3933   9
   7  -7   7 2550.08 81.0547  16
  -7   7  -7 2483.89 79.9516  23
  -7   7  -8 89.1478 29.6871  23
   7  -7   8 82.5336 33.0778  17
   7  -7   8 91.5809 28.5373   9
   7  -7   8 123.708 28.9000  26
   7  -7   8 105.364 31.2344  16
  -7   7  -8 51.7785 32.9201  13
   7  -7   9 222.116 24.9738  26
   7  -7   9 282.553 27.4840  22
  -7   7  -9 258.468 24.5012  23
   7  -7   9 240.294 30.9443  17
   7  -7   9 252.087 26.4787   9
   7   7   9 309.775 35.2125  28
  -7   7  -9 302.252 29.8519  13
   7  -7  10 68.1283 18.4705   9
   7  -7  10 69.1882 22.5587  21
   7  -7  10 57.8799 16.3304  22
  -7   7 -10 65.9923 22.0633  13
  -7   7 -11 259.286 16.1233  13
   7  -7  11 234.035 16.0286  27
   7   9 -14 1.40507 10.1499  23
   7   9 -13 2545.68 70.7578  23
   7   9 -12 230.401 19.5827  15
  -7  -9  12 237.072 21.2151  17
   7   9 -11 277.515 29.5579  23
   7   9 -11 309.884 25.8113  15
  -7  -9  11 285.666 27.9528  17
   7   9 -10 425.349 33.6776  23
   7   9 -10 450.722 32.8582  15
  -7  -9  10 368.140 33.3258  17
   7   9  -9 2552.93 77.9800  15
   7   9  -9 2475.99 77.8582  23
   7   9  -8 1448.21 56.6672  23
  -7   9   8 1606.92 57.0867   8
   7   9  -8 1558.09 59.0316  15
  -7   9   7 6278.92 166.932   8
   7   9  -7 5920.58 165.556  23
  -7  -9   7 6292.18 168.929  17
   7   9  -7 6360.74 168.847  15
  -7   9   6 843.816 42.6806   8
   7   9  -6 787.169 40.9850  23
   7  -9  -6 847.148 39.3370  16
  -7  -9   6 827.270 49.1903  17
  -7   9   5 1789.10 62.5230   8
  -7  -9   5 1641.09 66.5034  17
   7   9  -5 1736.42 65.2351  15
   7  -9  -5 1753.93 60.8672  16
   7   9  -4 96.6243 35.8309  15
   7  -9  -4 129.614 34.9461  16
  -7  -9   4 98.1580 39.8534  17
  -7   9   4 77.2686 33.4254   8
  -7   9   3 2946.07 88.5093   8
  -7  -9   3 2951.62 91.9800  17
   7   9  -3 3028.25 90.5798  15
   7  -9  -3 2967.29 90.6513  16
  -7   9   3 2812.93 87.0993  23
  -7   9   2 7662.65 198.127   8
   7  -9  -2 7531.34 197.148  17
  -7  -9   2 7641.11 200.912  17
   7   9  -2 7361.89 198.998  15
   7  -9  -2 7680.34 201.473  16
  -7   9   2 7462.38 199.516  23
  -7   9   1 2135.28 66.3690   8
   7  -9  -1 2315.44 74.9250  16
   7   9  -1 2115.45 67.8047  15
  -7   9   1 2084.17 71.7477  23
   7  -9  -1 2046.79 68.6274  17
  -7  -9   1 2219.24 71.2710  17
   7  -9   0 443.736 41.7483  16
  -7   9   0 424.514 39.1803  23
   7  -9   0 465.049 35.8665  17
  -7  -9   0 484.137 35.8539  17
   7  -9   1 5480.12 149.617  16
  -7   9  -1 5257.38 148.421  23
   7  -9   1 5378.99 147.223  17
  -7  -9  -1 5528.95 144.627  17
   7  -9   2 737.462 44.6645  16
  -7   9  -2 729.227 42.7861  23
   7  -9   2 729.114 41.0178  17
   7  -9   3 1390.71 54.9843  16
   7  -9   3 1389.90 52.4234  17
  -7   9  -4 4369.96 122.267  23
   7  -9   4 4538.74 122.119  17
  -7   9  -5 1499.81 50.4986  23
   7  -9   5 1572.75 50.7192  16
   7  -9   5 1593.13 50.8093  17
  -7   9  -6 2217.24 64.4432  23
   7  -9   6 2359.93 64.2541  16
   7  -9   6 2274.40 65.1557  17
  -7   9  -6 2178.89 62.1499  13
  -7   9  -7 914.885 28.0823  13
  -7   9  -7 919.547 29.4781  23
  -8   0  22 794.437 32.9296  14
  -8   0  21 45.1919 29.6186  25
  -8   0  21 37.1307 30.9943  14
  -8   0  21-19.7038 26.8016  21
  -8   0  20 11680.6 306.693  21
  -8   0  20 11637.1 308.281  24
  -8   0  20 11703.7 307.131  25
  -8   0  20 12430.6 308.388  14
  -8   0  19 30.7853 42.9819  25
  -8   0  19 24.2933 46.0691  24
  -8   0  19 2.77147 46.2919  14
  -8   0  19-14.2959 43.0064  21
  -8   0  18 8550.28 225.450  22
  -8   0  18 7977.12 218.110  19
  -8   0  18 8068.41 223.850  21
  -8   0  18 8712.71 226.098  14
  -8   0  18 7988.74 226.631  24
  -8   0  18 8314.09 225.031  25
  -8   0  17-6.76714 49.0096  24
  -8   0  17 84.1172 47.7718  25
  -8   0  17-1.00184 43.6763  22
  -8   0  17-6.04504 43.7135  21
  -8   0  17 33.0026 37.6719  19
  -8   0  17 16.6494 39.2370  10
  -8   0  17 3.81062 33.3776  27
  -8   0  17 39.6940 47.9025  14
  -8   0  16 96.9877 44.9657  22
  -8   0  16 86.8433 42.5339  21
  -8   0  16 78.2495 36.3910  19
  -8   0  16 85.5975 38.9138  10
  -8   0  16 137.166 45.0344  25
  -8   0  16 102.149 51.0507  24
  -8   0  16 142.591 33.2161  27
  -8   0  15 18.9162 39.1465  22
  -8   0  15 17.2601 37.4493  21
  -8   0  15 12.9420 33.4275  10
  -8   0  15 56.8420 32.8936  19
  -8   0  15 18.0894 39.8046  25
  -8   0  15 44.9967 42.9168  24
  -8   0  14 308.286 37.1674  22
  -8   0  14 307.004 37.4897  21
  -8   0  14 206.396 37.9855  18
   8   0 -14 326.489 40.5487  31
  -8   0  14 260.183 36.2268  10
  -8   0  14 253.545 42.8466  24
  -8   0  14 208.405 39.5347  25
   8   0 -13 61.4529 33.9176  31
  -8   0  13-4.19399 17.9694   6
   8   0 -12 42290.3 1008.43  31
  -8   0  12 39595.6 997.559   3
  -8   0  12 39639.9 993.204   6
   8   0 -11 36.8001 31.8131  31
  -8   0  11 10.4665 20.1960   3
  -8   0  11 10.2846 16.5909   6
  -8   0  10 13453.2 335.652   3
   8   0 -10 12599.9 332.203  29
   8   0 -10 13597.8 341.694  31
  -8   0   9 13.1266 19.8624   3
   8   0  -9 6.34862 26.2646  31
   8   0  -9 35.6033 18.6050  29
  -8   0   8 21458.7 497.543   3
   8   0  -8 21227.8 496.127  29
   8   0  -8 21628.5 501.161  31
  -8   0   7 24.7350 21.7044   2
  -8   0   7 5.80701 20.8023   3
   8   0  -7 15.8351 18.9078  29
   8   0  -7 21.0051 22.3545  31
  -8   0   6 2236.26 68.3831   2
  -8   0   6 2252.91 70.0687   3
   8   0  -6 2464.02 70.4789  29
   8   0  -6 2378.81 71.6285  31
  -8   0   6 2305.19 66.9272  30
  -8   0   5 11.1893 15.6652   2
   8   0  -5 1.23816 20.8068  29
  -8   0   5-0.42658 14.4309  30
  -8   0   4 82931.0 2082.50   3
  -8   0   4 82725.1 2078.28   2
  -8   0   4 84654.6 2079.49  30
   8   0  -4 85371.4 2082.43  31
   8   0  -4 85922.4 2083.33  29
  -8   0   3 4.26978 9.87293   2
  -8   0   3 19.6061 19.4098   3
  -8   0   3 1.46193 20.5327  32
  -8   0   3 12.5017 15.2137  30
   8   0  -3 4.17562 17.0904  31
   8   0  -3 19.5652 19.5844  29
  -8   0   2 7665.03 195.025   2
  -8   0   2 7849.91 202.442   3
  -8   0   2 8017.42 206.516  32
   8   0  -2 7900.62 200.874  31
  -8   0   2 7921.08 200.870  30
  -8   0   1-2.81014 17.2653   3
  -8   0   1 5.70533 23.3547  32
  -8   0   1 28.9265 17.2297  30
   8   0  -1-4.35233 15.7766  31
   8   0  -1 8.56248 23.4608  29
  -8   0   0 3113.92 94.6506  32
  -8   0   0 2990.64 88.1169  30
   8   0   0 2953.35 83.7415  31
   8   0   0 2967.14 89.8918  29
  -8   0  -1 39.1894 17.4458   3
   8   0   1 17.7741 27.9836   4
   8   0   1 29.7491 11.7734  31
  -8   0  -1 21.3391 28.3714  32
   8   0   1 16.6357 23.4259  29
  -8   0  -2 6407.00 180.449  32
   8   0   2 6177.01 173.645  29
   8   0   3 34.8050 31.7791   4
   8   0   3-0.90281 25.4036  29
  -8   0  -3 50.9712 36.2711  32
   8   0   4 3991.49 118.552  29
  -8   0  -4 3998.29 130.808  32
   8   0   4 4381.69 128.178   4
  -8   0  -5 42.8357 42.1136  32
   8   0   5 28.5628 39.3160   4
   8   0   6 2321.37 91.1424   5
   8   0   6 2090.97 89.4916   4
  -8   0  -6 2095.41 95.5209  32
   8   0   6 2317.16 76.7907  26
   8   0   6 2221.94 77.1754  25
   8   0   7-6.30202 32.6535   7
   8   0   7 67.1580 45.2608   5
   8   0   7 42.1506 33.1062  21
   8   0   7 83.1251 43.0636  25
   8   0   7 5.76933 39.3729  26
  -8   0  -7 2.18858 55.8018  32
   8   0   7 15.4354 36.7117  27
   8   0   7 65.0488 27.4326  16
   8   0   8 839.280 51.1521   7
   8   0   8 831.518 65.3813   5
   8   0   8 949.259 50.4364  21
   8   0   8 873.535 59.0942  25
   8   0   8 985.625 59.6454  26
  -8   0  -8 988.221 77.6391  32
   8   0   8 869.778 54.9893  27
   8   0   8 841.901 43.8402  16
   8   0   9 20.2150 44.4277  27
   8   0   9 30.7286 39.6517   7
   8   0   9 23.9964 47.3277   5
   8   0   9-36.8698 41.1590  21
   8   0   9 70.5630 51.7759  25
   8   0   9 14.4369 50.6896  26
  -8   0  -9 74.1513 60.3922  32
   8   0   9 47.2222 30.4119  16
  -8   0  -9 25.1081 53.0709  30
   8   0  10 11346.5 298.309  25
   8   0  10 11343.4 298.233  26
   8   0  10 11360.7 293.515  21
  -8   0 -10 10787.4 320.191  32
   8   0  10 11336.6 296.409  27
   8   0  10 11023.7 292.218   7
  -8   0 -10 10089.3 313.463  30
   8   0  11 65.6733 53.2368  26
   8   0  11 16.0700 51.7405  25
   8   0  11 54.1147 43.3925  21
   8   0  11 31.0421 51.0031  27
   8   0  12 1344.32 58.9175  21
   8   0  12 1212.69 64.3582  27
   8   0  13-4.85216 35.4235  11
   8   0  13 17.6765 33.3941  21
   8   0  13 46.8089 39.1527  27
   8   0  14 224.366 28.4279  11
   8   0  14 196.826 31.0465  27
   8   0  14 178.749 26.1786  21
   8   0  15 19.3494 16.6443  27
  -8  -2  21 1032.72 40.9914  14
  -8   2  21 1093.03 41.5366  14
  -8   2  21 1090.18 43.9960  21
  -8   2  21 940.506 43.6135  22
  -8  -2  20 1718.23 63.5225  22
  -8   2  20 1678.65 64.0518  21
  -8  -2  20 1713.48 61.6024  24
  -8   2  20 1557.96 61.4149  24
  -8   2  20 1657.68 60.3340  14
  -8  -2  20 1617.79 60.8006  14
  -8  -2  20 1607.09 59.0264  19
  -8   2  19 1199.94 60.5935  21
  -8  -2  19 1406.41 61.6685  22
  -8  -2  19 1167.99 57.6817  19
  -8  -2  19 1326.86 60.4618  24
  -8   2  19 1257.75 60.8333  24
  -8   2  19 1341.22 59.3545  14
  -8  -2  19 1350.96 59.8179  14
  -8  -2  18 44.8272 45.4889  22
  -8  -2  18 74.2608 37.3197  21
  -8   2  18 28.6134 48.1077  21
  -8  -2  18 34.0201 43.8849  19
  -8  -2  18 59.8943 44.1426  10
  -8   2  18 38.3899 41.3471  14
  -8  -2  18 25.2342 43.3822  14
  -8   2  18 12.9043 36.2920  25
  -8  -2  18 2.79288 45.8083  24
  -8   2  18 5.74777 46.7343  24
  -8  -2  18 40.4557 36.7251  26
  -8   2  17 319.829 42.7346  25
  -8  -2  17 324.777 49.5249  24
  -8   2  17 343.603 52.3119  24
  -8  -2  17 324.459 50.9151  22
  -8   2  17 323.571 52.5144  21
  -8  -2  17 288.264 41.0240  21
  -8  -2  17 366.640 49.7814  19
  -8  -2  17 329.024 50.9035  10
  -8  -2  17 336.793 39.9437  27
  -8   2  17 301.013 47.9340  14
  -8  -2  17 347.625 50.9604  14
  -8   2  16 4656.71 141.365  21
  -8  -2  16 4373.30 133.197  21
  -8   2  16 4589.57 134.495  25
  -8  -2  16 4796.64 140.304  24
  -8   2  16 4657.91 139.655  24
  -8  -2  16 4738.75 139.722  10
  -8   2  16 4884.96 138.289  14
  -8  -2  16 4708.61 138.585  14
  -8   2  16 4813.28 140.592  22
  -8  -2  16 4771.90 138.811  22
  -8  -2  15 598.298 45.7601  22
  -8   2  15 593.896 50.9299  22
  -8  -2  15 551.140 41.9182  21
  -8   2  15 592.921 51.3698  21
  -8   2  15 541.689 42.6606  25
  -8  -2  15 494.363 48.0066  24
  -8   2  15 499.156 49.7959  24
  -8  -2  15 571.118 50.7895  10
  -8  -2  15 549.939 34.0665   6
  -8   2  15 571.601 47.2790  14
  -8  -2  15 561.699 47.7870  14
  -8   2  14 14943.0 401.751   5
  -8  -2  14 14721.1 377.431  24
  -8   2  14 14762.7 377.977  24
  -8   2  14 14349.8 373.515  25
  -8  -2  14 14715.4 375.412  22
  -8   2  14 15148.3 377.835  22
  -8  -2  14 13931.2 372.895  21
  -8   2  14 14913.0 378.572  21
  -8  -2  14 14413.4 377.391  10
  -8  -2  14 14947.0 374.749   9
   8  -2 -14 14230.1 387.868  31
  -8  -2  14 14445.0 377.060  14
  -8   2  14 14709.8 375.135  14
  -8  -2  13 387.543 38.2345  24
  -8   2  13 279.937 37.5341  24
  -8   2  13 442.702 39.8396  22
  -8  -2  13 459.151 36.6186  22
  -8   2  13 385.855 40.6611  21
  -8   2  13 327.638 37.5470  18
  -8  -2  13 352.366 37.9092  18
  -8  -2  13 454.389 35.0597   9
  -8   2  13 345.391 36.0768  14
  -8  -2  13 428.745 37.3557  14
   8   2 -13 340.503 41.4704  31
   8   2 -12 6397.70 181.433  31
  -8  -2  12 6315.77 175.814   3
  -8  -2  12 6389.01 170.260   9
  -8  -2  11 4978.64 142.839   3
  -8  -2  11 4947.48 135.581   9
  -8   2  11 4980.10 155.419   5
   8  -2 -11 4974.27 141.977  29
   8   2 -11 5207.65 147.284  31
  -8  -2  10 6985.90 189.701   2
  -8  -2  10 6523.47 183.042   3
  -8  -2  10 6497.08 175.267   9
   8  -2 -10 6597.30 180.682  33
  -8   2  10 6982.16 194.632   5
   8  -2 -10 6925.31 183.793  29
   8   2 -10 6701.90 186.679  31
  -8   2   9 31716.3 774.675   5
   8  -2  -9 29860.8 763.165  33
   8   2  -9 30652.2 768.681  31
   8   2  -9 29039.3 759.288  29
  -8  -2   9 31729.9 767.554   3
  -8  -2   9 31603.1 770.079   2
   8  -2  -8 28862.9 742.623  33
  -8  -2   8 30817.8 751.088  30
   8   2  -8 29751.9 747.883  31
   8   2  -8 28863.4 741.117  29
  -8  -2   8 29171.9 737.845   9
  -8   2   8 30385.4 743.740   3
  -8  -2   8 31193.8 748.574   2
   8  -2  -7 18727.3 469.348  33
  -8  -2   7 18607.3 476.271  30
   8   2  -7 18468.6 474.151  31
   8   2  -7 18341.2 469.511  29
  -8  -2   7 18923.3 473.508   2
  -8   2   7 18408.1 470.725   3
   8  -2  -6 14719.6 366.940  33
  -8  -2   6 14887.5 373.291  30
   8   2  -6 14662.2 371.838  31
   8   2  -6 14568.6 368.445  29
  -8  -2   6 14187.6 369.602   2
  -8   2   6 13697.4 367.831   3
   8  -2  -5 17364.3 412.895  33
  -8  -2   5 15735.3 405.568  33
  -8   2   5 16351.7 414.728  32
   8   2  -5 16623.8 416.448  31
   8   2  -5 16914.3 415.021  29
  -8  -2   5 16966.4 418.028  30
  -8  -2   5 16524.7 414.297   2
  -8   2   5 16019.6 412.136   1
  -8   2   5 15373.7 413.837   3
   8  -2  -4 10802.4 268.431  33
  -8  -2   4 9873.56 263.082  33
  -8  -2   4 10489.9 271.026  32
  -8   2   4 10583.8 270.177  32
   8   2  -4 10275.8 271.055  29
  -8  -2   4 10656.4 273.214  30
  -8   2   4 10772.7 267.225   1
  -8   2   3 23712.2 585.345  32
  -8  -2   3 23328.3 585.323  32
   8   2  -3 22942.5 586.141  31
   8   2  -3 23755.8 586.798  29
  -8  -2   3 24230.4 588.135  30
   8   2  -3 22482.9 577.064   1
  -8   2   3 23294.4 581.841   1
  -8   2   3 23463.1 585.466   3
  -8   2   2 3357.10 97.3130  32
  -8  -2   2 3429.99 97.7370  32
  -8  -2   2 3531.78 100.673  30
   8   2  -2 3437.51 98.0717  31
   8   2  -2 3628.35 100.384  29
   8  -2  -2 3360.96 97.8050  29
  -8   2   2 3118.10 92.7566   1
  -8  -2   2 3085.17 95.1470   3
  -8   2   1 24921.1 621.243   1
  -8  -2   1 24589.6 622.609   3
  -8  -2   1 24759.1 624.472  32
  -8   2   1 24770.7 625.527  32
   8   2  -1 24852.5 625.548   4
   8  -2  -1 24835.3 624.989  29
   8   2  -1 24662.8 624.343  31
  -8  -2   1 24887.7 626.856  30
  -8  -2   0 8978.85 225.323   3
  -8   2   0 8628.34 230.389  32
  -8  -2   0 8458.76 228.238  32
   8   2   0 8348.06 227.315  31
   8   2   0 9079.13 231.104   4
   8  -2   0 8344.12 227.630  29
  -8  -2   0 8609.73 231.008  30
   8   2   0 8665.00 231.839  29
  -8  -2  -1 6381.10 167.754   3
  -8   2  -1 6685.93 177.830  32
  -8  -2  -1 6719.85 174.972  32
   8   2   1 6691.52 172.195  31
   8  -2   1 6468.70 170.558   4
   8  -2   1 6669.07 172.118  29
  -8  -2  -1 6628.92 176.557  30
   8   2   1 6516.22 177.554  29
   8  -2   1 5854.27 160.746  31
  -8  -2  -2 5939.66 164.934   3
   8   2   2 6223.79 169.586  31
  -8  -2  -2 6733.85 176.250  32
  -8   2  -2 6808.55 180.420  32
   8  -2   2 6005.99 163.560   7
   8  -2   2 6299.50 171.158   4
   8  -2   2 6560.59 171.463  29
   8   2   2 6578.76 179.794  29
  -8  -2  -2 6694.92 178.791  30
  -8  -2  -3 8603.71 227.279  32
  -8   2  -3 8746.86 231.588  32
   8  -2   3 8302.19 221.271   4
   8  -2   3 8204.84 213.736   7
   8  -2   3 8085.59 218.818  29
  -8  -2  -3 8121.68 229.022  30
   8  -2   4 1042.60 47.7941   4
   8   2   4 971.208 59.4529   4
   8  -2   4 978.212 41.4467   7
  -8  -2  -4 1013.82 54.7582  32
  -8   2  -4 1009.26 61.6192  32
   8   2   5 5411.50 162.417   4
   8  -2   5 4981.94 149.548   4
  -8  -2  -5 5216.90 158.204  32
  -8   2  -5 5220.37 164.039  32
   8  -2   5 5093.46 149.559   5
   8  -2   5 5314.39 142.290   7
  -8  -2  -6 70.2929 43.3870  32
  -8   2  -6 120.410 52.3382  32
   8  -2   6 157.414 32.3508  17
   8  -2   6 82.8072 31.7172  16
   8   2   6 77.9667 35.8892  27
   8  -2   6 106.162 34.7572  25
   8  -2   6 97.5851 37.8312  26
  -8   2  -6 67.6859 27.7710  13
   8   2   6 76.0434 50.9380   4
   8   2   6 75.7699 35.2824  11
   8  -2   6 80.7426 30.7689   5
   8   2   6 95.5548 50.6795   5
   8  -2   6 76.4117 32.2988   7
   8   2   7 3044.17 97.9708  27
   8  -2   7 2971.82 97.6263  26
   8  -2   7 2926.06 96.0703  25
  -8   2  -7 2970.54 89.9695  13
   8   2   7 2897.50 90.5306  21
   8  -2   7 2807.53 91.6561  16
   8   2   7 2951.50 95.8840  11
  -8  -2  -7 3107.66 113.465  32
  -8   2  -7 3108.90 121.371  32
   8   2   7 2977.42 91.3301   7
   8  -2   7 3092.90 94.2065   7
   8   2   7 3404.36 125.370   5
   8   2   8 10214.6 263.011  27
   8  -2   8 9837.59 263.116  26
   8  -2   8 9711.89 260.547  25
  -8   2  -8 9691.15 254.741  13
   8   2   8 9606.59 255.856  21
   8  -2   8 9692.90 255.843  16
   8   2   8 9967.79 260.240  11
  -8   2  -8 9434.55 284.818  32
  -8  -2  -8 9520.88 276.815  32
   8   2   8 9543.01 256.149   7
   8  -2   8 9786.75 259.451   7
   8   2   8 10327.7 289.091   5
   8  -2   9 621.432 53.3643  25
   8  -2   9 612.151 57.0717  26
   8   2   9 537.480 43.5102  21
  -8  -2  -9 501.957 56.8402  32
  -8   2  -9 570.946 70.9624  32
   8  -2   9 536.773 40.5789  16
   8   2   9 571.135 42.2181   7
   8   2   9 514.471 69.4436   5
   8   2   9 654.819 57.7684  27
   8  -2  10 202.625 48.5102  21
   8   2  10 230.622 39.3607  21
   8   2  10 201.275 52.8460  27
   8  -2  10 214.560 51.0435  27
   8  -2  10 221.665 31.8279  16
   8   2  10 193.544 36.2559   7
   8  -2  10 213.786 52.8368  26
   8  -2  10 233.260 48.0556  25
   8   2  11 243.420 38.2358  21
   8  -2  11 301.161 48.5740  21
   8   2  11 302.265 49.6490  27
   8  -2  11 323.967 52.5606  27
   8  -2  11 234.324 36.1620   9
   8   2  11 230.874 34.0183   7
   8  -2  11 347.109 51.2889  26
   8  -2  11 328.189 46.0657  25
   8   2  12 273.021 41.4591  11
   8  -2  12 233.729 29.5137   9
   8  -2  12 324.324 48.3895  26
   8   2  12 237.983 33.6828  21
   8  -2  12 266.861 43.0601  21
   8  -2  12 227.110 44.5701  27
   8   2  12 268.722 46.0016  27
   8  -2  13 6837.91 172.864  21
   8   2  13 6817.17 173.965  27
   8  -2  13 6541.14 173.492  27
   8  -2  14 1407.40 47.2346  11
   8  -2  14 1411.47 48.3856  27
   8   2  14 1434.61 49.3090  27
   8  -2  14 1310.44 47.9589  21
  -8  -4  21 334.543 18.9282  25
  -8  -4  21 397.222 19.5070  22
  -8  -4  20 1348.74 49.2991  25
  -8  -4  20 1291.00 48.1835  19
  -8  -4  20 1422.71 48.3005  22
  -8  -4  19 1246.85 53.7548  25
  -8  -4  19 1119.24 48.4691  26
  -8  -4  19 1119.95 41.6229  14
  -8   4  18 312.968 46.4196  21
  -8  -4  18 353.007 44.5317  22
  -8  -4  18 345.419 47.5003  25
  -8  -4  18 299.428 33.3269  14
  -8   4  17 60.8563 49.9433  21
  -8  -4  17 81.7104 45.7279  22
  -8  -4  17 42.1163 49.9193  25
  -8  -4  17 90.2199 32.6742  24
  -8   4  17 79.5535 31.9237  14
  -8  -4  17 123.803 35.2335  14
  -8  -4  17 72.9594 45.7128  10
  -8  -4  16 4200.33 118.657  22
  -8   4  16 3789.69 120.689  21
  -8  -4  16 3973.56 117.158  10
  -8  -4  16 3504.03 108.929  24
  -8   4  16 3629.97 109.774  24
  -8  -4  16 3787.76 119.843  25
  -8  -4  16 3940.57 112.117  14
  -8   4  16 3651.77 109.479  14
  -8   4  15 132.526 51.4323  21
  -8   4  15 208.275 37.3774  24
  -8  -4  15 177.045 52.4409  25
  -8   4  15 183.796 34.6465  14
  -8  -4  15 249.154 40.6425  14
  -8  -4  15 173.075 46.6531  10
  -8  -4  15 149.218 46.1001  22
  -8   4  14 8765.30 242.141  21
  -8  -4  14 8817.69 237.838  22
  -8   4  14 9133.17 241.432  22
  -8   4  14 8639.73 233.727  24
  -8  -4  14 9073.22 238.922  10
  -8  -4  14 9473.61 262.169   2
  -8   4  14 8820.61 232.904  14
  -8  -4  14 8903.66 235.868  14
  -8   4  13 3041.72 96.8001  22
  -8   4  13 2826.23 98.0820  21
  -8  -4  13 2934.23 93.0520   9
  -8   4  13 2755.49 84.6697   8
  -8  -4  13 2996.85 94.0063  10
  -8   4  13 2842.15 87.8065  24
  -8  -4  13 2848.46 101.757   3
  -8  -4  13 3056.65 115.592   2
  -8  -4  13 2811.84 89.9065  14
  -8  -4  12 629.559 40.0024  14
  -8   4  12 706.000 46.6081  22
  -8   4  12 584.015 48.7374  21
   8  -4 -12 648.924 52.8091  33
   8   4 -12 683.882 51.8991  31
  -8   4  12 691.277 37.9588   8
  -8  -4  12 688.937 46.0572   9
  -8   4  12 744.836 61.3410   5
  -8  -4  12 604.020 52.7304   3
  -8  -4  12 703.536 63.7404   2
  -8   4  11 3977.35 116.007  22
  -8  -4  11 3901.20 116.619  20
   8  -4 -11 3737.84 126.612  33
   8   4 -11 3774.04 127.671  31
  -8  -4  11 4278.49 136.821   2
  -8  -4  11 4015.08 114.378   9
  -8   4  11 3872.21 110.244   8
  -8   4  11 4096.19 136.057   5
  -8   4  10 3313.50 97.0891   8
  -8  -4  10 3320.82 99.3566   9
   8  -4 -10 3592.18 113.487  33
   8   4 -10 3423.35 114.379  31
   8  -4  -9 7379.45 203.897  33
   8   4  -9 7478.90 207.118  31
  -8  -4   9 7311.43 212.971  30
  -8   4   9 7118.63 190.019   8
  -8  -4   9 7127.58 190.658   9
   8  -4  -8 12692.1 338.047  33
  -8  -4   8 13481.4 343.128   2
   8   4  -8 12601.8 340.452  31
  -8  -4   8 12320.4 345.262  30
  -8   4   8 12710.8 324.959   8
   8  -4  -7 285.057 36.7148  33
  -8  -4   7 308.785 45.7367   2
   8   4  -7 254.800 43.5820  31
  -8  -4   7 249.240 44.7655  30
  -8   4   7 299.217 27.3454   8
  -8  -4   6 29829.6 736.284  30
  -8   4   6 29551.9 731.852   1
   8  -4  -6 30244.3 731.709  33
   8   4  -6 29130.4 733.014  31
  -8  -4   5 19130.9 497.428  30
   8   4  -5 20062.2 490.331   1
  -8   4   5 19517.8 494.321   1
   8  -4  -5 19715.3 494.685  33
   8   4  -5 19028.2 495.367  31
  -8  -4   5 17923.4 486.276  33
  -8  -4   4 2206.39 84.8039  30
  -8   4   4 2348.80 80.1103   1
   8   4  -4 2226.30 73.9147   1
   8   4  -4 2168.57 68.4674   4
  -8  -4   4 2130.41 72.7357  33
   8  -4  -4 2301.25 82.1096  33
  -8  -4   3 1695.54 71.8318  30
   8   4  -3 1588.48 58.0864   1
  -8   4   3 1625.31 64.6882   1
   8   4  -3 1544.19 55.5082   4
   8  -4  -3 1649.44 67.0205  33
  -8  -4   3 1621.22 59.9782  33
  -8   4   3 1646.57 52.9745  32
  -8  -4   2 536.788 46.4501  30
   8   4  -2 467.111 32.7302   1
  -8   4   2 414.529 39.8908   1
   8   4  -2 486.359 33.0403   4
   8  -4  -2 546.696 47.7784  33
   8   4  -2 561.886 46.9677  31
  -8  -4   2 575.984 37.9623  33
  -8   4   2 505.864 29.9174  32
  -8  -4   1 327.908 44.5783  30
   8   4  -1 348.523 41.6231  31
   8   4  -1 301.134 31.9923   4
  -8   4   1 302.756 37.5744   1
   8   4  -1 300.757 28.4336   1
  -8   4   1 362.632 29.5075  32
  -8  -4   1 320.022 33.5022  33
  -8  -4   1 331.641 25.4793  32
   8   4   0 20660.6 540.026  31
  -8   4   0 20176.1 531.480  32
  -8  -4   0 21223.9 542.552  30
  -8   4   0 22026.8 538.578   1
   8   4   0 21647.8 535.352   4
   8  -4   0 20107.9 536.452  29
   8   4   1 8776.19 248.606  31
  -8   4  -1 8847.02 241.953  32
  -8  -4  -1 9363.54 252.530  30
  -8  -4  -1 9198.71 242.136   3
   8   4   1 9462.16 245.638   4
   8  -4   1 8625.88 243.729  29
  -8   4  -2 6700.58 190.309  32
  -8  -4  -2 7280.15 201.800  30
   8  -4   2 6723.38 188.152  29
   8   4   2 6640.69 192.734   4
   8   4   3 15698.2 410.428   5
  -8   4  -3 14851.2 402.037  32
   8  -4   3 15171.5 391.677  17
   8   4   3 15219.3 404.748   4
  -8  -4  -3 15703.2 410.983  30
   8  -4   3 15617.8 392.047  16
   8   4   3 15138.4 393.515  27
   8   4   4 1635.36 68.0574  27
   8   4   4 1739.84 84.8427   5
  -8   4  -4 1775.90 62.4657  23
   8   4   4 1618.55 77.0014   4
   8  -4   4 1703.35 64.4832  16
  -8   4  -4 1659.60 74.9606  32
  -8  -4  -4 1770.99 86.1131  30
  -8  -4  -5 2937.17 114.877  30
   8   4   5 2930.07 96.5439  27
  -8   4  -5 2897.28 90.9002  13
  -8   4  -5 2860.28 89.1107  23
  -8   4  -5 2865.22 105.521  32
   8  -4   5 2829.55 93.1061  17
   8   4   5 3020.17 115.255   5
   8  -4   5 2816.44 91.5592  16
  -8  -4  -6 402.437 61.2080  30
   8   4   6 403.950 48.6342  27
  -8   4  -6 417.262 42.2973  13
  -8   4  -6 458.519 37.3755  23
   8  -4   6 428.331 41.3337  19
  -8   4  -6 382.341 53.1177  32
   8  -4   6 340.037 42.5778  17
   8  -4   6 391.235 42.3963  16
   8   4   6 406.971 62.7633   5
   8   4   7 365.455 34.1374   7
   8   4   7 290.239 63.0846   5
  -8   4  -7 287.905 42.7278  13
  -8   4  -7 296.903 52.7029  32
   8  -4   7 324.855 45.6892  17
  -8  -4  -7 346.952 60.1959  30
   8  -4   7 304.408 43.5952  16
   8   4   7 311.952 51.7604  27
   8   4   8 496.795 36.1177   7
   8   4   8 600.784 69.6302   5
   8   4   8 294.585 54.9502  27
   8  -4   8 368.798 51.5413  26
   8  -4   8 400.713 40.4886  22
  -8   4  -8 342.450 54.7951  32
   8  -4   8 462.982 46.1401  17
  -8  -4  -8 354.783 61.2552  30
   8  -4   8 413.339 42.0795  16
  -8   4  -8 425.906 43.3147  13
   8  -4   9 4068.93 124.389  26
   8  -4   9 3867.54 116.400  22
   8   4   9 4130.82 128.204  27
   8  -4   9 4045.91 117.866  16
   8   4   9 4055.74 113.937   7
  -8   4  -9 4313.01 120.054  13
   8  -4  10 2838.85 92.7073  26
   8  -4  10 2963.15 94.4735  21
   8  -4  10 2714.45 87.3996   9
   8   4  10 2763.99 91.0859  28
   8   4  10 2727.20 94.9312  27
  -8   4 -10 2709.82 84.4255  13
   8  -4  11 2682.19 86.9646  21
  -8   4 -11 2734.47 78.4407  13
   8   4  11 2675.64 89.6854  27
   8   4  11 2519.20 83.6004  28
   8  -4  11 2679.20 88.3125  27
   8  -4  11 2625.75 87.0261  26
   8  -4  11 2698.74 83.0861   9
   8   4  12 1105.36 50.1417  27
   8  -4  12 1163.52 49.3703  27
   8  -4  12 1088.81 49.3358  21
   8  -4  12 1042.92 48.1577  26
   8  -4  12 1106.70 42.6239   9
   8  -4  13 1848.37 58.2895  27
   8   4  13 1983.35 60.2477  27
   8  -4  13 1946.26 59.5544  21
  -8  -6  19 482.832 21.1453  22
  -8  -6  19 508.765 23.1797  19
  -8  -6  18 1794.14 57.1930  22
  -8  -6  18 1714.87 52.7327  25
  -8  -6  17-18.1678 31.1095  22
   8   6 -17 25.3838 25.0097  23
  -8  -6  17 0.62130 33.2390  19
  -8  -6  17 5.45248 26.0069  25
  -8  -6  16 1010.38 48.9039  22
   8   6 -16 971.236 47.7985  23
  -8  -6  16 1096.11 53.7110  19
  -8  -6  15 1478.88 61.9173  22
   8   6 -15 1457.98 62.5810  23
  -8  -6  15 1361.36 58.8356  25
  -8  -6  15 1443.32 57.1623  10
  -8  -6  14 406.944 42.8255  25
  -8  -6  14 436.942 41.6310  10
  -8  -6  13 17.2940 36.7239  10
  -8  -6  13 32.7994 33.1481  17
   8   6 -13 80.9657 34.5028  15
  -8   6  13 42.8425 33.6436   8
   8  -6 -12 818.991 64.9259  33
  -8  -6  12 990.062 50.7119  17
  -8   6  12 1026.49 50.5472   8
  -8  -6  12 891.826 49.7443  10
  -8  -6  12 1029.24 74.2273   2
   8   6 -12 954.838 50.6624  15
   8  -6 -11 2574.91 102.692  33
  -8  -6  11 2565.51 85.2060  17
  -8   6  11 2739.07 85.5197   8
  -8  -6  11 2398.70 82.0494  10
  -8  -6  11 2827.47 111.303   2
   8   6 -11 2620.36 86.1256  15
   8  -6 -10 8944.97 271.921  33
   8   6 -10 8995.85 270.622  31
  -8  -6  10 9866.65 254.417  17
  -8   6  10 10075.5 253.808   8
  -8  -6  10 9202.46 249.736  10
  -8  -6  10 9938.54 277.540   2
   8   6 -10 9872.67 254.397  15
   8  -6  -9 2154.27 93.6937  33
   8   6  -9 2133.99 95.1275  31
  -8  -6   9 2132.54 73.8263  17
  -8   6   9 1998.67 72.7425   8
  -8  -6   9 2071.25 73.7803  20
   8   6  -9 1966.40 74.5734  15
  -8  -6   9 1996.56 95.8017   2
   8   6  -8 6864.78 203.810   1
  -8  -6   8 6575.96 211.788  30
  -8  -6   8 6784.56 186.272  20
  -8   6   8 7032.20 187.078   8
  -8  -6   8 7051.46 187.745  17
   8   6  -8 6769.82 187.576  15
   8  -6  -8 7100.41 206.466  33
   8   6  -8 6729.72 207.887  31
   8   6  -7 5320.59 145.935  15
  -8   6   7 4920.81 140.279  23
  -8  -6   7 5013.46 143.224  20
  -8  -6   7 5347.19 145.566  17
   8  -6  -7 4973.20 162.890  33
   8   6  -7 4988.44 166.701  31
  -8  -6   7 5128.83 168.748  30
  -8   6   6 338.132 35.1545  15
   8   6  -6 367.615 39.7642  15
  -8   6   6 326.829 33.0139  23
  -8  -6   6 325.775 33.9709  20
   8   6  -6 391.373 45.8780   1
  -8   6   6 368.565 55.9992   1
  -8  -6   6 461.350 55.3365   2
  -8   6   6 307.059 39.0820   8
  -8  -6   6 239.233 39.9591  33
   8  -6  -6 350.860 54.4818  33
   8   6  -6 371.774 56.8724  31
  -8  -6   6 323.871 56.0015  30
  -8   6   5 98.1351 31.0378  15
  -8   6   5 62.5202 30.7407  23
  -8  -6   5 107.758 29.0740  20
   8   6  -5 56.1887 37.8788   1
  -8   6   5 118.616 49.5232   1
   8   6  -5 104.732 53.6894  31
  -8  -6   5 105.993 54.7188  30
  -8  -6   5 136.330 37.8293  33
   8  -6  -5 143.180 47.1958  33
  -8   6   5 84.4451 35.0595   8
  -8  -6   4 1938.02 81.0321  33
   8   6  -4 2144.56 94.1661  31
   8  -6  -4 2135.45 92.9262  33
  -8   6   4 2233.66 92.9396   1
   8   6  -4 2162.91 82.6456   1
  -8   6   4 2111.72 71.2616  23
  -8   6   4 2157.89 70.9919   8
  -8  -6   4 2186.10 95.2363  30
  -8   6   4 2027.10 70.4430  15
   8   6  -4 2032.42 71.9007  15
  -8   6   3 2922.40 91.5179  15
   8   6  -3 2944.90 90.2731  15
  -8   6   3 2997.08 86.3899  13
  -8   6   3 2918.32 91.4741  23
  -8   6   3 2965.00 91.4279   8
  -8   6   3 3214.14 113.209   1
   8   6  -3 3032.16 102.813   1
   8  -6  -3 2912.88 87.6396  17
  -8  -6   3 2727.69 104.091  33
   8  -6  -3 2921.62 113.814  33
  -8  -6   3 2921.57 114.110  30
  -8  -6   2 51254.0 1275.53  30
   8   6  -2 50639.2 1253.71  28
  -8   6   2 49826.9 1250.41  13
  -8   6   2 50843.7 1253.80  23
  -8   6   2 50785.8 1251.63   8
   8   6  -2 50430.0 1265.07   1
  -8   6   2 52587.7 1273.60   1
   8  -6  -2 50225.3 1251.89  17
   8   6  -2 49511.7 1275.41  31
  -8  -6   2 49841.9 1267.74  33
   8   6  -2 48903.5 1251.61  15
  -8  -6   1 2175.87 97.1634  30
   8   6  -1 2390.48 80.1144  28
  -8   6   1 2436.33 75.1025  13
  -8   6   1 2404.18 79.3440  23
  -8   6   1 2450.63 76.1954   8
  -8   6   1 2569.91 98.3623   1
   8  -6  -1 2319.82 78.0322  17
  -8  -6   1 2031.45 91.9796  33
   8   6  -1 2095.66 100.294  31
   8   6  -1 2338.80 75.1583  15
  -8   6   1 2519.57 79.7872  15
   8   6   0 2188.47 78.5781  28
   8  -6   0 2125.92 87.9843  29
  -8   6   0 2281.62 72.1765  13
  -8  -6   0 2141.00 89.4684  33
   8  -6   0 2102.70 75.0765  17
  -8   6   0 2297.96 94.5231   1
  -8   6   0 2145.57 71.9688   8
  -8  -6   0 2213.90 97.8457  30
  -8   6   0 2244.89 75.7283  15
   8   6   0 2197.87 70.8678  15
   8  -6   0 2262.84 78.0308  16
  -8  -6  -1 962.133 70.6619  30
   8   6   1 947.459 55.1213  28
   8  -6   1 849.842 56.3566  29
  -8   6  -1 886.635 47.4334  13
  -8   6  -1 907.511 52.7807  23
  -8   6  -1 911.704 43.4663   8
  -8   6  -1 893.595 64.6499   1
   8  -6   1 988.753 50.6384  17
  -8  -6  -1 910.761 62.9596  33
  -8   6  -1 967.052 51.1261  15
   8  -6   1 945.923 53.5169  16
  -8  -6  -2 650.187 62.3602  33
   8  -6   2 572.071 47.5989  17
  -8   6  -2 610.977 58.3201   1
  -8  -6  -2 681.268 63.4769  30
   8   6   2 673.040 50.7128  28
  -8   6  -2 611.589 42.4769  13
  -8   6  -2 602.313 47.5805  23
  -8   6  -2 588.012 37.0765   8
   8   6   2 652.297 54.1243   5
   8  -6   2 687.642 49.6174  16
  -8   6  -2 633.907 45.2357  15
  -8  -6  -3 4447.18 158.843  33
   8  -6   3 4808.85 140.463  17
   8   6   3 4646.70 143.652  28
  -8   6  -3 4969.69 138.790  13
  -8   6  -3 4880.73 139.835  23
  -8   6  -3 4845.61 157.064   1
  -8  -6  -3 4615.46 160.036  30
  -8   6  -3 5008.45 138.259  15
   8   6   3 4840.82 154.557   5
   8   6   4 2734.46 98.0522  28
   8   6   4 2852.92 97.6071  27
   8   6   4 2849.98 107.925   5
  -8   6  -4 2740.45 91.9091  23
  -8   6  -4 2954.79 108.737   1
  -8  -6  -4 2432.08 110.154  30
   8  -6   4 2660.16 92.2656  17
   8  -6   4 2633.57 93.4791  16
  -8   6  -4 2773.38 89.3265  15
  -8  -6  -4 2611.01 112.162  33
  -8  -6  -5 4687.33 166.686  33
  -8  -6  -5 4931.59 167.026  30
  -8   6  -5 4895.33 145.794  13
  -8   6  -5 5039.41 161.512   1
   8   6   5 5141.71 153.624  28
   8   6   5 5204.16 152.669  27
   8   6   5 5362.59 166.725   5
  -8   6  -5 5205.09 146.184  23
   8  -6   5 5263.31 148.494  16
  -8   6  -6 14675.9 369.874  23
  -8   6  -6 14556.2 370.360  13
   8  -6   6 13884.5 370.585  16
   8   6   6 14136.1 374.133  27
  -8   6  -7 3158.70 97.9982  23
   8  -6   7 3270.20 102.313  17
   8  -6   7 3309.46 98.8262   9
   8   6   7 3068.48 106.178  27
   8  -6   7 3026.75 100.131  16
  -8   6  -7 3434.42 101.445  13
   8   6   8 1598.00 67.6526  28
   8   6   8 1629.89 68.3212  27
  -8   6  -8 1539.52 56.6099  23
   8  -6   8 1485.59 56.8311  22
   8  -6   8 1410.41 61.7120  17
   8  -6   8 1573.72 60.0798   9
  -8   6  -8 1481.51 60.7871  13
   8  -6   8 1507.09 59.2319  16
   8  -6   8 1562.63 58.8430  26
   8  -6   9 2603.72 81.5638  26
   8  -6   9 2595.01 78.7655  22
   8  -6   9 2866.79 83.0063   9
   8   6   9 2601.80 87.0738  28
  -8   6  -9 2833.49 83.3479  13
   8  -6  10 310.299 32.6157  21
  -8   6 -10 263.561 28.5749  13
   8  -6  10 288.827 27.5436   9
   8   6  10 289.363 32.4534  28
   8  -6  10 242.673 26.8112  26
   8  -6  11 3486.41 86.4617  21
  -8   6 -11 3408.90 83.3591  13
   8  -6  12 306.735 15.8410  21
   8  -6  12 367.465 16.4437  11
   8   8 -16 8.06349 11.9691  23
   8   8 -15 616.847 29.1697  23
  -8  -8  15 521.638 24.5903  19
  -8  -8  14 906.424 36.9538  22
   8   8 -14 941.651 41.2108  23
  -8  -8  14 887.330 35.9953  19
  -8  -8  13 94.5446 26.3059  17
   8   8 -13 104.898 33.2968  23
   8   8 -13 109.211 24.6890  15
  -8  -8  12 83.4746 31.4255  17
   8   8 -12 133.342 30.0749  15
  -8   8  11 1150.40 49.0488   8
   8   8 -11 1105.31 50.9759  15
  -8  -8  11 1090.78 51.0609  17
   8   8 -10 105.189 39.6844  15
  -8  -8  10 195.987 40.4308  17
   8   8 -10 100.370 40.4180  23
  -8   8  10 140.407 35.5012   8
  -8  -8   9 3686.50 110.511  17
   8   8  -9 3756.40 110.120  15
   8   8  -9 3411.01 110.745  23
   8   8  -8 72.8728 41.6008  15
   8   8  -8 86.3991 39.8715  23
  -8   8   8 65.6895 40.1049   8
  -8   8   7 893.615 51.9991   8
   8   8  -7 758.063 49.6822  23
   8   8  -7 912.214 54.3915  15
  -8   8   6 467.351 43.1423   8
   8   8  -6 350.203 40.4503  23
  -8   8   6 383.231 33.7032  23
  -8  -8   6 400.667 48.0855  17
   8  -8  -6 460.409 38.2553  16
  -8   8   5 364.095 43.1593   8
   8   8  -5 298.101 36.8263  23
  -8   8   5 325.678 36.4325  23
   8  -8  -5 361.236 40.2568  16
  -8  -8   5 425.178 44.7940  17
   8   8  -5 412.547 43.0446  15
  -8   8   4 3177.44 98.9476   8
   8   8  -4 3122.46 100.706  15
  -8   8   4 3181.06 99.8844  15
   8  -8  -4 3291.75 99.4824  16
  -8   8   4 3217.68 98.2477  23
   8   8  -4 3088.53 93.3369  23
  -8  -8   4 3251.27 102.761  17
  -8   8   3 2314.49 76.3424   8
   8   8  -3 2298.37 77.9026  15
  -8   8   3 2337.96 80.3528  15
   8  -8  -3 2320.97 80.4303  16
  -8   8   3 2327.85 78.5613  23
   8  -8  -3 2187.33 73.9110  17
  -8  -8   3 2307.60 80.4665  17
  -8   8   2 2042.29 70.7468   8
   8   8  -2 2076.48 71.4363  15
  -8   8   2 1991.30 76.0486  15
   8  -8  -2 2148.89 75.5330  16
  -8   8   2 1959.29 73.7499  23
   8  -8  -2 1995.49 70.3708  17
  -8  -8   2 2074.43 75.9289  17
  -8  -8   1 1926.86 70.1770  17
   8  -8  -1 1950.20 68.5364  17
  -8   8   1 1925.49 64.9038   8
  -8   8   1 1713.38 60.7276  13
   8  -8  -1 1882.05 71.9030  16
   8   8  -1 1875.99 65.5862  15
  -8   8   1 1819.31 71.7356  23
  -8   8   0 1149.55 56.0034  23
  -8  -8   0 1244.14 55.2793  17
   8  -8   0 1138.73 54.9349  17
  -8   8   0 1215.53 48.0296   8
  -8   8   0 1142.78 47.7149  13
  -8   8   0 1129.47 58.1707  15
   8  -8   0 1221.69 59.6848  16
   8   8   0 1098.03 47.5921  15
   8   8   0 1172.26 57.3781  28
  -8  -8  -1 411.246 39.2154  17
   8  -8   1 397.498 43.4044  17
  -8   8  -1 369.089 30.3640   8
  -8   8  -1 309.735 34.7294  13
  -8   8  -1 366.516 42.5510  15
   8  -8   1 406.749 47.3097  16
   8   8   1 355.412 46.2430  28
  -8   8  -2 3431.50 101.587  13
   8  -8   2 3515.43 106.480  17
  -8  -8  -2 3619.18 101.088  17
   8  -8   2 3409.65 107.095  16
   8   8   2 3360.10 109.136  28
  -8   8  -3 285.432 35.1911  13
  -8   8  -3 332.726 43.1463  23
   8   8   3 394.427 44.8385  28
   8  -8   3 315.193 42.0807  17
  -8   8  -4 2664.25 83.5500  13
   8   8   4 2796.61 90.9797  28
   8  -8   4 2867.10 88.2363  17
  -8   8  -4 2783.89 87.6366  23
  -8   8  -5 3931.17 113.540  23
  -8   8  -5 4053.51 111.874  13
   8  -8   5 4056.39 114.393  17
   8  -8   5 3994.97 114.121  16
   8   8   5 3926.15 116.910  28
  -8   8  -6 5915.96 162.268  23
  -8   8  -6 6248.62 162.029  13
   8  -8   6 6027.78 162.669  16
   8   8   6 6376.86 166.097  28
   8  -8   6 6120.68 163.543  17
   8  -8   7 2886.86 79.8870  16
  -8   8  -7 2952.71 79.3495  23
  -8   8  -8 109.056 13.9201  23
  -8   8  -9 74.3109 10.5812  13
  -8 -10  10 320.828 18.2419  17
   8  10 -10 314.602 17.0616  15
   8  10  -9 258.468 20.8863  15
  -8 -10   8 1146.02 39.8239  17
   8  10  -8 1090.70 38.6770  15
  -8 -10   7 3127.65 87.2459  17
  -8  10   6 1961.02 57.9335   8
  -8 -10   6 1949.17 60.5231  17
   8  10  -6 1959.83 59.5770  15
  -8  10   5 1934.04 55.1088   8
  -8 -10   5 1888.54 58.0659  17
   8  10  -5 1901.81 56.8471  15
  -8  10   4 4841.79 129.212   8
   8 -10  -4 4819.83 129.368  16
   8  10  -4 5068.43 130.352  15
  -8 -10   4 5138.64 131.863  17
   8 -10  -3 95.1461 21.5106  16
  -8 -10   3 89.1968 23.8662  17
   8 -10  -2 494.746 29.5199  16
  -8 -10   2 557.628 26.9239  17
   8 -10  -1 193.041 24.7653  16
  -8 -10   1 219.053 18.9080  17
   8 -10   0 1275.52 40.6581  16
  -8  10   0 1198.95 38.5886  23
   8 -10   1 598.202 27.6529  16
   8 -10   1 531.024 22.0326  17
  -8  10  -1 551.341 25.8007  23
   8 -10   2 2144.46 56.1907  16
  -8  10  -2 2051.97 55.2070  23
   8 -10   3 1661.72 47.0069  16
  -9  -1  22 316.546 26.1002  22
  -9   1  22 303.076 25.3407  14
  -9  -1  22 314.309 24.2731  14
  -9  -1  22 281.325 25.8287  25
  -9  -1  21 538.591 38.4462  22
  -9   1  21 578.417 37.1377  21
  -9  -1  21 536.204 39.0789  24
  -9   1  21 505.880 39.9449  24
  -9  -1  21 472.162 39.7210  25
  -9  -1  21 540.586 38.5284  14
  -9   1  21 466.641 37.3586  14
  -9   1  20 149.510 41.8886  22
  -9  -1  20 140.210 40.5760  22
  -9  -1  20 129.833 41.9203  24
  -9   1  20 53.3394 41.7026  24
  -9   1  20 135.347 35.3221  25
  -9  -1  20 118.945 41.1180  25
  -9   1  20 142.393 39.1832  14
  -9  -1  20 53.8063 39.7225  14
  -9   1  20 97.8234 39.0547  21
  -9   1  19 2119.36 79.6359  22
  -9  -1  19 2250.14 79.4290  22
  -9   1  19 2102.46 79.5511  21
  -9  -1  19 1890.74 73.5995  21
  -9  -1  19 2045.11 72.8358  19
  -9  -1  19 2031.39 81.6519  24
  -9   1  19 1997.50 79.4715  24
  -9   1  19 2105.88 75.4087  25
  -9  -1  19 2145.59 83.3717  25
  -9   1  19 2173.50 79.5157  14
  -9  -1  19 2112.17 80.8640  14
  -9  -1  18 402.900 50.8305  22
  -9   1  18 332.191 49.8299  22
  -9   1  18 361.173 48.4278  21
  -9  -1  18 306.185 42.8589  21
  -9  -1  18 388.359 44.6309  19
  -9  -1  18 443.111 44.6992  10
  -9   1  18 357.672 46.0044  25
  -9  -1  18 401.835 54.3577  24
  -9   1  18 330.108 54.8551  24
  -9  -1  18 345.771 53.1037  25
  -9   1  18 351.917 49.0531  14
  -9  -1  18 269.330 48.2566  14
  -9  -1  17 2496.65 84.4314  21
  -9  -1  17 2598.23 85.3111  19
  -9   1  17 2353.05 88.2636  21
  -9   1  17 2448.75 86.7982  22
  -9  -1  17 2413.38 88.4374  22
  -9   1  17 2381.06 77.0716  10
  -9  -1  17 2544.47 85.8439  10
  -9  -1  17 2233.22 77.5210  26
  -9   1  17 2295.68 84.6986  25
  -9  -1  17 2328.74 92.2520  24
  -9   1  17 2309.22 90.3504  24
  -9  -1  17 2524.21 91.6350  25
  -9   1  17 2529.53 88.1162  14
  -9  -1  17 2341.19 88.0697  14
  -9   1  16 2891.52 99.4595  21
  -9  -1  16 2844.60 94.3664  21
  -9  -1  16 3108.30 96.9611  19
  -9   1  16 2991.58 98.6040  22
  -9  -1  16 3192.32 99.0471  22
  -9   1  16 2846.29 89.1400  10
  -9  -1  16 2917.50 97.4542  10
  -9   1  16 2947.11 97.6775  14
  -9  -1  16 2971.78 100.319  14
  -9   1  16 2871.93 95.9788  25
  -9  -1  16 3208.78 103.293  25
  -9  -1  16 2885.38 101.850  24
  -9   1  16 3001.03 101.135  24
  -9  -1  15 918.813 55.3739  24
  -9   1  15 799.205 57.1516  24
  -9   1  15 927.478 48.7080  25
  -9  -1  15 925.446 57.9687  25
  -9   1  15 992.683 53.3316  22
  -9  -1  15 949.005 53.2598  22
  -9   1  15 952.085 53.1463  21
  -9  -1  15 924.421 48.1038  21
  -9   1  15 824.924 43.2281  10
  -9  -1  15 989.262 51.5183  10
  -9   1  15 951.685 53.3144  14
  -9  -1  15 900.681 53.9416  14
  -9  -1  15 841.353 37.9376   6
  -9  -1  14 3067.85 91.8252   6
  -9  -1  14 3313.96 102.534  24
  -9   1  14 3134.85 103.427  24
  -9   1  14 3455.40 99.1315  25
  -9   1  14 3271.15 99.6354  22
  -9  -1  14 3383.15 99.5982  22
  -9   1  14 3299.89 100.320  21
  -9  -1  14 3136.09 96.9182  21
   9   1 -14 3200.52 108.485  31
   9  -1 -14 3350.93 110.938  31
  -9  -1  14 3328.81 102.115  18
  -9   1  14 3500.78 102.872  18
  -9   1  14 3279.60 94.9767  10
  -9  -1  14 3359.55 101.047  10
  -9   1  14 3210.58 100.520  14
  -9  -1  14 3194.73 101.064  14
  -9  -1  13 1925.93 66.3176   3
   9   1 -13 2020.57 77.6564  31
   9  -1 -13 1984.42 79.5784  31
  -9  -1  13 2006.61 61.6772   6
  -9  -1  12 1276.78 51.3804   3
  -9   1  12 1315.98 47.9512   3
   9   1 -12 1304.30 59.7185  31
   9  -1 -12 1333.26 61.3012  31
  -9   1  12 1274.45 41.6166   6
  -9  -1  11 14086.0 351.327   3
  -9   1  11 13886.4 348.677   3
  -9  -1  11 14431.1 359.424   2
   9   1 -11 14586.9 357.120  31
   9  -1 -11 13425.3 348.851  29
  -9   1  11 12840.6 340.735   6
   9   1 -10 540.038 28.4330  29
   9  -1 -10 607.319 33.5762  29
   9   1 -10 585.202 41.7814  31
  -9  -1  10 535.613 35.8073   3
  -9   1  10 536.506 32.2981   3
  -9  -1  10 556.455 42.4753   2
  -9  -1   9 13395.9 321.875   3
  -9  -1   9 13335.8 324.334   2
  -9   1   9 12954.3 319.332   3
   9   1  -9 11828.7 316.094  29
   9  -1  -9 12126.5 319.465  29
   9   1  -9 12541.4 323.826  31
   9  -1  -9 11751.9 312.448  33
  -9  -1   8 8161.64 210.442   3
  -9  -1   8 8249.95 211.322   2
  -9   1   8 8160.06 208.861   3
   9   1  -8 7739.70 206.910  29
   9  -1  -8 8272.85 210.282  29
   9   1  -8 8116.15 212.782  31
  -9  -1   8 7690.51 210.757  30
   9  -1  -8 7538.31 200.622  33
  -9  -1   7 841.467 40.2003   3
  -9  -1   7 835.415 38.6369   2
  -9   1   7 874.907 39.3170   3
   9   1  -7 859.037 38.5253  29
   9  -1  -7 858.197 40.3432  29
   9   1  -7 866.271 42.4437  31
  -9  -1   7 856.400 40.2302  30
   9  -1  -7 870.933 27.7280  33
  -9  -1   6 500.358 28.2010   2
  -9   1   6 387.913 29.0648   3
   9  -1  -6 438.526 30.8523  29
   9   1  -6 392.421 29.6956  29
  -9  -1   6 449.327 30.0337  30
   9   1  -6 393.354 29.5982  31
  -9   1   6 423.686 34.1830  32
  -9  -1   5 23464.3 588.288   3
  -9  -1   5 23068.1 584.715   2
   9   1  -5 23720.5 588.309  29
   9  -1  -5 23517.4 589.162  29
  -9  -1   5 23370.5 587.883  30
  -9  -1   5 22938.2 590.587  32
  -9   1   5 23381.9 590.620  32
  -9  -1   4 9166.12 234.548   3
  -9   1   4 9220.90 234.276   3
  -9  -1   4 8944.43 230.031   2
   9   1  -4 9304.60 235.990  29
   9  -1  -4 9455.40 235.914  29
  -9   1   4 8622.86 224.017  30
  -9  -1   4 9253.11 234.633  30
   9   1  -4 9073.33 234.679  31
  -9  -1   4 9085.55 237.348  32
  -9   1   4 9188.39 237.418  32
  -9  -1   3 34635.3 859.009   2
  -9  -1   3 35197.9 863.922   3
  -9   1   3 35121.8 863.946   3
  -9   1   3 33432.8 855.827   1
   9   1  -3 35937.0 866.260  29
   9   1  -3 35121.2 863.829  31
  -9   1   3 34044.0 856.268  30
  -9  -1   3 35369.2 864.636  30
  -9   1   3 35873.5 867.400  32
  -9  -1   3 34744.2 866.979  32
  -9  -1   2 14340.2 368.000   3
  -9   1   2 13896.9 360.483   1
  -9   1   2 14327.2 368.492   3
   9  -1  -2 15171.0 371.389  29
  -9   1   2 14197.7 362.658  30
   9   1  -2 14839.7 368.229  31
  -9  -1   2 15106.8 370.543  30
  -9  -1   2 15127.2 372.592  32
  -9   1   2 14809.0 372.240  32
  -9   1   1 34382.5 874.293   1
  -9  -1   1 36027.6 880.502   3
  -9   1   1 36660.5 881.864   3
   9   1  -1 35358.9 884.350  29
   9  -1  -1 36105.5 883.488  29
  -9  -1   1 35957.1 883.172  30
   9   1  -1 35080.5 879.858  31
  -9   1   1 34967.2 877.197  30
   9  -1  -1 34555.1 876.318  31
  -9  -1   1 35655.5 885.283  32
  -9  -1   0 6579.94 176.356  32
   9   1   0 6561.88 168.897  31
  -9  -1   0 6411.67 169.142   3
  -9   1   0 6511.00 171.380   3
   9   1   0 6670.58 177.501   4
  -9  -1   0 6609.98 174.125  30
   9  -1   0 5983.53 163.167  31
   9   1   0 6396.04 175.286  29
   9  -1   0 6356.41 173.451  29
   9   1   1 30698.1 805.063  31
  -9  -1  -1 33079.5 815.892  32
  -9  -1  -1 32491.3 806.509   3
   9   1   1 33302.6 816.774   4
   9  -1   1 32508.0 813.122   4
   9   1   1 32165.8 813.949  29
  -9  -1  -1 33077.9 814.006  30
   9  -1   1 32740.0 811.692  29
  -9  -1  -2 398.631 41.8507  32
  -9  -1  -2 381.310 23.9509   3
  -9  -1  -2 393.512 38.9149  30
   9   1   2 387.677 36.8987  29
   9  -1   2 388.624 32.1576  29
   9  -1   2 392.058 37.1283   4
   9   1   2 464.877 43.8810   4
  -9  -1  -3 591.357 49.7151  32
   9   1   3 649.954 43.1038  29
  -9  -1  -3 575.271 44.4497  30
   9  -1   3 609.181 36.6151  29
   9  -1   3 636.300 31.8319   7
   9   1   3 715.180 50.9740   4
   9  -1   3 703.013 44.3806   4
   9   1   4 761.401 57.2778   4
   9  -1   4 751.499 38.0883   7
   9  -1   4 752.480 49.0973   4
   9  -1   4 706.799 39.7485  29
  -9  -1  -4 869.491 53.9389  30
   9   1   5 23653.6 591.628  26
   9   1   5 22699.3 591.162  25
   9  -1   5 23869.4 588.918   7
   9   1   5 23612.4 608.231   4
   9  -1   5 23082.0 602.138   4
  -9  -1  -5 23756.4 609.417  32
  -9   1  -5 22834.1 610.230  32
  -9  -1  -5 23300.2 606.118  30
  -9  -1  -6 5708.73 174.333  30
   9   1   6 5526.26 157.123  27
   9   1   6 5705.68 158.507  26
   9  -1   6 5700.08 157.897  26
   9   1   6 5632.87 159.535  25
   9  -1   6 5656.80 157.091  25
   9  -1   6 5610.08 169.535   5
   9   1   6 6128.07 181.807   5
   9  -1   6 6022.64 154.993   7
   9   1   6 5572.83 154.144   7
   9   1   6 5230.03 151.210  21
   9   1   6 5611.68 176.849   4
   9  -1   6 5504.76 168.575   4
   9   1   6 5394.44 155.222  11
  -9  -1  -6 5451.75 176.029  32
  -9   1  -6 5776.63 181.253  32
   9   1   6 5470.21 152.458  16
   9  -1   6 5625.69 153.343  16
   9   1   7 11871.1 301.230  26
   9   1   7 11380.5 299.983  27
   9  -1   7 11619.8 299.069  27
   9   1   7 11650.3 301.183  25
   9  -1   7 11390.1 300.195  25
   9  -1   7 11413.7 300.842  26
   9   1   7 11271.6 296.304   7
   9  -1   7 11443.4 297.451   7
   9  -1   7 11010.7 311.368   5
   9   1   7 11663.1 323.179   5
   9   1   7 11209.8 294.886  21
  -9  -1  -7 11666.4 320.877  32
  -9   1  -7 11323.2 324.635  32
   9   1   7 11156.0 297.833  11
  -9  -1  -7 11230.3 319.139  30
   9  -1   7 11239.0 294.182  16
   9   1   7 11046.7 293.224  16
   9   1   8 1032.53 59.6496  27
   9   1   8 1130.08 64.9159  26
   9  -1   8 1103.21 61.3510  27
   9  -1   8 1179.57 64.0376  26
   9   1   8 1262.36 65.7286  25
   9  -1   8 1182.46 63.5309  25
   9   1   8 1216.07 56.7088   7
   9   1   8 1159.46 78.6807   5
   9   1   8 1094.39 54.9838  21
   9  -1   8 1105.82 59.0763  21
  -9  -1  -8 1046.11 75.9939  32
  -9   1  -8 1120.78 82.3154  32
   9   1   8 1129.29 60.2048  11
  -9  -1  -8 1066.81 76.4880  30
   9  -1   8 1147.49 51.4864  16
   9   1   9 4586.07 139.849  27
   9  -1   9 4665.88 139.049  27
   9   1   9 4929.06 140.653  25
   9  -1   9 4585.14 137.703  25
   9  -1   9 4683.47 141.279  26
   9   1   9 4729.79 134.268   7
   9   1   9 4642.60 158.627   5
   9   1   9 4516.74 132.817  21
   9  -1   9 4778.91 135.764  21
  -9   1  -9 4358.70 160.355  32
  -9  -1  -9 4409.70 157.207  32
   9   1   9 4624.46 137.623  11
  -9  -1  -9 4167.30 156.242  30
  -9   1  -9 4414.04 154.224  30
   9  -1   9 4390.11 128.300  16
   9   1  10 4141.84 123.973  21
   9  -1  10 4316.27 128.235  21
   9  -1  10 4466.29 133.869  26
   9  -1  10 4352.52 131.144  25
   9   1  10 4158.64 124.701   7
   9   1  10 4234.88 131.447  27
   9  -1  10 4303.47 131.519  27
   9  -1  11 23.4371 44.1336  11
   9  -1  11 82.3453 48.9821  26
   9   1  11 92.0898 37.1524  21
   9  -1  11 63.8862 43.4064  21
   9  -1  11 65.6985 45.5289  27
   9   1  11 102.715 44.8982  27
   9   1  12 1315.83 53.9612  21
   9  -1  12 1508.72 59.2373  21
   9  -1  12 1494.20 62.5211  27
   9   1  12 1496.68 62.3283  27
   9   1  13 1123.06 44.7900  11
   9   1  13 861.764 37.9268  21
   9  -1  13 926.012 42.3216  21
   9  -1  13 1046.37 45.8914  27
   9   1  13 1081.08 46.6927  27
   9  -1  14 117.396 20.0150  11
   9   1  14 73.1101 21.0658  27
   9  -1  14 70.8964 19.4239  27
   9  -1  14 77.6629 16.8135  21
  -9  -3  22 579.620 21.6914  22
  -9  -3  22 625.300 23.5576  25
  -9  -3  21 876.815 36.5079  22
  -9  -3  21 938.996 39.8036  25
  -9   3  20 166.094 35.2848  21
  -9  -3  20 203.998 35.3765  22
  -9  -3  20 203.282 34.5717  19
  -9  -3  20 222.378 39.4535  25
  -9   3  20 200.250 28.3824  14
  -9  -3  20 179.811 30.0305  14
  -9   3  19 92.6213 43.5241  21
  -9  -3  19 93.0173 41.1291  22
  -9  -3  19 65.4095 41.3233  19
  -9   3  19 11.0051 34.6603  24
  -9  -3  19 36.5054 44.9046  25
  -9  -3  19 94.4793 34.9243  24
  -9   3  19 129.233 34.2286  14
  -9  -3  19 94.3145 36.1367  14
  -9   3  18 201.356 46.8566  21
  -9  -3  18 153.982 44.5278  22
  -9  -3  18 201.195 48.9819  19
  -9   3  18 169.315 37.6606  14
  -9  -3  18 245.444 41.8355  14
  -9  -3  18 162.343 40.0895  24
  -9   3  18 139.756 41.4281  24
  -9  -3  18 170.851 50.8731  25
  -9  -3  17 2131.41 77.1339  24
  -9   3  17 2047.15 77.4803  24
  -9  -3  17 2233.85 86.8858  25
  -9  -3  17 2261.76 84.4961  19
  -9  -3  17 1902.97 65.6281   6
  -9  -3  17 2022.16 77.4390  14
  -9   3  17 2056.14 75.3886  14
  -9   3  17 2177.80 85.0693  21
  -9   3  17 2122.24 81.7660  22
  -9  -3  17 2207.88 81.8020  22
  -9  -3  16 748.968 53.9011  22
  -9   3  16 754.759 59.1075  21
  -9   3  16 727.919 54.9964  22
  -9  -3  16 712.631 41.4112   6
  -9   3  16 746.182 46.8613  14
  -9  -3  16 803.489 51.1036  14
  -9  -3  16 707.532 57.8992  10
  -9  -3  16 729.909 50.6292  24
  -9   3  16 685.584 51.7793  24
  -9  -3  16 682.801 58.4195  25
  -9  -3  15 4608.84 135.296  10
  -9  -3  15 4510.17 132.678  22
  -9   3  15 4625.98 135.824  22
  -9   3  15 4569.79 137.884  21
  -9   3  15 4366.65 128.599  14
  -9  -3  15 4647.70 133.541  14
  -9  -3  15 4412.22 131.239  24
  -9   3  15 4519.07 132.374  24
  -9  -3  14 1127.56 57.1029  10
  -9  -3  14 936.259 51.5201  22
  -9   3  14 931.152 53.0926  22
  -9   3  14 969.411 54.7275  21
  -9   3  14 890.219 47.1520  14
  -9  -3  14 902.375 52.6697  14
  -9   3  14 952.373 51.7592  24
  -9  -3  14 986.805 50.2336  24
   9   3 -13 9902.43 282.277  31
  -9  -3  13 10553.9 280.302   3
  -9  -3  13 10135.4 269.542  24
  -9   3  13 10246.5 270.058  24
  -9   3  13 10719.0 273.095  22
  -9   3  13 10615.1 274.637  21
  -9  -3  13 10413.4 270.031  22
  -9  -3  13 10170.1 269.494  18
  -9   3  13 10207.8 269.935  18
  -9   3  13 10060.2 267.551  14
  -9  -3  13 10617.6 272.131  14
  -9  -3  12 2380.20 84.2042   3
  -9   3  12 2253.48 75.4347  21
  -9   3  12 2289.81 74.1950  22
  -9  -3  12 2186.38 74.6431  20
   9  -3 -12 1974.27 78.1864  33
   9   3 -12 2380.44 86.6609  31
   9  -3 -12 2180.25 81.6857  29
  -9   3  12 2030.48 64.9629   8
  -9  -3  11 189.599 37.7520   3
   9  -3 -11 242.498 33.7887  33
  -9   3  11 181.078 24.1021   8
   9   3 -11 213.394 43.9632  31
   9  -3 -10 1727.34 63.3128  33
  -9  -3  10 1521.68 66.0901   3
  -9  -3  10 1643.41 72.2214   2
  -9   3  10 1609.81 52.5488   8
   9   3 -10 1619.62 72.4203  31
   9  -3  -9 5740.52 158.955  33
  -9  -3   9 5859.09 165.207   2
  -9   3   9 5474.29 148.705   8
   9   3  -9 5714.76 166.137  31
  -9  -3   9 5782.49 169.990  30
   9  -3  -8 8120.00 222.615  33
  -9  -3   8 8824.47 229.158   2
   9   3  -8 8123.97 228.966  31
  -9  -3   8 8219.43 231.743  30
   9  -3  -7 98582.4 2429.12  33
  -9  -3   7 103000. 2433.28   2
  -9  -3   7 93564.2 2435.27  30
   9   3  -7 97358.4 2429.51  29
   9   3  -7 96771.7 2433.59  31
   9  -3  -6 24667.7 598.581  33
  -9  -3   6 21900.6 588.738  33
  -9  -3   6 24021.9 600.075   2
  -9   3   6 23629.8 597.988   1
  -9  -3   6 22945.0 603.315  30
   9   3  -6 25198.0 603.980  31
   9   3  -6 25553.8 600.884  29
   9  -3  -5 92725.8 2224.26  33
  -9  -3   5 86340.9 2216.61  33
  -9   3   5 89739.0 2221.19  32
  -9   3   5 89504.0 2223.01   1
   9   3  -5 93046.9 2226.78  29
  -9  -3   4 7839.87 210.510  33
  -9   3   4 7925.02 213.672  32
   9  -3  -4 8373.66 217.418  33
  -9   3   4 8200.13 215.157   1
   9   3  -4 8079.21 209.880   1
   9   3  -4 8235.06 220.067  29
  -9  -3   3 14312.9 370.691  33
  -9  -3   3 14949.6 373.733  32
  -9   3   3 14676.1 373.161  32
   9   3  -3 13721.9 366.481   1
  -9   3   3 14335.7 373.152   1
   9  -3  -3 15115.3 379.061  29
   9   3  -3 15422.1 380.613  29
   9   3  -3 15005.3 378.503  31
   9   3  -2 846.418 42.8876   4
  -9   3   2 757.623 40.0512  32
   9   3  -2 680.581 45.6997  31
  -9  -3   2 811.012 39.6062  32
  -9  -3   2 784.818 40.9678   3
  -9   3   2 891.380 40.6145   1
   9  -3  -2 793.690 45.2871  29
   9   3  -2 717.269 48.9232  29
   9   3  -1 976.709 50.4334  31
  -9   3   1 1011.04 46.9240  32
  -9  -3   1 1045.98 45.2631  32
  -9   3   1 966.390 44.4707   1
  -9  -3   1 960.571 45.7139   3
   9  -3  -1 952.049 49.6117  29
   9   3  -1 957.038 48.2420   4
  -9  -3   0 1369.16 52.9635  32
  -9   3   0 1250.61 55.4570  32
   9   3   0 1339.42 57.9515  31
  -9  -3   0 1280.41 51.7268   3
   9  -3   0 1349.76 56.2616  29
   9  -3   0 1187.71 46.2530   4
   9   3   0 1426.90 59.6689   4
   9  -3   0 1321.20 41.9033   7
  -9  -3  -1 51564.6 1301.28  32
  -9   3  -1 52065.7 1304.95  32
   9   3   1 51159.0 1303.05  31
  -9  -3  -1 52314.3 1297.63   3
   9   3   1 54058.0 1307.12   4
   9  -3   1 52032.3 1291.03   7
   9  -3   1 52308.8 1295.93   4
   9  -3   1 51476.1 1301.91  29
   9  -3   2 2682.62 78.1297   7
   9   3   2 2807.09 97.3527   4
   9  -3   2 2596.45 86.7339  29
  -9  -3  -2 2657.39 88.6847  32
  -9   3  -2 2653.38 94.6394  32
   9   3   3 23222.4 581.094   4
   9  -3   3 23073.8 562.541   7
  -9  -3  -3 22265.1 573.673  32
  -9   3  -3 22539.9 579.731  32
   9  -3   3 20902.6 567.494  29
   9   3   4 8347.03 230.018  27
   9   3   4 9298.60 249.127   4
  -9   3  -4 8471.31 227.334  13
   9   3   4 8497.72 228.727  11
   9   3   4 9317.98 254.078   5
   9  -3   4 8814.79 226.947   7
   9  -3   4 8883.84 228.947  17
   9  -3   4 8765.77 228.369  16
  -9  -3  -4 8217.22 238.344  32
  -9   3  -4 8312.21 245.119  32
  -9  -3  -5 1566.07 71.0730  32
  -9   3  -5 1729.07 82.8277  32
   9  -3   5 1710.06 63.6911  17
  -9   3  -5 1499.84 60.6324  13
   9   3   5 1636.57 64.0843  11
   9   3   5 1667.00 65.6052  27
   9   3   5 1725.14 88.7661   5
   9  -3   5 1550.99 61.7057   7
   9  -3   5 1522.98 61.3167  16
   9  -3   6 266.517 41.1110  16
   9  -3   6 292.037 45.3440  26
  -9   3  -6 291.028 36.1831  13
   9   3   6 213.750 43.0048  11
   9   3   6 324.414 47.9370  27
   9  -3   6 278.995 39.8696  17
   9   3   6 271.409 62.8279   5
  -9  -3  -6 237.194 44.3947  32
  -9   3  -6 334.284 54.9498  32
   9  -3   7 258.981 41.1744  16
   9  -3   7 295.109 47.9121  26
  -9   3  -7 272.492 38.0015  13
   9   3   7 260.702 47.8611  11
   9   3   7 194.899 46.4597  27
   9  -3   7 252.161 41.5673  17
   9   3   7 250.931 37.6096   7
  -9   3  -7 205.533 54.2106  32
   9   3   8 1051.05 62.8958  27
  -9   3  -8 1164.40 53.1987  13
   9  -3   8 1202.34 54.3286  16
   9  -3   8 977.889 52.3525  25
   9  -3   8 1125.35 62.8108  26
   9   3   8 1164.94 61.0933  11
  -9   3  -8 1200.11 76.2612  32
   9   3   8 1129.01 52.5826   7
   9   3   8 1311.70 83.1425   5
   9  -3   9 8155.68 218.191  26
   9  -3   9 7379.48 209.908  25
  -9   3  -9 8020.64 209.542  13
   9   3   9 7893.21 217.832  27
   9   3   9 8103.48 210.206   7
   9  -3   9 7941.70 210.128  16
   9  -3  10 960.044 55.8417  21
   9  -3  10 1033.08 58.3116  27
   9   3  10 921.087 58.8874  27
   9   3  10 876.130 43.4976   7
   9  -3  10 1010.20 58.2902  26
   9  -3  11 404.854 34.9047   9
   9  -3  11 404.040 44.6817  21
   9  -3  11 404.391 45.3422  26
   9   3  11 514.418 47.0003  27
   9  -3  11 441.374 44.8900  27
   9  -3  12 953.334 37.4876   9
   9  -3  12 1024.16 44.8480  11
   9  -3  12 899.211 46.6013  26
   9   3  12 952.625 47.3979  27
   9  -3  12 945.104 46.3089  27
   9  -3  12 989.606 46.3430  21
   9  -3  13 331.525 25.9403  27
   9   3  13 369.107 27.6630  27
   9  -3  13 317.317 26.6017  21
  -9  -5  20 1438.00 44.1941  22
  -9  -5  20 1394.11 43.2363  25
  -9  -5  19 1577.92 54.8125  22
  -9  -5  19 1638.82 54.8176  25
  -9  -5  19 1596.24 56.0788  19
  -9  -5  18 218.746 38.8646  19
  -9  -5  18 170.101 37.3350  25
   9   5 -18 179.506 26.5655  23
  -9  -5  18 174.789 35.8725  22
  -9  -5  17 69.4691 39.3774  10
  -9  -5  17 51.1184 44.7198  19
  -9  -5  17 58.9265 27.8124   6
   9   5 -17 51.0981 34.7297  23
  -9  -5  17-9.24560 38.6601  22
  -9  -5  17 30.9594 41.5940  25
  -9  -5  16 5023.98 145.221  22
  -9  -5  16 4980.66 147.004  25
  -9  -5  16 5280.97 146.076  10
  -9  -5  15 1768.82 73.7669  25
  -9  -5  15 1724.89 69.6911  22
  -9  -5  15 1567.86 59.5316  14
  -9  -5  15 1701.57 69.6246  10
  -9  -5  14 1096.93 49.6871  14
  -9   5  14 1098.94 47.2100   8
  -9  -5  14 1185.64 57.2292  10
  -9  -5  14 1195.78 76.9885   2
  -9  -5  13 41.9302 41.8125  10
  -9  -5  13 54.0906 53.5524   2
  -9  -5  13-9.44568 43.3279   3
  -9  -5  13 45.8280 31.3573  17
   9   5 -13 67.8460 33.9682  15
  -9   5  13 51.0097 32.4110   8
  -9  -5  12 3394.02 125.954   3
  -9  -5  12 3742.86 135.729   2
  -9  -5  12 3486.12 109.697  10
  -9   5  12 3614.85 107.521   8
  -9  -5  12 3659.52 107.450  17
   9   5 -12 3741.08 126.812  31
   9  -5 -12 3566.93 123.516  33
   9   5 -12 3854.87 109.386  15
  -9  -5  11 27935.9 729.263   2
  -9  -5  11 28681.2 708.685  20
  -9   5  11 28272.3 704.729   8
  -9  -5  11 27493.7 705.006  17
   9   5 -11 28785.5 705.953  15
   9  -5 -11 27281.0 721.749  33
   9   5 -11 27032.4 723.529  31
   9   5 -10 620.259 43.0790  15
  -9  -5  10 784.596 45.6422  20
  -9   5  10 653.551 41.5273   8
  -9  -5  10 721.129 41.6304  17
   9   5 -10 555.859 56.8642  31
   9  -5 -10 735.361 54.4996  33
  -9  -5   9 92.6973 33.7382  20
  -9  -5   9 95.6366 53.3648  30
   9   5  -9 117.564 50.4442  31
  -9   5   9 114.950 33.0093   8
  -9  -5   9 110.355 31.4240  17
   9   5  -9 86.6877 32.9817  15
   9  -5  -9 123.918 42.1602  33
  -9  -5   8 527.551 57.0739   2
  -9  -5   8 485.569 38.3726  20
  -9   5   8 507.343 38.7904   8
   9   5  -8 516.642 38.5092  15
  -9  -5   8 416.197 60.5812  30
   9   5  -8 437.642 56.7480  31
   9  -5  -8 546.393 52.8118  33
  -9   5   7 3873.01 112.663   8
   9  -5  -7 3965.87 129.910  33
   9   5  -7 3981.90 133.774  31
   9   5  -7 3849.42 112.933  15
  -9  -5   7 3824.62 136.888  30
   9   5  -7 4168.92 125.635   1
  -9  -5   7 4115.24 133.561   2
   9  -5  -6 463.010 49.4557  33
  -9  -5   6 376.511 34.5647  33
   9   5  -6 408.819 54.1831  31
  -9  -5   6 332.414 55.0282  30
   9   5  -6 384.646 39.5321   1
  -9   5   6 344.528 47.3611   1
   9  -5  -5 2719.42 101.548  33
   9   5  -5 2767.40 105.404  31
  -9  -5   5 2692.56 91.7906  33
   9   5  -5 2915.06 94.7566   1
  -9   5   5 3028.73 102.833   1
  -9  -5   5 2963.78 107.229  30
  -9  -5   4 10776.8 280.624  33
   9  -5  -4 10945.8 290.637  33
   9   5  -4 9764.60 270.846   4
  -9   5   4 10452.8 286.790   1
   9   5  -4 10729.4 279.787   1
  -9  -5   4 11069.5 292.530  30
  -9  -5   3 14050.1 375.707  33
   9  -5  -3 14548.0 385.546  33
   9   5  -3 14211.5 384.565  31
   9   5  -3 13787.9 367.906   4
  -9   5   3 15054.7 382.011   1
   9   5  -3 14482.1 373.234   1
  -9  -5   3 14712.6 387.257  30
  -9  -5   2 14035.1 369.958  33
   9   5  -2 13829.5 377.230  31
   9   5  -2 13326.6 361.609   4
  -9   5   2 14887.8 374.202   1
  -9  -5   2 14511.7 379.715  30
   9  -5  -1 4705.89 149.691  29
   9   5  -1 4601.09 138.823   4
  -9   5   1 4907.24 135.176  23
  -9   5   1 5045.65 150.292   1
   9   5  -1 4759.51 153.689  31
  -9  -5   1 4823.40 147.562  33
  -9  -5   1 5015.67 155.448  30
  -9   5   1 4843.66 134.098  15
   9  -5  -1 4830.27 135.789  16
  -9  -5   0 8139.95 232.806  30
   9   5   0 8355.48 213.717  27
   9  -5   0 7519.79 223.005  29
  -9   5   0 7768.40 209.572  13
  -9   5   0 7958.87 211.160  23
   9   5   0 7574.37 217.292   4
  -9  -5   0 7770.14 221.439   3
  -9   5   0 8380.17 226.526   1
   9   5   0 8267.84 229.753  31
  -9  -5   0 7767.76 224.134  33
   9  -5   0 7973.47 210.505  17
   9   5   0 7847.54 222.993   5
  -9   5   0 7837.71 209.692  15
   9  -5   0 7890.65 211.755  16
  -9  -5  -1 117.182 52.0339  30
   9  -5   1 139.647 38.8583  29
   9   5   1 196.230 39.4507  27
  -9   5  -1 186.794 32.2726  13
  -9   5  -1 140.439 35.9328  23
  -9   5  -1 220.254 41.9181   1
   9   5   1 125.935 37.9509   4
  -9  -5  -1 186.683 42.4863  33
   9  -5   1 141.933 34.4410  17
   9  -5   1 185.118 37.1776  16
  -9   5  -1 160.035 32.6891  15
   9   5   1 161.449 43.3396   5
   9   5   2 1267.37 63.2104  27
   9   5   2 1480.61 72.7046   5
  -9   5  -2 1308.78 56.5577  23
   9   5   2 1431.23 65.9562   4
  -9   5  -2 1384.32 69.5709   1
  -9  -5  -2 1151.77 69.4948  33
   9  -5   2 1338.67 58.1982  17
  -9  -5  -2 1287.20 78.0381  30
  -9   5  -2 1338.06 56.1194  15
  -9   5  -3 1545.86 63.6432  13
  -9   5  -3 1577.13 63.1263  23
  -9   5  -3 1663.04 76.9172   1
  -9  -5  -3 1820.42 89.1788  30
   9  -5   3 1650.69 67.8287  17
   9   5   3 1538.45 70.1963  27
   9   5   3 1749.44 84.8138   5
   9   5   4 297.704 47.4868  27
  -9   5  -4 293.542 41.4527  23
  -9   5  -4 328.459 48.1467   1
  -9   5  -4 369.639 42.7065  13
  -9  -5  -4 311.786 62.0319  30
   9  -5   4 303.597 45.6457  16
   9   5   4 258.329 58.4974   5
   9   5   5 2018.69 82.2926  27
  -9   5  -5 1935.76 73.2728  13
  -9   5  -5 2028.03 72.8708  23
  -9   5  -5 1917.37 84.8087   1
  -9  -5  -5 2168.22 97.5008  30
   9  -5   5 1873.83 76.8409  16
   9   5   5 2072.15 95.8541   5
  -9   5  -6 941.791 54.3754  13
  -9   5  -6 923.090 49.9335  23
   9  -5   6 1015.79 57.2554  17
   9   5   6 954.827 62.8073  27
  -9  -5  -6 996.741 75.3667  30
   9   5   6 909.470 73.7826   5
   9  -5   6 956.919 56.8378  16
   9  -5   7 2124.42 77.1032  16
  -9   5  -7 2272.82 72.3816  23
   9  -5   7 1976.30 78.4126  17
   9  -5   7 2200.83 78.2804  26
   9   5   7 2150.17 85.2539  28
   9   5   7 2211.01 85.5910  27
   9   5   7 2003.22 67.1527   7
  -9   5  -7 2270.87 77.1453  13
   9   5   8 1591.31 69.6598  28
   9   5   8 1539.78 70.9762  27
   9  -5   8 1392.36 54.3432  22
   9  -5   8 1439.29 62.7090  17
   9  -5   8 1492.62 60.6121  16
  -9   5  -8 1434.16 60.0520  13
   9  -5   8 1503.88 61.9839  26
  -9   5  -9 2264.77 72.6995  13
   9  -5   9 2217.79 73.8159   9
   9  -5   9 2098.04 70.4671  16
   9   5   9 2260.04 79.0650  28
   9   5   9 2230.84 79.8653  27
   9  -5   9 2185.09 74.5427  26
   9   5  10 324.076 40.7748  27
   9   5  10 408.959 36.5583  28
   9  -5  10 362.729 36.2781  27
  -9   5 -10 347.544 30.4813  13
   9  -5  10 312.871 33.3620  26
   9  -5  11 47.3168 24.4099  27
   9   5  11 49.2758 29.3844  27
   9  -5  11-6.12028 22.9628  26
  -9   5 -11 34.6804 16.6906  13
   9  -5  12 1826.59 55.7049  27
   9  -5  12 2472.03 59.2151  11
  -9  -7  18 1401.11 41.8147  26
  -9  -7  18 1506.28 41.5063  19
  -9  -7  17 344.590 25.9187  19
   9   7 -17 321.243 23.2318  23
  -9  -7  16 386.802 26.9654   6
  -9  -7  16 369.204 32.0253  19
  -9  -7  16 316.569 28.4000  22
   9   7 -16 315.274 31.1429  23
  -9  -7  15 45.4504 24.2134  25
   9   7 -15 30.3183 33.2627  23
  -9  -7  15 16.6258 29.0242  22
   9   7 -14 427.069 31.8793  15
  -9  -7  14 464.674 37.2854  22
   9   7 -14 449.403 44.6035  23
  -9  -7  14 376.006 34.4694  25
  -9  -7  14 421.893 31.0236  10
  -9  -7  13 989.151 46.6905  25
   9   7 -13 1198.94 48.7172  15
  -9   7  13 1172.56 48.6865   8
  -9  -7  13 957.509 43.2410  10
  -9  -7  13 1046.96 48.3388  17
   9   7 -12 4048.41 116.757  15
  -9   7  12 3964.60 115.431   8
  -9  -7  12 3940.30 115.838  17
   9   7 -11 3282.40 102.769  15
  -9   7  11 3372.27 101.651   8
  -9  -7  11 3182.24 101.626  17
  -9   7  10 735.672 49.6070   8
  -9  -7  10 665.066 49.3460  17
   9   7 -10 655.121 48.0629  15
  -9  -7  10 699.525 63.6228   2
  -9  -7   9 517.194 63.2888   2
   9   7  -9 452.737 47.4962  15
  -9  -7   9 490.033 45.8539  17
   9  -7  -9 591.065 57.3020  33
  -9   7   9 546.125 45.4051   8
   9   7  -9 474.258 62.0065  31
  -9  -7   8 297.306 46.0071  17
   9   7  -8 291.421 45.7108  15
   9  -7  -8 274.323 52.6060  33
  -9  -7   8 317.529 57.3363  30
   9   7  -8 231.001 60.1156  31
  -9  -7   7 2318.23 103.241  30
  -9   7   7 2440.34 77.0452  23
  -9  -7   7 2305.46 77.2441  20
   9   7  -7 2265.03 105.562  31
   9  -7  -7 2246.66 98.8048  33
  -9   7   7 2404.83 82.6553   8
   9   7  -7 2513.28 84.1982  15
  -9  -7   6 14606.9 376.382   2
  -9   7   6 13661.6 348.966  23
  -9   7   6 14151.6 351.063   8
  -9  -7   6 12699.4 372.972  30
  -9  -7   6 13192.8 351.544  17
   9   7  -6 12674.9 373.249  31
   9  -7  -6 12953.9 370.991  33
   9  -7  -6 13690.8 348.148  16
  -9   7   5 2121.67 96.0321   1
  -9   7   5 2095.73 74.8662   8
  -9   7   5 2029.10 72.4805  23
  -9  -7   5 2019.77 95.2918  30
   9   7  -5 2067.27 100.119  31
   9  -7  -5 1943.96 95.6469  33
  -9   7   5 1781.93 72.0976  15
   9   7  -5 1961.31 73.6462  15
   9  -7  -5 2106.80 72.4387  16
  -9   7   4 602.889 46.8319  23
  -9   7   4 615.132 47.9434   8
   9   7  -4 563.870 63.7383  31
  -9  -7   4 616.307 66.9120  30
  -9   7   4 622.697 61.9655   1
  -9   7   4 584.138 47.2726  15
   9   7  -4 625.527 47.0147  15
   9  -7  -4 641.424 45.3247  16
  -9   7   3 1770.03 70.3852  15
   9   7  -3 1766.34 67.6602  15
   9  -7  -3 1908.91 69.1381  16
  -9   7   3 1818.98 60.9775  13
  -9   7   3 1851.28 69.8460  23
  -9   7   3 1773.77 68.0489   8
  -9  -7   3 1853.77 91.4675  30
   9  -7  -3 1749.95 65.0948  17
  -9   7   3 1780.47 87.6808   1
  -9  -7   3 1760.97 79.1831  33
  -9  -7   2 180.768 46.1247  33
   9  -7  -2 142.786 36.2481  17
   9   7  -2 183.840 39.8119  28
   9  -7  -2 171.427 51.3661  29
  -9   7   2 176.003 31.9417  13
  -9   7   2 158.845 40.3181  23
  -9   7   2 193.251 38.7242   8
  -9  -7   2 182.933 56.2268  30
  -9   7   2 152.747 51.5825   1
   9  -7  -2 162.533 42.4363  16
   9   7  -2 141.854 37.4162  15
  -9  -7   1 309.288 50.9682  33
   9  -7  -1 319.455 40.1536  17
   9   7  -1 321.601 42.0609  28
   9  -7  -1 349.103 52.0227  29
  -9   7   1 294.987 34.9252  13
  -9   7   1 317.778 43.4090  23
  -9   7   1 356.067 39.1649   8
  -9  -7   1 329.698 57.0214  30
  -9   7   1 451.129 56.6373   1
   9  -7  -1 355.997 44.0429  16
   9   7  -1 333.978 36.7119  15
  -9   7   1 372.485 46.7481  15
   9   7   0 3470.40 105.580  28
  -9   7   0 3358.86 99.3394  13
  -9   7   0 3262.09 119.435   1
  -9   7   0 3218.40 96.9220   8
  -9  -7   0 3383.02 124.381  30
   9  -7   0 3262.41 102.397  17
  -9  -7   0 3121.89 117.115  33
   9   7   0 3095.17 95.4676  15
   9  -7   0 3366.43 105.475  16
  -9   7   0 3263.72 102.564  15
  -9  -7  -1 191.221 47.7301  33
  -9  -7  -1 193.487 55.2838  30
   9   7   1 116.720 47.6719  28
  -9   7  -1 105.325 43.1082  23
  -9   7  -1 158.966 48.5355   1
  -9   7  -1 198.897 31.8241   8
   9  -7   1 143.851 45.3425  16
  -9   7  -1 104.874 40.6710  15
  -9   7  -1 158.680 37.2822  13
   9  -7   1 121.936 42.3540  17
  -9   7  -2 4353.05 122.386  13
   9  -7   2 4254.81 124.708  17
  -9   7  -2 4181.09 125.894  23
   9  -7   2 4232.58 126.658  16
   9   7   2 3862.71 128.899  28
   9  -7   3 4281.96 126.592  17
   9  -7   3 4200.28 119.905   9
  -9   7  -3 4496.10 127.478  23
  -9   7  -3 4229.80 123.881  13
   9   7   3 4208.26 130.880  28
   9  -7   4 230.680 43.0150  17
   9  -7   4 224.291 34.0845   9
  -9   7  -4 218.154 42.6227  23
   9   7   4 252.230 49.5104  28
  -9   7  -4 309.309 40.5368  13
   9  -7   5 11643.3 301.854  17
   9  -7   5 11588.1 297.795   9
   9  -7   5 11533.2 301.604  16
   9   7   5 11446.4 304.914  28
  -9   7  -5 11690.8 300.724  23
   9  -7   6 1273.92 49.4250   9
  -9   7  -6 1316.64 52.6744  23
   9  -7   6 1329.70 55.4819  16
   9   7   6 1240.68 61.5503  28
   9  -7   7 1864.68 59.0865  22
  -9   7  -7 1890.46 61.2379  23
   9  -7   7 1931.39 60.9624   9
   9  -7   7 1883.18 66.4605  17
  -9   7  -7 1982.64 64.0221  13
   9  -7   7 1981.58 64.2455  16
   9  -7   8 364.721 25.6258   9
  -9   7  -8 399.355 28.9653  13
  -9   7  -8 379.358 22.6584  23
  -9   7  -9 95.3219 18.5401  13
   9  -7   9 128.792 16.6729  27
   9   7   9 92.5498 21.8212  28
   9  -7   9 118.574 20.4132  21
   9   9 -14 60.1840 13.3081  23
   9   9 -13 63.3993 12.1934  15
   9   9 -12 322.841 26.4024  23
  -9  -9  12 319.750 23.3539  17
   9   9 -12 352.345 23.1732  15
   9   9 -11 114.131 26.3886  23
  -9  -9  11 111.035 25.4792  17
   9   9 -11 153.283 26.0796  15
   9   9 -10 249.258 29.9317  23
  -9  -9  10 212.405 29.5887  17
   9   9 -10 216.808 30.4703  15
   9   9  -9 4578.55 128.870  23
   9   9  -9 4901.10 130.587  15
  -9   9   8 2354.87 71.2681   8
   9   9  -8 2246.19 72.7405  15
  -9   9   7 328.698 34.3579   8
  -9  -9   7 308.979 38.4095  17
  -9   9   6 1218.58 49.6615   8
  -9  -9   6 1146.33 53.5915  17
   9  -9  -6 1130.97 44.8113  16
   9   9  -6 1176.44 52.2622  15
  -9   9   5 1568.21 56.8363   8
   9  -9  -5 1460.75 55.1208  16
   9   9  -5 1571.29 58.6105  15
  -9  -9   5 1589.41 61.3367  17
  -9   9   4 4532.09 123.447   8
  -9   9   4 4340.85 122.476  23
   9  -9  -4 4472.10 124.092  16
   9   9  -4 4382.78 124.550  15
  -9  -9   4 4624.18 126.388  17
  -9   9   3 1224.25 46.8696   8
  -9   9   3 1110.34 47.8054  23
   9  -9  -3 1174.31 50.1079  16
   9   9  -3 1078.45 47.3481  15
  -9  -9   3 1163.88 51.7949  17
  -9   9   2 2838.27 84.5161   8
  -9   9   2 3095.43 88.9069  23
   9   9  -2 2811.83 84.9690  15
   9  -9  -2 3068.89 89.4921  16
  -9  -9   2 3175.00 89.6457  17
   9  -9  -2 2782.87 84.0344  17
  -9   9   1 5456.84 145.034   8
   9  -9  -1 5693.45 151.309  16
   9  -9  -1 5679.56 147.440  17
  -9  -9   1 5354.18 148.363  17
  -9   9   1 5455.62 149.789  23
   9  -9   0 1250.85 52.9606  16
   9  -9   0 1237.25 47.6510  17
  -9  -9   0 1233.88 46.9104  17
  -9   9   0 1255.68 51.2031  23
   9  -9   1 199.394 33.0738  16
  -9  -9  -1 231.842 24.0883  17
   9  -9   1 227.953 29.8765  17
  -9   9  -1 193.917 33.0832  23
   9  -9   2 50.2772 29.8848  16
   9  -9   2 36.4603 26.6447  17
   9  -9   3 692.008 35.3978  16
   9  -9   3 653.526 33.9872  17
  -9   9  -3 679.312 34.9336  23
   9  -9   4 46.0305 21.5993  17
  -9   9  -4 83.1003 21.7445  23
   9  -9   5 2162.85 60.7363  16
  -9   9  -5 2181.95 60.6559  23
  -9   9  -5 2162.49 58.4761  13
 -10   0  23 5.09389 12.3410  22
 -10   0  22 360.751 29.3950  22
 -10   0  22 370.977 29.8339  14
 -10   0  21 38.2643 34.6606  22
 -10   0  21-3.38605 35.3092  14
 -10   0  21-21.9576 37.3362  24
 -10   0  21 42.2473 32.6183  25
 -10   0  20 15173.7 378.095  22
 -10   0  20 13900.0 375.582  21
 -10   0  20 15039.9 379.764  24
 -10   0  20 14781.6 376.938  25
 -10   0  19 12.4158 39.5601  21
 -10   0  19 4.57537 43.0850  25
 -10   0  19 47.1060 51.0732  24
 -10   0  19 59.8536 46.3270  22
 -10   0  18 1377.04 65.0180  21
 -10   0  18 1337.57 56.9456  19
 -10   0  18 1573.22 62.0678  10
 -10   0  18 1569.17 69.3672  25
 -10   0  18 1571.63 71.7784  24
 -10   0  18 1517.91 67.3338  22
 -10   0  17 40.3015 42.9312  21
 -10   0  17 45.2378 34.9855  19
 -10   0  17-45.9003 43.3777  25
 -10   0  17-10.0889 47.6698  24
 -10   0  17 26.1288 45.1692  22
 -10   0  17 5.79262 37.1454  10
 -10   0  16 1491.28 57.3798  19
 -10   0  16 1504.94 62.9315  21
 -10   0  16 1379.78 60.1371  10
 -10   0  16 1410.18 68.4603  24
 -10   0  16 1444.22 65.2350  25
 -10   0  16 1342.82 62.6091  22
 -10   0  15 34.6303 35.0329  22
 -10   0  15-5.12323 35.2204  21
 -10   0  15-1.98657 40.5125  18
 -10   0  15 4.00687 34.7840  10
  10   0 -15 14.0374 40.6590  31
 -10   0  15-12.2055 40.9271  24
 -10   0  15 30.5172 40.7712  25
 -10   0  14 8153.48 210.294   6
 -10   0  14 7862.28 219.360  24
 -10   0  14 8214.54 216.492  22
 -10   0  14 8153.99 215.662  21
  10   0 -14 8245.36 229.559  31
 -10   0  14 8303.29 217.799  14
 -10   0  14 8127.64 219.181  18
 -10   0  13 4.84083 20.5854   6
  10   0 -13-29.9572 37.2796  31
 -10   0  13 55.7156 23.5212   3
 -10   0  12 3674.81 101.403   6
 -10   0  12 3668.66 109.459   3
  10   0 -11 40.7111 21.2919  29
 -10   0  11 22.5352 18.0171   6
  10   0 -11 14.6668 35.5680  31
 -10   0  11 25.2621 25.2450   3
  10   0 -10 542.137 32.6417  29
 -10   0  10 534.845 25.6210   6
  10   0 -10 461.593 43.7042  31
 -10   0  10 516.232 34.6722   3
  10   0  -9 4.86422 23.0576  29
 -10   0   9 24.7086 16.3081   6
 -10   0   9 7.76507 23.0721   3
  10   0  -9 12.4586 31.2202  31
 -10   0   8 842.045 39.1903   3
  10   0  -8 757.186 37.6394  29
 -10   0   7 5.26308 20.1780   2
 -10   0   7 16.2030 23.4834   3
  10   0  -7 4.08390 24.2821  29
 -10   0   7 30.5112 16.9169  30
 -10   0   6 1821.17 58.1535   2
  10   0  -6 1907.85 64.9998  29
 -10   0   6 1971.26 57.5647  30
 -10   0   5-7.15559 14.6650   2
 -10   0   5-9.24626 24.5505   3
  10   0  -5 6.79063 24.5035  31
 -10   0   5 2.06612 16.0663  30
  10   0  -5 27.7090 23.0752  29
 -10   0   4 605.507 33.3541   3
 -10   0   4 655.708 24.5692   2
 -10   0   4 661.753 39.0008  32
 -10   0   4 677.650 29.3960  30
  10   0  -4 729.806 34.4506  31
  10   0  -4 652.451 36.3797  29
 -10   0   3-3.00065 23.2045   3
 -10   0   3 7.54471 8.96860   2
 -10   0   3 9.12242 17.6696  30
  10   0  -3-5.89101 19.9844  31
 -10   0   3 23.7286 28.1021  32
 -10   0   2 28711.0 738.612   3
 -10   0   2 29929.2 743.942  32
  10   0  -2 29432.2 736.274  31
 -10   0   2 29464.8 737.274  30
  10   0  -2 30058.1 742.390  29
 -10   0   1-5.19543 21.4906   3
 -10   0   1 37.5009 31.7786  32
 -10   0   1 4.45180 20.3802  30
  10   0  -1 8.40796 18.9698  31
  10   0  -1 20.1496 27.9450  29
  10   0   0 41948.2 1039.40  29
 -10   0   0 42173.7 1043.13  32
 -10   0   0 42456.7 1035.03   3
  10   0   0 42943.0 1042.07   4
 -10   0   0 40906.5 1036.64  30
  10   0   0 40212.6 1029.64  31
 -10   0  -1 37.4368 22.1704   3
  10   0   1 9.89341 33.5435   4
 -10   0  -1 25.0077 26.4742  30
  10   0   1 9.56929 29.2733  29
 -10   0  -1 23.8716 35.6681  32
  10   0   2 2314.54 83.7933  29
 -10   0  -2 2553.38 93.8419  32
 -10   0  -2 2523.56 85.0838  30
  10   0   3 9.15243 39.5785   4
 -10   0  -3 11.7173 42.4367  32
 -10   0  -3 70.3218 32.4577  30
  10   0   3 19.0470 30.4157  29
  10   0   4 301.533 35.9403  29
 -10   0  -4 283.393 52.1924  32
  10   0   4 297.979 48.3414   4
 -10   0  -4 356.587 43.6961  30
  10   0   4 305.812 32.2650   7
 -10   0  -5-19.0838 39.5282  30
  10   0   5 0.90230 37.3970  26
  10   0   5 0.92725 37.0440  25
  10   0   5 9.06841 30.2839   7
  10   0   5 10.6902 34.6649  27
  10   0   5 12.7054 43.6503   4
  10   0   5 1.45636 30.5397  16
 -10   0  -5 50.2102 49.3005  32
 -10   0  -6 26687.7 719.720  30
  10   0   6 28580.8 705.396  26
  10   0   6 28338.0 704.891  25
  10   0   6 28948.6 725.320   5
  10   0   6 27638.6 700.359  21
  10   0   6 28030.0 703.265  27
  10   0   6 27799.7 721.525   4
 -10   0  -6 27807.5 727.254  32
  10   0   6 27270.0 700.001  16
  10   0   7 5.95473 40.3729  27
  10   0   7 33.2356 48.1863  26
  10   0   7 21.5710 48.7019  25
  10   0   7 65.5292 50.6652   5
  10   0   7 2.50567 37.5109  21
 -10   0  -7 76.5215 57.8701  32
 -10   0  -7 65.9151 48.9465  30
  10   0   7 5.47785 34.7423  16
  10   0   8 13639.3 343.211  26
  10   0   8 13154.7 341.365  27
  10   0   8 13313.7 342.586  25
  10   0   8 13514.6 339.420   7
  10   0   8 12226.5 357.609   5
  10   0   8 12794.5 336.880  21
 -10   0  -8 12669.8 366.103  32
  10   0   8 13088.0 340.236  11
 -10   0  -8 12451.5 359.215  30
  10   0   8 12714.7 334.590  16
  10   0   9-9.57741 39.7939  21
  10   0   9 8.84318 52.4925  26
  10   0   9 5.42580 39.6611   7
  10   0   9 41.5624 44.9183  11
  10   0   9 24.6555 47.7684  27
  10   0  10 1739.64 71.0273  11
  10   0  10 1878.82 69.4506  21
  10   0  10 1824.01 74.1276  27
  10   0  11 49.7738 38.9147  11
  10   0  11 45.3340 40.4215  27
  10   0  11 36.1916 34.3559  21
  10   0  12 5196.20 137.825  27
  10   0  12 4787.53 133.471  21
  10   0  13 25.1930 24.4505  27
  10   0  13 17.7636 17.6586  21
 -10  -2  22 29.4882 18.6079  14
 -10  -2  22 20.8626 21.1078  22
 -10   2  21 262.803 33.9849  22
 -10  -2  21 281.881 33.9425  22
 -10   2  21 286.791 33.4464  21
 -10  -2  21 297.419 31.9666  24
 -10   2  21 278.160 32.7975  24
 -10   2  21 304.770 31.3752  14
 -10  -2  21 254.151 32.3946  14
 -10   2  20 39.1559 39.2717  22
 -10  -2  20 45.0381 37.8925  22
 -10   2  20 67.3504 38.7628  21
 -10  -2  20 73.1142 34.4471  19
 -10  -2  20 29.5235 36.3467  24
 -10   2  20 70.6589 39.4617  24
 -10   2  20 62.3975 35.6266  14
 -10  -2  20 82.2131 37.6962  14
 -10  -2  19 3729.65 116.665  19
 -10   2  19 3972.93 119.383  22
 -10  -2  19 3913.90 118.536  22
 -10   2  19 3909.12 120.510  21
 -10  -2  19 4135.99 119.127  10
 -10   2  19 3911.68 119.360  24
 -10  -2  19 3803.27 118.491  24
 -10   2  19 4128.04 117.448  14
 -10  -2  19 3818.78 118.351  14
 -10  -2  18 2737.86 92.5179  19
 -10   2  18 2826.29 94.5785  22
 -10   2  18 2773.05 95.5461  21
 -10  -2  18 2822.06 93.5988  22
 -10  -2  18 2781.10 94.1390  10
 -10  -2  18 2809.79 95.1210  14
 -10   2  18 2764.08 90.7205  14
 -10   2  18 2532.86 85.0847  25
 -10  -2  18 2641.08 93.7217  24
 -10   2  18 2741.87 95.8521  24
 -10   2  17 2538.62 89.1203  25
 -10  -2  17 2922.99 98.9972  24
 -10   2  17 2866.09 99.6931  24
 -10  -2  17 2633.38 88.8365  21
 -10   2  17 3072.60 96.6115  14
 -10  -2  17 3067.04 99.4660  14
 -10  -2  17 2930.02 98.4932  10
 -10  -2  17 2911.94 84.2744   6
 -10   2  17 2942.78 98.8015  22
 -10   2  17 2941.40 99.5198  21
 -10  -2  17 3217.09 98.1603  22
 -10   2  16 1419.08 65.5869  22
 -10  -2  16 1384.38 62.7831  22
 -10   2  16 1569.59 68.2454  21
 -10  -2  16 1432.70 66.9301  10
 -10   2  16 1444.07 57.4375  25
 -10  -2  16 1384.94 65.3024  24
 -10   2  16 1364.46 66.7684  24
 -10  -2  16 1324.19 52.0910   6
 -10   2  16 1406.78 60.3600  14
 -10  -2  16 1291.07 65.2401  14
 -10  -2  15 1069.94 45.6927   6
 -10  -2  15 986.106 54.7404  24
 -10   2  15 942.791 56.4319  24
 -10   2  15 993.119 46.8182  25
 -10  -2  15 1007.80 52.5058  22
 -10   2  15 934.569 54.8918  22
 -10   2  15 993.677 56.8347  21
  10  -2 -15 863.773 63.2525  31
 -10  -2  15 983.807 54.7989  10
 -10  -2  15 984.734 54.8130  18
 -10  -2  15 969.563 55.8217  14
 -10   2  15 937.139 49.5995  14
 -10  -2  14 156.144 37.8303  24
 -10   2  14 188.106 40.4148  24
 -10  -2  14 196.837 35.6454  22
 -10   2  14 218.554 36.3751  22
 -10   2  14 255.604 39.3692  21
  10   2 -14 202.733 44.6452  31
  10  -2 -14 205.612 47.0852  31
 -10   2  14 187.297 28.3196  12
 -10  -2  14 181.431 38.2053  18
 -10   2  14 176.940 37.4849  18
 -10   2  14 181.202 32.9889  14
 -10  -2  14 181.479 39.5842  14
 -10   2  13 2740.87 86.2519  22
 -10   2  13 2827.16 87.3926  21
 -10  -2  13 2682.51 86.4951  20
 -10   2  13 2703.98 86.0968  18
 -10  -2  13 2773.85 87.0810  18
 -10  -2  13 2581.95 90.5510   3
 -10  -2  13 2905.23 106.764   2
  10   2 -13 2785.06 99.7000  31
 -10  -2  13 2776.67 87.4012  24
 -10   2  13 2829.30 88.0682  24
  10  -2 -12 444.958 38.1757  29
 -10  -2  12 409.262 48.9042   2
 -10  -2  12 487.808 40.3732   3
  10   2 -12 515.481 47.2643  31
  10  -2 -11 29173.4 749.836  29
 -10  -2  11 29093.5 750.674   3
 -10  -2  11 30992.8 756.443   2
  10   2 -11 29581.3 754.502  31
  10   2 -10 1099.04 54.7292  31
  10   2 -10 954.539 40.2231  29
  10  -2 -10 1030.75 49.3312  29
 -10  -2  10 1044.21 51.4997   3
 -10  -2  10 1043.14 56.9271   2
 -10   2  10 969.537 45.3993   3
  10  -2  -9 11796.8 307.075  33
  10   2  -9 12065.5 317.715  31
  10   2  -9 11770.0 310.102  29
 -10  -2   9 11987.5 319.069  30
  10  -2  -9 11709.7 314.826  29
 -10  -2   9 12208.1 316.280   3
 -10  -2   9 12428.8 317.152   2
 -10   2   9 12237.3 312.918   3
  10  -2  -8 21058.1 525.390  33
 -10  -2   8 22122.3 536.778  30
  10   2  -8 21690.8 535.744  31
  10   2  -8 20840.5 529.643  29
  10  -2  -8 21153.4 533.619  29
 -10  -2   8 20308.3 533.129   3
 -10  -2   8 20679.2 532.343   2
 -10   2   8 19631.0 530.046   3
  10  -2  -7 296.529 22.6638  33
  10   2  -7 312.495 38.3053  31
 -10  -2   7 274.510 34.8244  30
  10   2  -7 307.359 28.9213  29
  10  -2  -7 270.528 33.5611  29
 -10   2   7 302.625 30.7083   3
 -10  -2   7 221.492 30.7402   2
  10  -2  -6 7740.21 202.584  33
 -10   2   6 7567.91 209.289  32
 -10  -2   6 7770.56 211.362  30
  10  -2  -6 7808.75 209.973  29
  10   2  -6 7968.51 209.254  29
 -10  -2   6 7881.99 207.092   2
 -10  -2   6 7642.33 209.591   3
 -10  -2   5 21209.8 513.736  32
 -10   2   5 20813.1 512.650  32
 -10  -2   5 21845.4 515.025  30
  10   2  -5 20866.5 513.320  31
  10   2  -5 21557.4 513.218  29
  10  -2  -5 21549.5 514.183  29
 -10  -2   5 21180.2 508.957   2
 -10  -2   5 21491.8 512.765   3
 -10  -2   4 6381.72 167.588  32
 -10   2   4 6205.66 166.377  32
  10   2  -4 6133.38 167.241  31
 -10  -2   4 6485.79 168.774  30
  10   2  -4 6342.77 167.812  29
 -10  -2   4 5703.97 165.294   3
 -10   2   4 5699.19 157.760   1
 -10   2   4 5573.39 165.180   3
 -10   2   3 33976.8 840.173  32
 -10  -2   3 33265.2 839.630  32
  10   2  -3 33291.3 841.064  29
  10   2  -3 33049.3 838.966  31
 -10  -2   3 34955.4 841.531  30
  10  -2  -3 34215.1 840.835  29
 -10   2   3 32328.5 831.456   1
 -10  -2   3 33067.2 837.803   3
 -10   2   3 33527.0 838.540   3
 -10  -2   2 2079.85 73.3715  32
 -10   2   2 2219.18 74.7738  32
  10   2  -2 2230.26 72.4533  31
 -10  -2   2 2247.67 75.7531  30
  10  -2  -2 2179.37 73.9981  29
 -10  -2   2 2033.66 69.2304   3
 -10   2   2 1987.68 63.0391   1
 -10   2   1 544.971 27.4395   1
 -10  -2   1 466.717 32.3858   3
  10   2  -1 531.848 35.5964  31
 -10  -2   1 455.843 38.2901  32
 -10   2   1 485.408 38.6874  32
  10   2  -1 524.977 40.7953   4
  10  -2  -1 485.753 36.5479  29
 -10   2   1 428.789 21.9661  30
  10   2  -1 471.649 42.3647  29
 -10  -2   1 572.407 41.1119  30
 -10  -2   0 4010.44 117.940   3
 -10  -2   0 4536.13 126.635  32
 -10   2   0 4486.07 128.664  32
  10   2   0 4334.16 121.234  31
  10  -2   0 3949.48 110.825   7
  10  -2   0 4136.39 121.151   4
  10  -2   0 4389.02 124.628  29
  10  -2   0 3997.42 110.244  31
  10   2   0 4487.42 128.932  29
 -10  -2   0 4590.48 128.090  30
 -10  -2  -1 788.125 35.8870   3
  10  -2   1 715.743 31.7278   7
  10  -2   1 800.752 41.9816   4
 -10  -2  -1 771.174 48.8704  30
  10   2   1 728.721 51.2036  29
  10  -2   1 705.182 42.3327  29
 -10  -2  -1 759.708 47.3584  32
 -10   2  -1 794.346 49.5803  32
  10   2   1 713.210 38.0653  31
  10  -2   2 16058.7 410.154   4
  10  -2   2 15670.5 399.825   7
 -10  -2  -2 15669.5 416.245  30
  10  -2   2 15902.2 409.386  29
 -10  -2  -2 15727.5 414.342  32
 -10   2  -2 16154.0 418.899  32
  10   2   3 19160.0 496.786   4
  10  -2   3 19094.8 476.849   7
  10  -2   3 18697.4 486.187   4
 -10  -2  -3 19056.0 492.928  32
 -10   2  -3 19558.5 498.121  32
 -10  -2  -3 19012.1 495.322  30
  10  -2   3 18075.4 482.997  29
  10  -2   4 756.232 46.8673   4
 -10  -2  -4 683.880 58.3015  30
  10   2   4 656.159 44.0235  27
  10  -2   4 656.688 41.3782  26
 -10   2  -4 708.209 36.9296  13
  10   2   4 668.494 41.7988  11
 -10   2  -4 670.268 58.0760  32
 -10  -2  -4 679.854 54.3354  32
  10  -2   4 773.506 42.2300  17
  10  -2   4 802.156 41.4841   7
  10   2   4 687.424 61.8621   4
  10  -2   4 806.607 41.6159  16
 -10   2  -5 8445.39 244.892  32
 -10  -2  -5 8002.13 237.456  32
  10   2   5 8145.96 222.180  11
  10   2   5 8331.75 222.729  27
  10  -2   5 8103.36 222.220  26
  10  -2   5 8494.16 221.331  25
 -10   2  -5 8111.84 218.349  13
  10   2   5 8454.29 243.820   4
  10  -2   5 8040.57 229.462   4
 -10  -2  -5 8056.63 239.492  30
  10   2   5 8858.46 250.418   5
  10  -2   5 8703.22 221.008   7
  10  -2   5 8377.08 221.109  16
 -10  -2  -6 1033.76 66.4555  32
 -10   2  -6 964.569 73.1243  32
  10   2   6 1033.32 55.1085  11
  10   2   6 1007.79 57.8199  27
  10  -2   6 920.996 57.0047  26
  10  -2   6 1067.33 54.2970  25
 -10   2  -6 1056.47 46.8473  13
  10   2   6 1099.41 73.2181   4
  10  -2   6 979.225 52.1418  16
  10   2   6 1236.68 82.1667   5
  10   2   6 1102.47 51.3043   7
  10  -2   6 1048.27 53.7239   7
 -10  -2  -6 1088.57 72.4120  30
 -10  -2  -7 1024.50 76.2517  30
  10  -2   7 1136.55 62.4422  26
  10  -2   7 1243.91 59.3343  25
 -10   2  -7 1134.56 49.1763  13
  10  -2   7 1114.46 53.4076  16
 -10  -2  -7 1088.40 70.0112  32
 -10   2  -7 1007.51 80.0004  32
  10   2   7 1131.82 62.2650  11
  10   2   7 1182.76 63.9213  27
  10   2   7 1252.45 56.6235   7
  10  -2   7 1210.32 56.6142   7
  10   2   7 1318.63 84.4134   5
  10  -2   8 352.440 48.7635  27
  10   2   8 332.263 52.0799  27
  10  -2   8 324.735 52.8345  26
  10  -2   8 282.665 46.4629  25
  10   2   8 305.341 41.3929   7
  10   2   8 286.543 62.8366   5
 -10  -2  -8 233.825 58.6725  30
  10   2   8 281.185 48.3505  11
 -10  -2  -8 325.333 54.1297  32
 -10   2  -8 196.228 60.4487  32
  10  -2   8 254.279 38.0282  16
  10  -2   9 219.564 35.7529  16
  10   2   9 200.439 34.0213  21
  10  -2   9 197.789 46.9470  21
  10   2   9 181.327 50.4515  27
  10  -2   9 171.037 47.6972  27
  10   2   9 115.082 34.7266   7
  10   2   9 218.279 49.4889  11
  10  -2   9 134.794 50.7973  26
  10  -2   9 174.878 42.9505  25
  10  -2  10 5092.18 142.476  21
  10  -2  10 4980.03 143.338  27
  10   2  10 5061.96 144.616  27
  10   2  10 4834.36 137.171   7
  10   2  10 5180.99 143.658  11
  10  -2  10 5265.00 146.183  26
  10  -2  11 2236.84 78.8250  26
  10  -2  11 2266.35 76.4509  27
  10   2  11 2207.36 76.9045  27
  10  -2  11 2156.09 76.3356  11
  10  -2  11 2177.51 74.9930  21
  10   2  12 565.448 38.4036  27
  10  -2  12 573.502 37.4074  27
  10  -2  12 593.673 36.7847  11
  10  -2  12 593.381 36.8463  21
  10   2  13 695.543 32.2189  27
  10  -2  13 745.880 29.2810  27
 -10  -4  21 638.006 29.0389  19
 -10  -4  21 610.761 30.8267  25
 -10  -4  21 629.358 27.5072  22
 -10  -4  20 171.662 29.6309  22
 -10  -4  20 141.933 31.0003  19
 -10  -4  20 148.261 21.2802  14
 -10  -4  19 2313.04 74.5121  22
 -10  -4  19 2270.40 77.0607  19
 -10  -4  19 2179.25 77.1268  25
 -10  -4  19 2161.92 68.6975  14
 -10  -4  18 151.314 40.6318  22
 -10  -4  18 90.7597 42.7875  10
 -10  -4  18 165.427 48.6971  25
 -10  -4  18 120.230 30.3264  24
 -10  -4  18 194.822 46.7902  19
 -10  -4  18 195.251 35.2173  14
 -10  -4  17 320.497 35.4214  24
 -10   4  17 264.944 36.0481  24
 -10  -4  17 387.247 54.9362  25
 -10  -4  17 430.625 50.1097  10
 -10  -4  17 309.116 34.7290   6
 -10   4  17 335.870 47.6090  22
 -10  -4  17 351.797 44.4362  22
 -10  -4  17 350.374 41.3325  14
 -10  -4  16 7230.19 186.172  22
 -10   4  16 7060.77 188.393  22
 -10  -4  16 7056.84 187.535  10
 -10  -4  16 6531.28 183.077  14
 -10   4  16 6241.25 178.468  14
 -10  -4  16 6648.46 180.507  24
 -10   4  16 6448.14 180.846  24
 -10  -4  16 7240.18 190.643  25
 -10   4  15 20627.8 511.040  22
 -10  -4  15 20825.3 507.851  22
 -10   4  15 19182.6 504.210  24
 -10  -4  15 21099.1 510.317  10
 -10   4  15 18495.2 501.772  14
 -10  -4  15 20569.9 507.015  14
 -10   4  14 212.272 44.0212  22
 -10  -4  14 307.860 41.4558  22
 -10  -4  14 372.866 63.1492   2
 -10  -4  14 258.998 43.5157   3
 -10   4  14 288.106 35.1581  24
 -10  -4  14 298.511 47.1444  10
 -10  -4  14 289.304 40.5929  14
  10  -4 -13 632.770 55.8305  29
 -10   4  13 613.922 39.6978  24
 -10   4  13 701.857 52.2853  21
 -10   4  13 592.674 48.9664  22
  10   4 -13 658.654 58.0249  31
 -10   4  13 779.438 38.5089   8
 -10  -4  13 732.189 55.4747   3
 -10   4  13 720.955 37.7917  12
 -10  -4  12 1211.97 69.8914   3
 -10   4  12 1313.48 62.2330  21
 -10   4  12 1328.83 57.6740  22
 -10  -4  12 1258.82 58.9461  20
  10   4 -12 1299.03 53.3141  15
 -10   4  12 1304.57 49.1802   8
 -10   4  12 1252.37 50.6680  12
  10   4 -12 1362.35 71.8913  31
  10  -4 -12 1335.75 70.9347  29
 -10  -4  11 2512.45 101.384   2
 -10  -4  11 2521.11 96.3641   3
 -10   4  11 2530.37 82.4287  22
 -10  -4  11 2450.00 82.6143  20
  10   4 -11 2380.30 77.8093  15
 -10   4  11 2413.50 76.1333   8
  10   4 -11 2614.60 98.2847  31
  10  -4 -11 2377.66 88.5841  33
 -10  -4  10 5070.33 142.891  20
  10   4 -10 5055.92 159.428  31
  10  -4 -10 4898.69 150.826  33
 -10   4  10 5088.84 139.242   8
 -10  -4   9 14230.4 373.106   2
  10   4  -9 14041.0 372.213  31
  10  -4  -9 13807.4 365.615  33
 -10   4   9 13710.8 353.504   8
  10   4  -8 28091.2 720.582  31
  10  -4  -8 28145.7 714.622  33
 -10  -4   8 27968.5 719.177   2
  10   4  -7 18889.4 504.311  31
  10  -4  -7 19224.2 499.511  33
 -10  -4   7 19927.5 503.570   2
  10   4  -6 262.942 47.2489  31
 -10  -4   6 297.412 25.1111  33
  10  -4  -6 325.880 39.6535  33
  10   4  -6 318.194 31.5131   1
 -10   4   6 269.380 37.1120   1
 -10  -4   6 345.346 44.0516   2
  10  -4  -5 1311.95 61.0467  33
 -10  -4   5 1310.95 49.6356  33
  10   4  -5 1311.54 50.3606   1
 -10   4   5 1237.48 57.3446   1
  10   4  -5 1296.91 51.7338   4
  10   4  -4 537.474 35.3177   4
  10  -4  -4 508.541 45.4875  33
 -10  -4   4 442.166 33.2454  33
 -10   4   4 413.824 31.2782  32
 -10   4   4 534.316 39.7879   1
  10   4  -4 447.227 50.0533  31
  10  -4  -4 455.807 46.5341  29
  10   4  -3 493.584 37.0916   4
 -10  -4   3 522.281 36.4755  33
 -10   4   3 531.519 35.0656  32
 -10   4   3 611.019 41.6015   1
  10   4  -3 470.503 49.9981  31
  10  -4  -3 557.499 49.2179  29
 -10  -4   2 468.459 42.3070   3
 -10   4   2 389.799 38.6272   1
  10   4  -2 424.141 37.5424   4
  10  -4  -2 490.365 45.8320  29
 -10   4   2 493.700 35.9259  32
  10   4  -2 528.724 49.8477  31
 -10  -4   2 528.514 39.7277  33
 -10  -4   2 539.667 34.4605  32
 -10  -4   1 5672.90 158.576   3
 -10   4   1 5740.99 158.586   1
  10   4  -1 5689.13 158.682   4
  10  -4  -1 5288.64 161.063  29
 -10   4   1 5097.00 153.986  32
  10   4  -1 5381.51 163.263  31
 -10  -4   1 5291.09 151.514  32
 -10   4   0 6117.17 176.009   1
 -10  -4   0 6162.47 174.458   3
 -10   4   0 6159.92 175.094  32
  10   4   0 6488.65 182.135  31
  10   4   0 5964.78 177.909   4
  10  -4   0 6231.37 179.421  29
  10  -4   1 21240.5 559.431  29
 -10   4  -1 21959.7 548.846  13
 -10   4  -1 22113.4 549.444  23
 -10   4  -1 22426.4 560.148   1
 -10   4  -1 21018.5 559.264  32
  10   4   1 22011.3 563.449  31
  10  -4   1 21301.6 549.709  17
  10   4   1 22103.9 562.582   4
  10  -4   1 21527.4 550.156  16
 -10   4  -2 14867.7 379.966  23
 -10   4  -2 14881.9 390.801   1
  10   4   2 15091.7 395.518   4
 -10   4  -2 14464.8 391.804  32
  10  -4   2 14849.8 380.937  17
  10  -4   2 14029.0 386.749  29
  10   4   2 15170.2 382.306  27
 -10   4  -2 14985.5 379.623  13
 -10   4  -3 629.552 42.7200  13
 -10   4  -3 576.009 41.1330  23
  10   4   3 596.688 55.8069   4
 -10   4  -3 666.010 52.6408  32
  10  -4   3 503.063 45.1337  17
  10   4   3 582.644 48.4768  27
  10   4   3 624.906 63.0408   5
 -10  -4  -4 34.2069 55.3709  30
  10   4   4 94.3643 44.3399  27
 -10   4  -4 106.775 35.8104  13
 -10   4  -4 122.069 35.6021  23
  10   4   4 170.562 50.0829   4
 -10   4  -4 95.6787 44.3273  32
  10   4   4 188.343 54.3378   5
  10  -4   4 58.6740 40.2355  16
  10   4   5 973.202 77.5815   5
  10   4   5 896.730 59.2668  27
  10  -4   5 972.678 51.8574  26
 -10   4  -5 950.958 48.0949  23
 -10  -4  -5 930.672 73.9570  30
  10  -4   5 882.151 55.3737  16
  10  -4   5 948.016 55.9596  17
 -10   4  -5 908.848 51.8218  13
 -10   4  -5 809.152 63.4852  32
 -10   4  -6 10987.4 326.352  32
 -10  -4  -6 11683.9 336.544  30
  10   4   6 11703.0 314.559  27
  10  -4   6 11945.1 311.889  26
  10  -4   6 12266.1 312.797  17
  10   4   6 12488.3 341.660   5
 -10   4  -6 12038.0 311.270  13
  10  -4   6 11887.8 311.437  16
  10  -4   7 12464.6 322.189  26
  10   4   7 12206.3 323.846  27
  10   4   7 12175.0 317.465   7
 -10   4  -7 12532.5 320.203  13
  10  -4   7 12151.4 320.688  16
  10  -4   8 609.352 48.7142  26
 -10   4  -8 647.768 43.0157  13
  10   4   8 568.651 53.0012  27
  10   4   8 564.008 37.2023   7
  10  -4   8 564.188 45.0568  16
 -10   4  -9 3917.05 111.512  13
  10  -4   9 3949.00 118.402  21
  10   4   9 4009.83 118.701  28
  10   4   9 3943.95 119.550  27
  10  -4   9 3890.55 117.026  27
  10  -4   9 3851.24 111.342  16
  10  -4   9 3961.55 116.435  26
  10  -4  10 6721.04 180.395  21
  10  -4  10 6644.03 178.838  26
  10   4  10 6773.07 179.353  28
  10  -4  10 6785.84 179.466  27
  10   4  10 6770.40 181.194  27
 -10   4 -10 6429.82 173.492  13
  10  -4  10 6838.55 177.644   9
  10  -4  11 784.532 34.6521   9
  10  -4  11 882.805 40.8576  21
  10  -4  11 836.930 37.5198  27
  10   4  11 806.472 41.4331  27
  10  -4  11 778.669 37.2985  26
  10  -4  12 61.5647 18.9871  11
  10  -4  12 15.3657 14.9158  27
  10  -4  12 51.2079 20.5592  21
 -10  -6  19 697.852 26.6585  25
 -10  -6  19 896.535 32.9062  19
 -10  -6  18 3032.03 85.4600  25
  10   6 -18 2882.44 84.2971  23
  10   6 -17 515.556 37.0256  23
 -10  -6  17 527.533 35.7514  22
 -10  -6  17 534.690 31.9838   6
 -10  -6  17 533.035 37.3553  25
 -10  -6  17 659.835 42.9931  19
 -10  -6  16 76.5376 34.3939  10
 -10  -6  16 115.587 35.2181  22
 -10  -6  16 98.1294 36.5983  25
 -10  -6  15 1241.74 54.1472  10
 -10  -6  15 1162.99 56.8014  25
 -10  -6  15 1166.80 53.5456  22
 -10   6  14 150.680 32.3261   8
 -10  -6  14 143.563 30.2909  17
  10   6 -14 187.341 34.4771  15
 -10  -6  14 135.858 37.5508  10
 -10  -6  13 374.128 37.6784  17
  10   6 -13 428.649 40.7966  15
 -10   6  13 394.285 39.2241   8
 -10  -6  13 404.078 40.8684  10
 -10  -6  12 4260.01 148.062   2
 -10  -6  12 3916.04 138.921   3
 -10  -6  12 4105.50 119.731  17
 -10   6  12 4208.57 119.834   8
 -10   6  12 3955.12 114.657  12
 -10  -6  12 4099.80 119.195  10
  10  -6 -12 4042.24 144.136  29
  10   6 -12 4138.63 120.959  15
 -10   6  11 5561.18 147.175   8
 -10  -6  11 5019.79 143.686  10
 -10  -6  11 5259.80 146.961  17
  10   6 -11 5306.93 148.051  15
  10  -6 -10 18680.9 511.042  33
  10   6 -10 18878.4 516.631  31
 -10  -6  10 19924.2 495.573  17
 -10   6  10 19961.5 494.678   8
 -10  -6  10 19081.8 496.147  20
  10   6 -10 19828.7 495.923  15
  10   6 -10 18672.7 509.806   1
 -10  -6   9 2886.59 116.418   2
  10   6  -9 2868.61 105.352   1
 -10  -6   9 2789.85 118.929  30
 -10  -6   9 2967.74 92.8641  20
 -10   6   9 2948.84 93.2135   8
 -10  -6   9 2960.27 93.3668  17
  10   6  -9 2849.89 94.3081  15
  10  -6  -9 2812.46 108.903  33
  10   6  -9 2820.11 113.043  31
 -10  -6   8 504.736 62.5311   2
 -10  -6   8 520.241 41.9503  20
 -10   6   8 485.776 37.5767  23
  10   6  -8 440.526 45.2918  15
  10  -6  -8 514.738 56.5598  33
 -10  -6   8 498.955 63.6155  30
  10   6  -8 484.366 61.4676  31
 -10  -6   7 10898.4 286.175   2
 -10   6   7 9841.30 259.214  23
 -10  -6   7 9843.06 259.406  20
  10   6  -7 9861.82 261.430  15
  10  -6  -7 9700.15 278.479  33
  10   6  -7 9571.64 284.032  31
 -10  -6   7 9848.13 286.416  30
 -10   6   6 156.138 48.2988   1
 -10  -6   6 300.255 56.5989   2
 -10   6   6 197.268 33.7859  23
 -10  -6   6 244.143 34.6262  20
  10  -6  -6 217.587 31.7809  16
 -10   6   6 233.828 37.2242   8
  10  -6  -6 226.569 52.3510  33
  10   6  -6 147.428 54.0230  31
 -10  -6   6 227.619 59.2738  30
  10   6  -5 82.0312 58.4268  31
 -10  -6   5 2.22191 54.5693  30
 -10   6   5 37.8749 25.5315  13
 -10   6   5 29.6316 34.8463  23
 -10  -6   5 17.4066 29.4540  20
  10  -6  -5 49.6085 49.7522  33
  10   6  -5 50.6082 34.2160  15
  10  -6  -5 25.0088 32.4493  16
 -10   6   5 40.3999 35.2415  15
 -10   6   5 21.3570 36.6283   8
 -10   6   5 60.4967 46.0974   1
 -10   6   4 13927.1 361.805  15
  10   6  -4 13738.0 361.910  15
  10  -6  -4 14714.6 362.193  16
 -10   6   4 13707.7 358.445  13
 -10   6   4 14441.8 362.916  23
 -10   6   4 14111.5 361.615   8
 -10  -6   4 13638.4 371.682  33
 -10   6   4 14086.5 380.240   1
 -10  -6   4 14405.6 387.359  30
 -10  -6   3 14954.6 414.344  30
  10  -6  -3 14784.4 410.255  29
 -10   6   3 15176.7 387.398  13
 -10   6   3 15045.4 390.981  23
 -10   6   3 15516.5 389.386   8
  10  -6  -3 15449.6 388.394  17
  10   6  -3 14749.9 388.717  15
  10  -6  -3 15683.9 390.830  16
  10   6  -3 14788.2 412.594  31
 -10  -6   3 14661.9 401.405  33
 -10   6   3 15860.3 409.280   1
 -10   6   2 22525.7 564.931  13
 -10   6   2 23024.3 584.766   1
  10   6  -2 21865.4 589.019  31
 -10  -6   2 22213.4 580.434  33
  10  -6  -2 22712.4 565.719  17
  10   6  -2 22112.8 567.621  28
  10  -6  -2 21732.7 584.984  29
 -10   6   2 22503.7 567.073  15
  10   6  -2 21862.7 564.970  15
  10  -6  -2 22705.6 567.719  16
 -10  -6   2 22691.2 591.559  30
 -10  -6   1 5813.55 184.766  30
 -10   6   1 5960.69 158.462  13
 -10   6   1 5677.31 160.789  23
 -10  -6   1 5491.69 172.689  33
  10  -6  -1 5595.81 159.090  17
  10   6  -1 5665.43 162.002  28
  10  -6  -1 5567.36 175.745  29
 -10   6   1 5854.88 160.525  15
  10   6  -1 5589.45 156.020  15
  10  -6  -1 5847.67 161.507  16
 -10  -6   1 5843.18 175.645   3
 -10   6   1 5897.35 176.658   1
 -10  -6   0 3282.81 124.469  30
 -10   6   0 3127.61 97.1206  13
 -10   6   0 3439.68 101.785  23
 -10  -6   0 3301.97 116.892  33
  10  -6   0 3223.63 101.309  17
  10   6   0 3403.71 104.331  28
  10  -6   0 2964.56 111.138  29
 -10   6   0 3165.34 100.045  15
  10   6   0 2994.64 93.1346  15
  10  -6   0 3270.57 102.740  16
 -10   6   0 3241.11 114.655   1
 -10  -6  -1 9377.95 279.193  30
  10   6   1 9408.95 258.446  28
 -10   6  -1 9595.36 253.958  13
 -10   6  -1 9752.33 255.847  23
 -10  -6  -1 9250.04 272.154  33
  10  -6   1 9733.89 255.722  17
 -10   6  -1 9847.42 271.152   1
  10  -6   1 9737.32 257.044  16
 -10   6  -2 2522.32 97.6653   1
 -10  -6  -2 2339.17 107.699  30
  10   6   2 2510.46 90.9805  28
 -10   6  -2 2518.13 82.6103  13
 -10   6  -2 2567.96 86.1409  23
 -10   6  -2 2440.85 76.8433   8
 -10  -6  -2 2395.35 101.373  33
  10  -6   2 2356.63 87.3756  17
  10  -6   2 2537.38 88.3976  16
  10   6   2 2404.23 97.7346   5
  10   6   3 4505.94 147.822   5
 -10   6  -3 4517.28 131.837  23
 -10  -6  -3 4175.34 152.544  30
  10  -6   3 4662.74 133.223  17
 -10  -6  -3 4266.60 149.721  33
  10   6   3 4347.22 135.682  28
 -10   6  -3 4520.62 143.733   1
 -10   6  -4 4631.14 136.291  13
 -10   6  -4 4772.16 136.382  23
  10   6   4 4704.07 143.085  28
  10  -6   4 4485.20 138.372  16
  10  -6   4 4863.45 138.559  17
 -10   6  -5 100.330 40.7221  13
  10   6   5 77.6858 50.9285  28
 -10   6  -5 66.2171 38.3622  23
  10  -6   5-10.9281 42.7132  16
 -10   6  -6 865.992 45.4193  23
 -10   6  -6 832.136 47.9583  13
  10  -6   6 834.716 49.7547  16
  10  -6   7 7084.95 179.350   9
 -10   6  -7 6330.25 175.666  23
  10  -6   7 6513.18 179.766  16
 -10   6  -7 7030.63 180.408  13
  10  -6   8 166.203 29.0048  16
  10  -6   8 175.484 28.0227   9
 -10   6  -8 215.601 30.4880  13
  10   6   8 193.501 36.5970  28
  10  -6   9 590.689 29.7606   9
  10   6   9 525.587 34.4829  28
  10  -6   9 553.529 28.6977  27
 -10   6  -9 593.179 29.5443  13
  10   6  10 484.611 22.9614  28
 -10   6 -10 474.927 19.7438  13
 -10  -8  16 1124.65 35.7910  19
  10   8 -16 1432.48 39.6961  23
 -10  -8  15 574.251 27.5502  19
  10   8 -15 586.683 31.1479  23
  10   8 -14 2234.19 69.7412  23
  10   8 -14 2159.06 62.5867  15
 -10  -8  13 243.415 27.7813  17
  10   8 -13 307.024 29.9854  15
  10   8 -12 343.568 35.2510  15
 -10   8  12 326.831 32.3081   8
 -10  -8  12 361.613 34.3025  17
 -10   8  11 6112.43 161.894   8
  10   8 -11 6253.05 163.517  15
 -10  -8  11 5910.15 162.596  17
  10   8 -11 5658.59 164.429  23
 -10   8  10 3600.19 102.305   8
  10   8 -10 3413.01 104.432  15
  10   8 -10 3291.11 104.383  23
 -10  -8  10 3441.40 103.055  17
  10   8  -9 927.383 51.8428  15
 -10  -8   9 843.620 51.8205  17
  10   8  -9 845.518 49.7180  23
 -10   8   8 983.348 50.7461   8
  10   8  -8 821.204 49.6202  23
  10   8  -8 971.069 54.8868  15
 -10   8   7 106.385 39.6358   8
  10   8  -7 173.927 36.0860  23
 -10   8   7 114.589 29.8947  23
 -10   8   6 1187.32 54.6386   8
 -10   8   6 1117.42 50.7528  23
  10   8  -6 1122.86 50.0256  23
  10   8  -6 1243.47 58.2805  15
  10  -8  -6 1157.52 50.4133  16
 -10  -8   6 1205.17 57.5191  17
 -10   8   5 1186.05 55.2908   8
 -10   8   5 1051.31 51.9914  23
  10   8  -5 1148.29 56.9623  15
  10  -8  -5 1225.99 52.8129  16
 -10  -8   5 1250.67 60.1413  17
 -10   8   4 1410.51 58.4443   8
 -10   8   4 1359.67 59.0174  23
  10   8  -4 1353.44 58.3573  15
  10  -8  -4 1371.81 59.2044  16
 -10  -8   4 1351.06 62.2144  17
 -10   8   3 3665.09 105.656   8
 -10   8   3 3697.89 109.923  23
  10   8  -3 3459.44 106.420  15
  10  -8  -3 3776.47 109.476  16
  10  -8  -3 3565.07 103.816  17
 -10  -8   3 3442.14 110.341  17
 -10  -8   2 2212.75 77.0506  17
  10  -8  -2 2278.13 73.3402  17
 -10   8   2 2229.36 72.4050   8
 -10   8   2 2181.65 77.3024  23
  10   8  -2 2124.99 72.1290  15
  10  -8  -2 2183.34 77.8793  16
 -10   8   2 2122.33 67.7465  13
 -10   8   1 1420.50 54.1956  13
  10  -8  -1 1552.71 59.9510  17
 -10  -8   1 1555.34 61.4864  17
 -10   8   1 1472.85 55.2092   8
 -10   8   1 1509.13 64.8641  23
  10  -8  -1 1599.44 64.4747  16
  10   8  -1 1476.05 54.1106  15
  10   8  -1 1653.93 61.8286  28
  10  -8   0 2864.13 89.5991  17
 -10  -8   0 2800.90 88.5087  17
 -10   8   0 2823.85 83.1753   8
 -10   8   0 2765.90 85.1302  13
  10  -8   0 2951.62 92.8129  16
  10   8   0 2929.05 91.3154  28
 -10   8  -1 152.306 41.4042  23
  10  -8   1 158.933 37.4978  17
 -10   8  -1 202.714 32.4588  13
  10  -8   1 130.148 42.0183  16
 -10  -8  -1 184.893 32.4612  17
  10   8   1 225.648 39.3765  28
 -10   8  -2 20.6147 36.8841  23
  10  -8   2 40.0326 34.2391  17
 -10   8  -2 32.8076 29.3697  13
  10  -8   2 17.9415 39.2608  16
 -10  -8  -2 18.3722 26.7236  17
  10   8   2 105.656 38.3372  28
  10  -8   3 2176.06 73.3663  17
 -10   8  -3 2262.60 70.0228  13
 -10   8  -3 2262.23 73.8083  23
  10   8   3 2176.63 75.7771  28
  10  -8   4 0.59541 32.2772  17
 -10   8  -4 38.3237 26.3490  13
  10   8   4 40.1662 32.9869  28
 -10   8  -4 9.79032 29.5127  23
 -10   8  -5 7005.52 181.642  23
  10  -8   5 7091.97 183.058  17
  10  -8   5 7078.64 182.861  16
  10   8   5 6985.16 184.589  28
 -10   8  -5 6844.40 181.248  13
 -10   8  -6 726.570 29.1733  23
  10  -8   6 757.777 31.3605  16
  10  -8   7 644.096 24.2420  21
  10  10 -10 852.688 26.6769  15
 -10 -10  10 755.736 26.6696  17
  10  10  -9 257.432 18.9845  15
 -10 -10   8 2144.85 61.4737  17
  10  10  -7 2439.78 69.2240  15
 -10 -10   7 2511.62 70.2052  17
  10  10  -6 1837.89 54.0061  15
 -10 -10   6 1813.04 55.3695  17
  10  10  -5 255.471 21.4212  15
 -10 -10   5 220.319 23.4899  17
  10 -10  -4 312.273 18.7204  16
 -10 -10   4 323.242 23.5913  17
  10 -10  -3 88.9090 18.0060  16
 -10 -10   3 80.4071 18.0593  17
  10 -10  -2 83.5434 17.0784  16
 -10 -10   2 83.3601 15.7225  17
  10 -10  -1 155.646 18.4047  16
 -10  10   1 159.529 17.6076  23
  10 -10   0 4515.89 110.989  16
 -10  10   0 4059.93 110.174  23
  10 -10   1 2062.80 54.6916  16
 -10  10  -1 1938.93 54.0343  23
 -11  -1  23 23.4303 13.2837  22
 -11  -1  23 22.8857 14.5315  14
 -11  -1  23 30.2677 12.7571  25
 -11   1  22 282.339 29.7346  22
 -11  -1  22 319.661 28.9318  22
 -11  -1  22 308.700 30.5647  24
 -11   1  22 297.974 31.2030  24
 -11  -1  22 286.379 29.5313  25
 -11   1  22 347.046 29.1479  14
 -11  -1  22 327.385 30.1542  14
 -11   1  21 340.791 37.9685  22
 -11  -1  21 370.250 37.9033  22
 -11  -1  21 348.463 40.4107  24
 -11   1  21 329.978 39.5964  24
 -11  -1  21 406.233 40.1961  25
 -11  -1  21 377.998 38.8627  14
 -11   1  21 342.420 37.5961  14
 -11   1  21 345.684 34.5485  21
 -11   1  20 251.714 41.3444  22
 -11  -1  20 260.949 40.5578  22
 -11   1  20 212.479 40.1891  21
 -11   1  20 276.418 36.7306  25
 -11  -1  20 177.108 45.6707  25
 -11   1  20 233.920 45.3271  24
 -11  -1  20 240.989 47.1925  24
 -11   1  20 283.286 44.1876  14
 -11  -1  20 294.278 44.0419  14
 -11  -1  19 2508.98 86.2229  21
 -11   1  19 2662.38 91.9932  21
 -11   1  19 2820.87 93.9206  22
 -11  -1  19 2796.34 92.1652  22
 -11  -1  19 2983.63 90.7820  10
 -11  -1  19 2745.51 87.5126  19
 -11   1  19 2607.04 88.4222  25
 -11  -1  19 2694.04 97.1416  24
 -11   1  19 2599.59 96.5509  24
 -11  -1  19 2784.28 97.5467  25
 -11   1  19 3085.83 94.6202  14
 -11  -1  19 2860.83 95.0948  14
 -11   1  18 4577.29 134.905  21
 -11   1  18 4778.96 135.608  22
 -11  -1  18 4802.16 134.732  22
 -11   1  18 4221.95 124.668  10
 -11  -1  18 4531.37 133.119  10
 -11  -1  18 4643.01 131.060  19
 -11  -1  18 4268.60 129.462  21
 -11   1  18 4393.62 131.717  25
 -11  -1  18 4670.20 136.969  25
 -11  -1  18 4590.36 137.233  24
 -11   1  18 4531.24 139.001  24
 -11   1  18 4502.22 135.350  14
 -11  -1  18 4552.79 137.736  14
 -11   1  17 1139.26 59.7536  21
 -11   1  17 1193.26 60.9665  22
 -11  -1  17 1330.33 60.1183  22
 -11  -1  17 1110.05 53.7623  21
 -11  -1  17 1197.77 57.4240  19
 -11   1  17 1087.81 49.0651  10
 -11  -1  17 1204.37 60.9520  10
 -11  -1  17 1246.90 64.9618  14
 -11   1  17 1110.26 61.3521  14
 -11   1  17 1149.72 55.3420  25
 -11  -1  17 1225.28 65.4293  25
 -11  -1  17 1028.74 64.4503  24
 -11   1  17 1234.60 66.8645  24
 -11  -1  16 1518.96 54.1446   6
 -11  -1  16 1600.26 71.6189  24
 -11   1  16 1601.09 70.4463  24
 -11   1  16 1510.94 64.2224  25
 -11  -1  16 1569.58 71.4949  25
[truncated: 329,037 more chars]
