# Supplementary material for: Synthesis, crystal structure and thermal properties of bis­(1,3-di­cyclo­hexyl­thio­urea-κS)bis(iso­thiocyanato-κN)cobalt(II)
Source: Acta Crystallogr E Crystallogr Commun. 2022 Jan 1;78(Pt 1):71–5. doi: 10.1107/S205698902101327X (PMC8739206; doi:10.1107/S205698902101327X)
Supplement: Supplementary file 2 [file e-78-00071-Isup2.hkl]

data_I                                                                          
_shelx_title ' Icy2 in C2/c'                                                    
_shelx_refln_list_code          4                                               
_shelx_F_calc_maximum      307.71                                               
_exptl_crystal_F_000      1396.00                                               
_reflns_d_resolution_high  0.7828                                               
                                                                                
loop_                                                                           
 _space_group_symop_operation_xyz                                               
 'x, y, z'                                                                      
 '-x, y, -z+1/2'                                                                
 'x+1/2, y+1/2, z'                                                              
 '-x+1/2, y+1/2, -z+1/2'                                                        
 '-x, -y, -z'                                                                   
 'x, -y, z-1/2'                                                                 
 '-x+1/2, -y+1/2, -z'                                                           
 'x+1/2, -y+1/2, z-1/2'                                                         
                                                                                
_cell_length_a    24.0667                                                       
_cell_length_b     8.8282                                                       
_cell_length_c    18.8910                                                       
_cell_angle_alpha  90.000                                                       
_cell_angle_beta  125.619                                                       
_cell_angle_gamma  90.000                                                       
                                                                                
_shelx_F_squared_multiplier     1.000                                           
                                                                                
loop_                                                                           
 _refln_index_h                                                                 
 _refln_index_k                                                                 
 _refln_index_l                                                                 
 _refln_F_squared_calc                                                          
 _refln_F_squared_meas                                                          
 _refln_F_squared_sigma                                                         
 _refln_observed_status                                                         
   2   0   0      21087.37      22783.70       398.33 o                         
   4   0   0      24864.41      27448.17       390.70 o                         
   6   0   0       5571.88       5980.54        75.47 o                         
   8   0   0       1492.25       1545.98        22.87 o                         
  10   0   0      21014.37      21514.43       218.09 o                         
  12   0   0       1646.10       1588.11        29.63 o                         
  14   0   0        131.12        163.26         9.70 o                         
  16   0   0       5827.17       5590.80        77.34 o                         
  18   0   0        810.03        716.18        19.98 o                         
  20   0   0       8059.20       8005.81       118.67 o                         
  22   0   0       1389.18       1365.96        29.35 o                         
  24   0   0       1034.82       1022.18        30.75 o                         
   1   1   0        227.11        266.53         3.25 o                         
   3   1   0       1087.35       1209.09        18.48 o                         
   5   1   0      25127.51      23687.54       239.79 o                         
   7   1   0       1117.49       1102.13        11.15 o                         
   9   1   0       2916.11       3321.77        29.51 o                         
  11   1   0       2433.88       2408.47        23.20 o                         
  13   1   0        503.53        616.41        10.77 o                         
  15   1   0       9980.18       9808.56        81.85 o                         
  17   1   0        701.83        682.13        13.41 o                         
  19   1   0         91.22        123.31         8.90 o                         
  21   1   0        154.31        192.15         8.83 o                         
  23   1   0        101.03        105.10         6.28 o                         
   0   2   0      30728.26      34890.42       355.55 o                         
   2   2   0       2147.79       1920.55        61.03 o                         
   4   2   0       1976.79       2484.10        42.19 o                         
   6   2   0       3622.84       4410.67        46.58 o                         
   8   2   0       4819.55       4451.23        41.70 o                         
  10   2   0       2374.77       2203.63        37.23 o                         
  12   2   0      15929.36      15424.60       130.13 o                         
  14   2   0       5596.68       5691.16        48.24 o                         
  16   2   0       1033.50        982.60        12.75 o                         
  18   2   0       3077.18       3243.11        35.60 o                         
  20   2   0         90.65        115.19         8.20 o                         
  22   2   0         67.74         80.75         5.51 o                         
  24   2   0         79.84         77.68         5.03 o                         
   1   3   0        140.58        184.88         7.57 o                         
   3   3   0        977.19        770.26        10.36 o                         
   5   3   0       8047.63       8917.52       101.55 o                         
   7   3   0        262.95        284.82         6.46 o                         
   9   3   0        687.20        675.32        11.29 o                         
  11   3   0        378.94        355.01         6.94 o                         
  13   3   0       3315.86       3142.03        32.57 o                         
  15   3   0        793.43        753.56        10.70 o                         
  17   3   0       1095.76       1059.71        14.39 o                         
  19   3   0        483.52        434.09        14.75 o                         
  21   3   0         25.49         31.65         5.66 o                         
  23   3   0       1353.49       1287.33        94.51 o                         
   0   4   0        293.26        371.20        12.66 o                         
   2   4   0       3935.05       4200.48        42.20 o                         
   4   4   0       3352.90       3208.05        32.41 o                         
   6   4   0       2316.60       2750.17        51.45 o                         
   8   4   0      11037.37      10809.17       151.73 o                         
  10   4   0       2941.64       3186.01        37.30 o                         
  12   4   0       9776.36       9490.45        70.75 o                         
  14   4   0       3990.02       3975.85        37.01 o                         
  16   4   0       4360.94       4153.99        54.74 o                         
  18   4   0       1853.94       1956.61        28.92 o                         
  20   4   0        118.55        125.44         7.91 o                         
  22   4   0        535.95        527.88        12.95 o                         
   1   5   0       1187.57       1487.25        22.77 o                         
   3   5   0        333.36        528.44         8.07 o                         
   5   5   0       7622.28       7637.33        70.71 o                         
   7   5   0      11639.12      11705.39       135.22 o                         
   9   5   0       3796.04       4085.89        30.31 o                         
  11   5   0        402.91        380.30        14.45 o                         
  13   5   0       2653.61       2677.78        32.91 o                         
  15   5   0         83.73        106.29         8.53 o                         
  17   5   0       3098.31       3210.66        46.60 o                         
  19   5   0        805.98        868.21        29.22 o                         
  21   5   0        350.51        359.87        12.52 o                         
   0   6   0       2974.29       3165.42        45.23 o                         
   2   6   0       6421.55       6357.55        68.83 o                         
   4   6   0       9703.85      10243.30        99.06 o                         
   6   6   0       3423.01       3464.68        28.87 o                         
   8   6   0       1012.17       1133.35        12.37 o                         
  10   6   0       1656.54       1657.56        18.54 o                         
  12   6   0        106.20        141.07         9.76 o                         
  14   6   0        287.78        283.44        11.10 o                         
  16   6   0        847.91        894.94        19.99 o                         
  18   6   0        175.29        174.72         7.00 o                         
  20   6   0        141.57        159.91         6.41 o                         
   1   7   0       7544.01       7478.14        53.99 o                         
   3   7   0        705.01        641.80         9.40 o                         
   5   7   0       6611.48       6627.32        69.86 o                         
   7   7   0         49.61         68.59         5.96 o                         
   9   7   0       1779.35       1688.75        17.21 o                         
  11   7   0       2041.49       2013.58        24.59 o                         
  13   7   0        949.83       1042.69        15.08 o                         
  15   7   0         67.49         87.24         7.29 o                         
  17   7   0        228.14        285.30         8.16 o                         
  19   7   0        491.47        412.58        14.05 o                         
   0   8   0        144.56        143.34         8.94 o                         
   2   8   0        367.93        411.13         8.06 o                         
   4   8   0         62.27         94.77         7.39 o                         
   6   8   0        346.85        404.43         8.53 o                         
   8   8   0        595.59        601.16         9.14 o                         
  10   8   0       1380.13       1469.02        18.54 o                         
  12   8   0         63.62         67.40         7.02 o                         
  14   8   0       2090.61       2205.12        26.89 o                         
  16   8   0        954.72        935.08        15.02 o                         
   1   9   0       1475.94       1485.96        18.60 o                         
   3   9   0        459.56        416.20         9.27 o                         
   5   9   0        118.18        138.42         7.20 o                         
   7   9   0        198.38        235.60         9.76 o                         
   9   9   0        609.84        640.29        12.74 o                         
  11   9   0       1203.98       1189.36        25.38 o                         
  13   9   0       1191.40       1260.73        29.98 o                         
  15   9   0          6.55         15.55         4.55 o                         
   0  10   0       3108.77       3164.66        58.79 o                         
   2  10   0        800.08        754.46        15.73 o                         
   4  10   0         64.54         71.06         7.41 o                         
   6  10   0       1233.03       1211.07        28.72 o                         
   8  10   0        652.84        636.56        19.71 o                         
  10  10   0       2321.06       2212.99       117.37 o                         
   1  11   0        150.30        149.75         6.84 o                         
   3  11   0         55.26         57.24         5.08 o                         
 -25   1   1         63.55         55.44         4.39 o                         
 -23   1   1       1946.88       2084.42        23.64 o                         
 -21   1   1       2108.22       2171.05        25.36 o                         
 -19   1   1       1022.24        872.59        13.45 o                         
 -17   1   1         37.88         46.86         6.68 o                         
 -15   1   1       5832.32       5465.52        46.60 o                         
 -13   1   1       5198.39       5120.91        70.61 o                         
 -11   1   1        546.45        427.83        14.27 o                         
  -9   1   1      17192.20      18269.12       143.37 o                         
  -7   1   1      17786.89      18719.75       175.74 o                         
  -5   1   1       3700.92       3814.79        41.70 o                         
  -3   1   1       2976.43       3086.22        35.11 o                         
  -1   1   1       6089.83       6469.90        96.87 o                         
   1   1   1       5854.15       5883.34        65.16 o                         
   5   1   1       4511.56       5129.11        49.43 o                         
   7   1   1       1315.09       1085.28        19.02 o                         
   9   1   1      17508.53      16742.95       147.82 o                         
  11   1   1        523.40        693.14        10.70 o                         
  13   1   1       1778.68       1788.58        19.20 o                         
  15   1   1       4872.73       4657.18        40.64 o                         
  17   1   1       1224.05       1253.91        16.07 o                         
  19   1   1        361.64        309.47        11.82 o                         
  21   1   1       2527.40       2541.28        40.16 o                         
  23   1   1       2648.84       2805.23        42.39 o                         
 -24   2   1        156.89        147.07         5.97 o                         
 -22   2   1        572.10        594.60         9.55 o                         
 -20   2   1       1724.25       1755.18        26.46 o                         
 -18   2   1       5096.18       4974.55        72.99 o                         
 -16   2   1         69.89         94.02         6.19 o                         
 -14   2   1       5337.39       5427.28        46.27 o                         
 -12   2   1       2269.24       2202.62        21.96 o                         
 -10   2   1        274.60        253.81         6.28 o                         
  -8   2   1      11574.23      12760.54       113.66 o                         
  -6   2   1       6604.13       6622.17        75.34 o                         
  -4   2   1      26122.07      28926.40       319.37 o                         
  -2   2   1      57987.78      57808.63       610.11 o                         
   0   2   1      22707.92      22914.71       253.43 o                         
   2   2   1      93169.60      92420.02       844.19 o                         
   4   2   1       6313.15       7185.70        70.27 o                         
   6   2   1       2691.57       2462.20        21.43 o                         
   8   2   1       2955.64       3351.54        33.94 o                         
  10   2   1        369.30        386.77         7.11 o                         
  12   2   1       4351.70       4648.20        48.23 o                         
  14   2   1        447.89        532.19         9.24 o                         
  16   2   1        886.07        915.78        13.71 o                         
  18   2   1       4136.09       3951.50        52.93 o                         
  20   2   1        502.74        610.56        13.20 o                         
  22   2   1        372.39        360.56         7.81 o                         
 -23   3   1        383.52        411.90        10.71 o                         
 -21   3   1       8137.73       8198.39       141.75 o                         
 -19   3   1       1703.02       1782.09        31.79 o                         
 -17   3   1       6977.86       6791.64        77.83 o                         
 -15   3   1        788.70        762.17        10.59 o                         
 -13   3   1       7170.42       7027.05        53.14 o                         
 -11   3   1      10932.67      11201.30        90.37 o                         
  -9   3   1        244.84        506.35         9.17 o                         
  -7   3   1        132.76        159.17         5.37 o                         
  -5   3   1       4299.38       4253.53        49.91 o                         
  -3   3   1       5366.70       5783.39        51.88 o                         
  -1   3   1        852.93        668.76         8.51 o                         
   1   3   1      13990.65      13335.91       135.30 o                         
   3   3   1      11399.04       9761.28        92.48 o                         
   5   3   1      10528.92      12311.02       115.79 o                         
   7   3   1       2372.38       2679.70        36.23 o                         
   9   3   1      28039.57      26840.86       236.69 o                         
  11   3   1       7446.09       7927.80        73.06 o                         
  13   3   1       2717.98       2609.10        22.04 o                         
  15   3   1       2154.82       2177.96        22.50 o                         
  17   3   1        488.09        580.40        16.93 o                         
  19   3   1       3505.11       3710.05        57.41 o                         
  21   3   1        329.48        396.03         7.48 o                         
  23   3   1        147.47        117.46         9.10 o                         
 -22   4   1       1380.17       1366.10        20.01 o                         
 -20   4   1       1409.55       1498.14        22.70 o                         
 -18   4   1        106.56        128.59        10.41 o                         
 -16   4   1       8144.59       8249.48       104.18 o                         
 -14   4   1        857.09        745.62        10.72 o                         
 -12   4   1        322.61        352.03         7.13 o                         
 -10   4   1       2638.24       2809.78        45.11 o                         
  -8   4   1        128.16        167.75         5.91 o                         
  -6   4   1      22733.71      23176.99       203.37 o                         
  -4   4   1       1194.07       1042.80        16.96 o                         
  -2   4   1       2036.31       2267.95        30.05 o                         
   0   4   1       4651.53       4891.57        64.44 o                         
   2   4   1       2464.79       2282.06        28.20 o                         
   4   4   1      10864.94       9985.57        84.51 o                         
   6   4   1       1401.71       1391.23        22.78 o                         
   8   4   1       5094.38       4660.99        68.13 o                         
  10   4   1      11830.08      11199.43        95.38 o                         
  12   4   1       1844.18       1779.16        17.86 o                         
  14   4   1      12420.10      12027.29       106.45 o                         
  16   4   1        277.37        279.92        11.44 o                         
  18   4   1        370.41        348.06        13.12 o                         
  20   4   1        894.24        867.43        21.11 o                         
  22   4   1        287.80        319.92        13.75 o                         
 -21   5   1        366.30        387.18        10.77 o                         
 -19   5   1        179.51        221.81         9.54 o                         
 -17   5   1        566.99        587.73        14.14 o                         
 -15   5   1         10.41         19.83         8.33 o                         
 -13   5   1        133.78        139.12         6.88 o                         
 -11   5   1        277.54        240.74         6.45 o                         
  -9   5   1       2376.39       2490.33        24.68 o                         
  -7   5   1       6788.04       6753.65        72.75 o                         
  -5   5   1       2433.08       2634.10        56.94 o                         
  -3   5   1       4922.95       5011.98        64.44 o                         
  -1   5   1       1249.42       1151.04        18.33 o                         
   1   5   1       1332.42       1237.72        14.29 o                         
   3   5   1       9204.93       9218.44        95.76 o                         
   5   5   1       4673.44       4480.06        55.52 o                         
   7   5   1       1000.39       1074.37        17.96 o                         
   9   5   1         78.65         86.72         5.66 o                         
  11   5   1       5059.75       5007.50        45.76 o                         
  13   5   1        520.45        443.80        11.15 o                         
  15   5   1        108.33        117.03        12.82 o                         
  17   5   1        199.22        217.25        12.88 o                         
  19   5   1       1879.65       1969.44        35.82 o                         
  21   5   1        853.51        803.15        16.55 o                         
 -20   6   1        197.64        241.04        10.03 o                         
 -18   6   1        276.21        276.91         9.56 o                         
 -16   6   1       2927.94       3051.97        49.13 o                         
 -14   6   1        136.88        162.79        10.19 o                         
 -12   6   1        130.16        161.81         7.61 o                         
 -10   6   1       3011.45       2953.40        24.71 o                         
  -8   6   1       1251.20       1217.49        21.38 o                         
  -6   6   1       1323.46       1451.71        24.40 o                         
  -4   6   1       3848.48       3396.04        43.39 o                         
  -2   6   1        304.15        214.04         8.28 o                         
   0   6   1        245.49        296.49         8.18 o                         
   2   6   1        157.60        137.76         9.32 o                         
   4   6   1       1568.93       1408.30        14.75 o                         
   6   6   1        500.01        522.60         9.24 o                         
   8   6   1        542.41        476.80         8.36 o                         
  10   6   1       4827.83       4941.58        47.78 o                         
  12   6   1        941.16        972.81        22.37 o                         
  14   6   1       6240.40       6261.63        81.86 o                         
  16   6   1         40.82         40.19         7.39 o                         
  18   6   1        124.42        177.62         9.66 o                         
  20   6   1         97.75         93.30         7.82 o                         
 -19   7   1        468.76        476.07        37.58 o                         
 -17   7   1        156.26        150.74         6.56 o                         
 -15   7   1         43.85         57.01         8.08 o                         
 -13   7   1        455.83        472.29        10.58 o                         
 -11   7   1       1157.60       1196.63        15.03 o                         
  -9   7   1        166.80        175.23         6.50 o                         
  -7   7   1        142.71        178.28         7.04 o                         
  -5   7   1       6924.88       7153.57        56.78 o                         
  -3   7   1       1208.06       1328.16        13.00 o                         
  -1   7   1       8130.38       7992.12        59.76 o                         
   1   7   1       1266.50       1344.11        14.61 o                         
   3   7   1       4544.32       4755.53        40.43 o                         
   5   7   1       1096.17       1121.33        12.92 o                         
   7   7   1       1641.39       1603.95        16.65 o                         
   9   7   1         57.99         81.04         6.93 o                         
  11   7   1         53.33         70.73         8.20 o                         
  13   7   1        284.59        305.03        10.44 o                         
  15   7   1         43.16         61.52         8.27 o                         
  17   7   1         72.90         78.64         7.63 o                         
 -16   8   1       1417.29       1628.23        22.36 o                         
 -14   8   1       1275.84       1332.27        16.13 o                         
 -12   8   1       1623.82       1567.73        20.86 o                         
 -10   8   1        747.39        785.55        11.75 o                         
  -8   8   1        929.68        962.26        13.10 o                         
  -6   8   1        252.34        277.71         8.07 o                         
  -4   8   1       8151.67       8037.33        91.81 o                         
  -2   8   1       6752.64       6770.09        56.45 o                         
   0   8   1       2175.54       2211.33        19.35 o                         
   2   8   1       8293.97       8137.84        81.84 o                         
   4   8   1         85.49        121.34         7.20 o                         
   6   8   1        158.43        186.32         6.70 o                         
   8   8   1        151.55        191.88         7.62 o                         
  10   8   1         85.48         94.86         7.76 o                         
  12   8   1        927.12        916.44        12.84 o                         
  14   8   1        580.30        611.04        15.50 o                         
  16   8   1        143.13        131.08         7.91 o                         
 -15   9   1       1012.16        778.08        15.64 o                         
 -13   9   1       2024.30       1949.97        85.69 o                         
 -11   9   1        132.77        145.62         8.36 o                         
  -9   9   1       2826.22       2847.05        34.15 o                         
  -7   9   1       1098.77       1107.69        17.50 o                         
  -5   9   1         59.22         77.98         6.70 o                         
  -3   9   1       1044.89       1108.12        15.05 o                         
  -1   9   1        942.15        908.75        13.36 o                         
   1   9   1       1991.27       1978.30        23.20 o                         
   3   9   1        332.47        352.79        10.74 o                         
   5   9   1        167.47        174.60        10.74 o                         
   7   9   1       2631.20       2787.63        37.95 o                         
   9   9   1         87.43        112.45         7.53 o                         
  11   9   1       4277.18       4211.76       171.06 o                         
  13   9   1       3984.94       3603.16        64.93 o                         
 -10  10   1         71.65         81.19         6.55 o                         
  -8  10   1        106.01        108.23         7.74 o                         
  -6  10   1        588.27        561.77        14.92 o                         
  -4  10   1         46.20         57.53         6.32 o                         
  -2  10   1         43.62         61.56         6.96 o                         
   0  10   1        334.86        377.75        10.05 o                         
   2  10   1        321.40        346.25        10.89 o                         
   4  10   1         88.93         82.18         9.72 o                         
   6  10   1        405.96        405.58         9.85 o                         
   8  10   1        297.86        286.60         8.80 o                         
  10  10   1       1333.56       1030.74        31.89 o                         
  -5  11   1        183.31        140.78         7.73 o                         
  -3  11   1          8.77          9.48         4.80 o                         
  -1  11   1        739.54        690.33        14.52 o                         
   1  11   1        518.68        453.14        19.80 o                         
   3  11   1        171.52        114.11         6.47 o                         
 -26   0   2        306.07        281.18        20.66 o                         
 -24   0   2        183.06        189.22        10.18 o                         
 -22   0   2        742.87        771.30        28.53 o                         
 -20   0   2      11005.31      10688.51       127.54 o                         
 -18   0   2        709.54        632.58        15.82 o                         
 -16   0   2       1681.57       1848.45        24.36 o                         
 -14   0   2        487.49        507.12        11.02 o                         
 -12   0   2      22735.17      22854.59       255.34 o                         
 -10   0   2      14790.85      15200.41       170.31 o                         
  -8   0   2       4130.99       4051.08        46.29 o                         
  -6   0   2      20854.94      22088.56       271.24 o                         
  -4   0   2       9102.32       8982.56       167.48 o                         
  -2   0   2      61699.67      62030.57      1082.92 o                         
   0   0   2       9137.36      10325.58       256.20 o                         
   2   0   2      70219.68      68869.41      1204.62 o                         
   4   0   2        960.97        989.98        17.09 o                         
   6   0   2      19155.03      19705.98       244.97 o                         
   8   0   2       3573.33       3238.21        64.42 o                         
  10   0   2       1081.64       1267.20        36.54 o                         
  12   0   2         91.44        138.93        11.28 o                         
  14   0   2       9527.13       8574.61       102.43 o                         
  16   0   2       1078.97       1084.61        21.55 o                         
  18   0   2       3263.46       3644.08       148.26 o                         
  20   0   2        829.01        805.19        21.36 o                         
  22   0   2       4972.75       5514.15       140.33 o                         
 -25   1   2        541.65        569.98        10.32 o                         
 -23   1   2         63.67         80.20         5.72 o                         
 -21   1   2        113.44        126.32         8.60 o                         
 -19   1   2       1742.12       1611.08        18.60 o                         
 -17   1   2        933.36        959.35        16.02 o                         
 -15   1   2       6194.23       6211.54        55.30 o                         
 -13   1   2        119.61        147.68         5.50 o                         
 -11   1   2       4038.74       3960.22        40.66 o                         
  -9   1   2       7074.47       7543.06        73.63 o                         
  -7   1   2       4089.86       4075.16        34.78 o                         
  -5   1   2       5701.00       5275.44        65.06 o                         
  -3   1   2      10342.93      11187.89       104.99 o                         
  -1   1   2        239.02        214.23         4.59 o                         
   1   1   2      57280.80      53206.24       874.90 o                         
   3   1   2       6712.17       6728.61        59.76 o                         
   5   1   2       4431.91       4815.03        52.78 o                         
   7   1   2        123.94        146.10         4.58 o                         
   9   1   2        137.39        204.00         6.69 o                         
  11   1   2       2283.81       2364.61        25.02 o                         
  13   1   2       4841.92       4927.07        38.47 o                         
  15   1   2        591.36        762.26        14.07 o                         
  17   1   2        182.88        217.52         9.63 o                         
  19   1   2        522.70        579.46        15.46 o                         
  21   1   2        828.17        914.82        21.40 o                         
  23   1   2        863.91        647.46        18.15 o                         
 -24   2   2       4502.62       4407.98        63.35 o                         
 -22   2   2       1006.68       1041.55        13.63 o                         
 -20   2   2       7099.43       7203.50        92.64 o                         
 -18   2   2       4294.28       4261.04        45.58 o                         
 -16   2   2       1367.33       1314.96        13.39 o                         
 -14   2   2      10821.95      10640.85        91.66 o                         
 -12   2   2       1127.39        954.67        11.62 o                         
 -10   2   2        854.07       1098.79        19.25 o                         
  -8   2   2       1132.10       1734.84        26.91 o                         
  -6   2   2      24912.72      25911.33       242.56 o                         
  -4   2   2      30304.02      27472.44       290.50 o                         
  -2   2   2       1620.54       1793.44        19.91 o                         
   0   2   2       8507.11       9790.29       172.65 o                         
   2   2   2      21885.92      21372.64       198.52 o                         
   4   2   2       3463.56       3270.61        32.51 o                         
   6   2   2      10162.40       9528.18        98.42 o                         
   8   2   2       3017.34       3306.47        50.27 o                         
  10   2   2       8421.03       8167.36        86.46 o                         
  12   2   2       7461.91       7225.11        57.00 o                         
  14   2   2        135.07        150.17         8.06 o                         
  16   2   2       2132.61       2090.42        34.75 o                         
  18   2   2        775.90        855.18        14.24 o                         
  20   2   2       1350.38       1429.68        43.39 o                         
  22   2   2        155.96        141.05         5.45 o                         
 -25   3   2        146.20        106.86         5.56 o                         
 -23   3   2        470.62        462.88        11.02 o                         
 -21   3   2       1817.00       1898.79        25.32 o                         
 -19   3   2        350.97        395.18        12.62 o                         
 -17   3   2       1187.61       1210.86        15.38 o                         
 -15   3   2       1135.62       1092.77        12.20 o                         
 -13   3   2       5459.93       4845.65        47.18 o                         
 -11   3   2       2883.27       2613.95        26.97 o                         
  -9   3   2        542.41        409.38         9.85 o                         
  -7   3   2      10045.91       9750.87        87.40 o                         
  -5   3   2        167.06        393.26         8.41 o                         
  -3   3   2          0.86         25.55         3.36 o                         
  -1   3   2         76.37        202.26         5.29 o                         
   1   3   2      14755.44      14035.75       143.12 o                         
   3   3   2        100.43        134.99         4.94 o                         
   5   3   2       3062.61       2736.06        27.20 o                         
   7   3   2       2490.16       2211.57        20.97 o                         
   9   3   2       1620.80       1378.11        20.33 o                         
  11   3   2       4534.97       4443.05        45.00 o                         
  13   3   2        809.53        836.21        10.53 o                         
  15   3   2        232.04        247.51        10.12 o                         
  17   3   2         17.98         32.66        12.96 o                         
  19   3   2       2118.91       2169.27        34.32 o                         
  21   3   2        742.04        667.13        12.10 o                         
 -24   4   2       1257.08        945.30        19.10 o                         
 -22   4   2        806.87        846.92        16.81 o                         
 -20   4   2       1924.48       2081.60        40.36 o                         
 -18   4   2       5874.24       5578.72        74.87 o                         
 -16   4   2        852.42        941.01        14.03 o                         
 -14   4   2        868.79        799.12        11.11 o                         
 -12   4   2       1436.66       1415.07        13.84 o                         
 -10   4   2        266.34        250.92         7.88 o                         
  -8   4   2        244.55        262.32         8.45 o                         
  -6   4   2        946.95        740.39        22.06 o                         
  -4   4   2        269.93        333.42        13.22 o                         
  -2   4   2        644.87        588.34        12.12 o                         
   0   4   2       7590.45       7334.62        90.22 o                         
   2   4   2       4741.80       4591.42        53.62 o                         
   4   4   2       7056.66       6983.55        73.56 o                         
   6   4   2      12290.37      11777.03       148.14 o                         
   8   4   2       3313.24       3518.11        65.55 o                         
  10   4   2       7987.30       7621.01        70.23 o                         
  12   4   2       1000.06       1096.63        14.01 o                         
  14   4   2        432.42        457.31         9.67 o                         
  16   4   2        873.16        862.55        16.42 o                         
  18   4   2         35.45         79.67        11.40 o                         
  20   4   2         17.51         27.06         6.41 o                         
 -23   5   2       2830.88       2473.07       109.64 o                         
 -21   5   2         70.91         86.46         7.28 o                         
 -19   5   2       6994.01       7427.73        94.96 o                         
 -17   5   2        847.75        833.86        19.52 o                         
 -15   5   2      12185.20      11968.45       118.56 o                         
 -13   5   2       1533.20       1457.21        15.45 o                         
 -11   5   2         91.59        117.94         5.73 o                         
  -9   5   2       7017.69       7272.91       120.20 o                         
  -7   5   2       1398.50       1328.35        24.66 o                         
  -5   5   2        230.67        196.13         6.69 o                         
  -3   5   2       9001.52       9748.37       104.99 o                         
  -1   5   2         93.99        104.10         4.82 o                         
   1   5   2      15308.06      15078.54       155.30 o                         
   3   5   2        548.72        575.31        18.54 o                         
   5   5   2      23924.61      23031.01       356.56 o                         
   7   5   2      23662.56      23605.15       187.05 o                         
   9   5   2        812.03        687.91        12.57 o                         
  11   5   2       2139.45       2087.61        21.00 o                         
  13   5   2        139.52        169.61         8.71 o                         
  15   5   2       1017.34       1005.16        21.56 o                         
  17   5   2        738.55        726.34        16.77 o                         
  19   5   2       1504.23       1657.18        23.14 o                         
 -22   6   2        161.58        129.80        12.48 o                         
 -20   6   2        100.38         87.17         7.26 o                         
 -18   6   2        953.54       1000.37        20.36 o                         
 -16   6   2        133.53        168.13        11.09 o                         
 -14   6   2        610.31        615.59        12.23 o                         
 -12   6   2        297.26        385.66         8.20 o                         
 -10   6   2      11368.14      11515.82        89.27 o                         
  -8   6   2      25357.68      25975.36       195.72 o                         
  -6   6   2      10313.22      10754.02        87.11 o                         
  -4   6   2       9635.97       9930.06        96.73 o                         
  -2   6   2       1841.04       1803.63        25.15 o                         
   0   6   2       3396.31       3398.04        36.17 o                         
   2   6   2       2796.87       2845.19        27.81 o                         
   4   6   2        148.90        188.99         6.94 o                         
   6   6   2        167.24        216.38         6.69 o                         
   8   6   2        295.74        323.63         7.60 o                         
  10   6   2       1293.57       1270.35        14.72 o                         
  12   6   2       1360.73       1377.43        20.69 o                         
  14   6   2        750.42        787.16        16.56 o                         
  16   6   2        812.32        892.80        17.73 o                         
  18   6   2        148.92        142.95         7.47 o                         
 -19   7   2       1557.64       1725.25        30.46 o                         
 -17   7   2         63.90         87.01         6.76 o                         
 -15   7   2         95.34        104.24         8.38 o                         
 -13   7   2       2985.15       3000.78        31.29 o                         
 -11   7   2       6123.18       5807.10        55.09 o                         
  -9   7   2         66.42         86.96         6.40 o                         
  -7   7   2       4062.13       3898.20        32.44 o                         
  -5   7   2       3588.77       3557.74        28.85 o                         
  -3   7   2       2808.37       2595.40        21.40 o                         
  -1   7   2       6501.61       6439.98        62.87 o                         
   1   7   2        484.51        466.03         8.51 o                         
   3   7   2        900.17        900.02        10.67 o                         
   5   7   2        128.09        129.52         6.91 o                         
   7   7   2         85.40         91.67         7.01 o                         
   9   7   2       2105.25       2156.39        31.31 o                         
  11   7   2        704.92        714.09        14.42 o                         
  13   7   2        159.78        162.80         9.15 o                         
  15   7   2       1049.04       1082.38        16.71 o                         
  17   7   2       1490.22       1372.65        25.87 o                         
 -18   8   2        327.40        252.60        12.70 o                         
 -16   8   2       3056.63       3221.42        47.16 o                         
 -14   8   2       1018.76       1053.92        19.12 o                         
 -12   8   2         59.98         78.21         8.25 o                         
 -10   8   2       1113.91       1127.37        14.35 o                         
  -8   8   2       1127.45       1051.33        14.26 o                         
  -6   8   2         37.57         46.74         6.77 o                         
  -4   8   2       2586.66       2567.71        23.80 o                         
  -2   8   2         26.45         49.67         5.85 o                         
   0   8   2         97.67        132.98         7.13 o                         
   2   8   2        114.56        134.01         7.27 o                         
   4   8   2       2681.86       2537.80        27.08 o                         
   6   8   2         18.78         27.57         7.99 o                         
   8   8   2       1914.62       1788.20        24.16 o                         
  10   8   2         20.82         19.36         6.96 o                         
  12   8   2        827.89        854.53        14.75 o                         
  14   8   2        845.85        821.81        14.64 o                         
  16   8   2        725.05        519.04        14.93 o                         
 -15   9   2         29.69         32.33         4.99 o                         
 -13   9   2        125.77        134.95         7.64 o                         
 -11   9   2       1205.72       1308.38        19.78 o                         
  -9   9   2       1540.02       1524.78        34.78 o                         
  -7   9   2       3800.49       3891.09        41.90 o                         
  -5   9   2       1295.29       1268.47        16.53 o                         
  -3   9   2        813.28        785.23        13.56 o                         
  -1   9   2         24.14         58.16         7.14 o                         
   1   9   2         10.76         24.31         8.25 o                         
   3   9   2        623.25        652.91        13.96 o                         
   5   9   2        307.73        332.13        11.33 o                         
   7   9   2        351.76        376.72        12.71 o                         
   9   9   2         12.23         22.12        10.24 o                         
  11   9   2        233.17        245.82        19.59 o                         
  13   9   2         10.89         14.39         4.23 o                         
 -10  10   2         32.71         42.96         5.96 o                         
  -8  10   2        268.47        273.34        16.19 o                         
  -6  10   2        228.48        235.41        11.04 o                         
  -4  10   2       1622.81       1656.93        43.13 o                         
  -2  10   2       1158.76       1136.80        20.08 o                         
   0  10   2        489.80        477.44        19.29 o                         
   2  10   2        122.09        130.68        11.05 o                         
   4  10   2       4282.44       4442.83       125.85 o                         
   6  10   2       1204.67       1123.89        18.84 o                         
   8  10   2       1168.55       1080.36        23.81 o                         
  -5  11   2        108.07         98.79         7.52 o                         
  -3  11   2        113.47        104.87        18.44 o                         
  -1  11   2        873.68        686.84        63.05 o                         
   1  11   2        185.48        177.48         9.41 o                         
   3  11   2       1234.52        856.43        23.36 o                         
 -25   1   3        428.23        461.30         9.69 o                         
 -23   1   3         90.38        125.87         7.58 o                         
 -21   1   3         17.05         45.41         8.51 o                         
 -19   1   3        290.26        342.98         8.79 o                         
 -17   1   3         14.79         35.32         5.44 o                         
 -15   1   3       4709.33       5059.05        54.63 o                         
 -13   1   3       2760.60       2790.93        27.68 o                         
 -11   1   3      12526.69      13435.92       106.14 o                         
  -9   1   3      16828.36      17997.52       140.47 o                         
  -7   1   3       2700.63       2849.93        27.72 o                         
  -5   1   3      94683.88      95195.10      1101.05 o                         
  -3   1   3      16215.52      15467.38       156.79 o                         
  -1   1   3      26995.96      28084.71       475.38 o                         
   1   1   3       1688.86       1393.07        46.94 o                         
   3   1   3      50884.09      48345.88       523.35 o                         
   5   1   3      11096.24      10301.80       116.70 o                         
   7   1   3       5366.19       4884.17        60.28 o                         
   9   1   3        281.17        329.47         8.89 o                         
  11   1   3       3701.05       3403.90        49.47 o                         
  13   1   3         21.54         33.82         5.75 o                         
  15   1   3      10502.36      10041.38        87.28 o                         
  17   1   3       5034.33       5010.93        58.97 o                         
  19   1   3       1667.42       1669.39        28.01 o                         
  21   1   3       2476.69       2354.89        45.91 o                         
 -26   2   3         68.45         69.74         5.97 o                         
 -24   2   3         92.24        120.40         6.11 o                         
 -22   2   3        514.44        584.66        11.32 o                         
 -20   2   3       7077.87       6951.10       103.57 o                         
 -18   2   3       2047.51       2009.36        19.44 o                         
 -16   2   3       2134.66       1945.63        17.02 o                         
 -14   2   3       1374.48       1436.84        17.63 o                         
 -12   2   3        770.06        687.22         9.88 o                         
 -10   2   3      16505.51      17263.46       143.96 o                         
  -8   2   3      11402.13      12051.16       106.39 o                         
  -6   2   3      19690.83      21053.06       213.37 o                         
  -4   2   3       6321.83       8282.88        72.82 o                         
  -2   2   3      19586.39      19697.98       201.93 o                         
   0   2   3       9513.85       8363.36        86.52 o                         
   2   2   3      16464.63      16086.65       173.98 o                         
   4   2   3       8421.38       7795.42        74.07 o                         
   6   2   3       3012.85       2920.12        35.35 o                         
   8   2   3       4200.57       4295.26        50.73 o                         
  10   2   3       9945.00       9758.00        95.29 o                         
  12   2   3       3245.27       3314.84        28.36 o                         
  14   2   3        609.74        716.37        10.69 o                         
  16   2   3       2076.86       2158.98        31.47 o                         
  18   2   3         78.10         78.88         8.12 o                         
  20   2   3       2659.93       2960.67        45.38 o                         
  22   2   3        100.81         55.35         5.96 o                         
 -25   3   3        485.76        401.43        12.28 o                         
 -23   3   3       2784.08       3006.20        40.84 o                         
 -21   3   3       5667.81       5546.58        58.86 o                         
 -19   3   3       1995.54       1882.60        26.01 o                         
 -17   3   3       6457.77       6415.74        57.47 o                         
 -15   3   3        752.58        759.25         9.77 o                         
 -13   3   3       5629.91       6227.69        59.27 o                         
 -11   3   3        555.87        597.09         9.37 o                         
  -9   3   3       6290.28       7567.60        83.81 o                         
  -7   3   3       7943.26       8220.22        79.41 o                         
  -5   3   3        729.52        707.61        11.08 o                         
  -3   3   3        459.41        471.66         8.19 o                         
  -1   3   3      11709.31      11871.34       121.90 o                         
   1   3   3      16029.38      16666.48       169.90 o                         
   3   3   3      65846.16      66910.20       674.26 o                         
   5   3   3      14254.74      15875.87       227.58 o                         
   7   3   3       3552.19       3248.66        36.81 o                         
   9   3   3      12239.20      11545.74       166.95 o                         
  11   3   3        912.36        824.68        13.57 o                         
  13   3   3        577.97        599.80        10.15 o                         
  15   3   3        167.29        193.06        10.91 o                         
  17   3   3        141.88        212.73         9.64 o                         
  19   3   3        134.70        135.56         9.24 o                         
  21   3   3        392.01        316.77        12.10 o                         
 -24   4   3       1004.52        956.55        16.90 o                         
 -22   4   3       6747.43       7173.82       101.41 o                         
 -20   4   3        160.01        176.95         9.13 o                         
 -18   4   3       1074.73       1114.55        21.23 o                         
 -16   4   3        964.16        958.24        14.47 o                         
 -14   4   3       3179.86       3234.90        25.60 o                         
 -12   4   3       5794.85       5409.59        62.86 o                         
 -10   4   3        293.18        275.05         8.48 o                         
  -8   4   3        678.04        834.22        11.78 o                         
  -6   4   3       3868.34       3633.65        42.16 o                         
  -4   4   3         61.44         82.18         3.91 o                         
  -2   4   3      13198.09      13343.35       127.38 o                         
   0   4   3        254.95        259.45         6.75 o                         
   2   4   3        649.80        520.91        10.05 o                         
   4   4   3       7467.74       7369.26        77.40 o                         
   6   4   3       2435.85       2326.92        33.20 o                         
   8   4   3       8020.54       7899.94        77.94 o                         
  10   4   3        278.26        306.85         9.42 o                         
  12   4   3        190.82        209.79        10.04 o                         
  14   4   3        102.80        133.54         8.42 o                         
  16   4   3        190.78        219.05        25.77 o                         
  18   4   3       2282.43       2315.86        37.33 o                         
  20   4   3         32.85         38.70        11.83 o                         
 -23   5   3        978.31        925.01        24.88 o                         
 -21   5   3         58.12         55.91         7.84 o                         
 -19   5   3        144.51        151.93        11.96 o                         
 -17   5   3         43.74         53.44         9.10 o                         
 -15   5   3       1065.29       1029.14        12.69 o                         
 -13   5   3         47.51         56.16         5.76 o                         
 -11   5   3       3641.36       3253.85        26.56 o                         
  -9   5   3       7136.21       7418.13        73.81 o                         
  -7   5   3       4348.36       4453.38        53.24 o                         
  -5   5   3       2224.77       2419.83        30.62 o                         
  -3   5   3        116.70        121.22         6.43 o                         
  -1   5   3        963.12       1127.94        12.98 o                         
   1   5   3        237.02        252.61         9.19 o                         
   3   5   3       1910.28       1832.67        28.82 o                         
   5   5   3       1405.64       1643.79        36.55 o                         
   7   5   3       1171.97       1183.74        16.03 o                         
   9   5   3        879.54        841.00        17.67 o                         
  11   5   3        540.43        554.49        12.33 o                         
  13   5   3       1018.62       1113.27        20.26 o                         
  15   5   3       1968.63       2054.05        91.48 o                         
  17   5   3        912.57        886.14        17.62 o                         
  19   5   3        796.27        724.45        26.68 o                         
 -22   6   3       1944.14       1730.07        45.47 o                         
 -20   6   3        140.50        158.57         6.74 o                         
 -18   6   3        131.24        172.61         9.44 o                         
 -16   6   3        504.37        486.42        10.66 o                         
 -14   6   3       2766.55       2823.11        32.06 o                         
 -12   6   3       1350.65       1322.65        17.33 o                         
 -10   6   3       7939.50       7809.02        61.80 o                         
  -8   6   3       1663.28       1520.10        15.09 o                         
  -6   6   3       1960.58       1864.51        18.87 o                         
  -4   6   3        814.89        705.28        19.39 o                         
  -2   6   3       9075.47       8947.88       108.49 o                         
   0   6   3         12.76         55.50         6.14 o                         
   2   6   3       2917.37       2715.58        25.99 o                         
   4   6   3        742.42        706.50        10.86 o                         
   6   6   3       1218.13       1148.46        15.62 o                         
   8   6   3       2481.41       2473.31        25.25 o                         
  10   6   3       2431.38       2288.38        29.20 o                         
  12   6   3       1149.31       1216.63        21.43 o                         
  14   6   3         50.04         58.03        10.85 o                         
  16   6   3       1436.57       1320.81        36.07 o                         
  18   6   3        486.63        478.17        11.08 o                         
 -21   7   3         91.14         76.84         5.90 o                         
 -19   7   3         76.44         99.91         6.16 o                         
 -17   7   3       1987.21       2022.54        25.40 o                         
 -15   7   3        141.43        155.60         7.72 o                         
 -13   7   3       7553.22       7626.22        79.73 o                         
 -11   7   3       2624.35       2567.98        22.95 o                         
  -9   7   3        912.41        928.79        11.62 o                         
  -7   7   3      10782.79      10648.73       105.08 o                         
  -5   7   3         81.11        174.47         6.95 o                         
  -3   7   3        452.70        467.88         7.85 o                         
  -1   7   3         71.45         79.07         8.00 o                         
   1   7   3        875.00        775.82        11.47 o                         
   3   7   3       1313.25       1420.91        18.75 o                         
   5   7   3       5620.24       5676.50        54.10 o                         
   7   7   3        833.19        825.90        14.94 o                         
   9   7   3       2163.12       2205.65        28.92 o                         
  11   7   3         81.04         73.76         8.56 o                         
  13   7   3       2692.35       2775.64        43.33 o                         
  15   7   3        109.04        142.86         7.42 o                         
  17   7   3        423.02        282.19         9.50 o                         
 -18   8   3        442.53        464.49         9.56 o                         
 -16   8   3       1113.78       1106.50        23.47 o                         
 -14   8   3       4582.94       4721.92        86.57 o                         
 -12   8   3       2630.65       2404.72        30.00 o                         
 -10   8   3       1805.93       1855.60        25.82 o                         
  -8   8   3       1233.70       1183.07        15.21 o                         
  -6   8   3       3753.92       3618.78        29.48 o                         
  -4   8   3       4795.35       4789.99        56.90 o                         
  -2   8   3         76.22        104.77         9.03 o                         
   0   8   3        384.03        412.94        10.53 o                         
   2   8   3         65.12         91.94         7.88 o                         
   4   8   3        537.35        510.47        13.53 o                         
   6   8   3         91.89        125.79        10.72 o                         
   8   8   3        146.74        170.04        10.49 o                         
  10   8   3       1182.29       1143.88        18.83 o                         
  12   8   3       1360.63       1336.10        22.66 o                         
  14   8   3        741.53        686.86        16.78 o                         
 -15   9   3        624.05        569.04        11.81 o                         
 -13   9   3         81.74        103.59         6.28 o                         
 -11   9   3        151.05        192.22         8.86 o                         
  -9   9   3        568.91        593.15        11.41 o                         
  -7   9   3       1601.27       1514.11        20.66 o                         
  -5   9   3        972.74       1013.87        17.82 o                         
  -3   9   3       1257.08       1373.49        19.42 o                         
  -1   9   3       4088.43       4120.82        54.45 o                         
   1   9   3       8047.00       8020.02       138.47 o                         
   3   9   3        394.36        396.45        14.02 o                         
   5   9   3       3446.02       3567.49        55.01 o                         
   7   9   3        648.40        715.78        19.53 o                         
   9   9   3        354.20        347.41        10.33 o                         
  11   9   3       2848.56       2731.17        50.03 o                         
 -12  10   3         26.07         34.52         5.89 o                         
 -10  10   3         52.01         43.70         6.56 o                         
  -8  10   3         31.34         47.66         8.23 o                         
  -6  10   3         32.91         41.90         6.18 o                         
  -4  10   3        101.90        111.70         8.73 o                         
  -2  10   3       1441.46       1504.07        31.73 o                         
   0  10   3        769.35        854.18        28.86 o                         
   2  10   3       2652.90       2731.93        41.11 o                         
   4  10   3       3008.50       3002.08        74.89 o                         
   6  10   3       2262.44       1946.79        37.69 o                         
   8  10   3        877.16        855.53        24.20 o                         
  -1  11   3          5.96          7.47         7.04 o                         
   1  11   3         42.81         43.47         6.31 o                         
 -26   0   4         30.91         35.14        12.35 o                         
 -24   0   4        112.78        136.87         9.75 o                         
 -22   0   4        118.46        135.23        10.47 o                         
 -20   0   4       5873.50       6006.18        66.56 o                         
 -18   0   4      35616.07      36601.73       372.50 o                         
 -16   0   4       3091.72       3168.77        53.35 o                         
 -14   0   4      16807.15      17427.31       218.64 o                         
 -12   0   4      36857.21      38027.22       471.29 o                         
 -10   0   4        310.75        342.33         6.66 o                         
  -8   0   4      42583.99      43421.59       479.19 o                         
  -6   0   4       4907.99       4846.99        70.84 o                         
  -4   0   4        314.13        694.25        12.03 o                         
  -2   0   4      10400.81      11127.75       195.74 o                         
   0   0   4      42426.00      35987.92       663.61 o                         
   2   0   4        327.29        498.06        19.33 o                         
   4   0   4        999.04        935.76        17.69 o                         
   6   0   4        167.70        165.73         9.20 o                         
   8   0   4       2317.93       2124.35        62.87 o                         
  10   0   4        117.89        160.25         9.32 o                         
  12   0   4      23821.44      23376.33       222.87 o                         
  14   0   4       3736.78       3720.59        67.04 o                         
  16   0   4        880.46        980.16        21.50 o                         
  18   0   4       2580.85       2662.14        70.78 o                         
  20   0   4         75.46        106.42        14.19 o                         
 -27   1   4        518.33        442.60        22.84 o                         
 -25   1   4         55.85         61.04         7.01 o                         
 -23   1   4       1777.74       1794.60        21.90 o                         
 -21   1   4       2422.55       2464.39        22.98 o                         
 -19   1   4       2111.47       2164.68        20.96 o                         
 -17   1   4       6057.13       5989.78        44.59 o                         
 -15   1   4        976.65        954.33        21.60 o                         
 -13   1   4       9167.65       8366.49        71.62 o                         
 -11   1   4       7809.17       8348.07        66.57 o                         
  -9   1   4       4863.24       4700.83        38.06 o                         
  -7   1   4       1149.80       1145.35        12.08 o                         
  -5   1   4        560.83        797.72        11.83 o                         
  -3   1   4      63373.72      65249.38      1010.64 o                         
  -1   1   4      43411.57      43180.15       615.31 o                         
   1   1   4       4602.93       5127.55        85.17 o                         
   3   1   4       1904.93       1772.17        24.55 o                         
   5   1   4      10744.50      11131.45       140.12 o                         
   7   1   4      13331.51      12843.16       146.39 o                         
   9   1   4        355.36        391.99        10.54 o                         
  11   1   4       4877.72       4648.47        36.39 o                         
  13   1   4       3165.29       3177.50        36.38 o                         
  15   1   4        270.13        280.94         7.90 o                         
  17   1   4        700.04        717.09        13.46 o                         
  19   1   4        457.81        499.39        15.60 o                         
  21   1   4         65.54         53.87         4.34 o                         
 -26   2   4       4981.47       4913.14        79.45 o                         
 -24   2   4        957.34        961.61        13.22 o                         
 -22   2   4         43.24         49.34         8.08 o                         
 -20   2   4         54.96         73.34         7.88 o                         
 -18   2   4       6234.57       6544.77        53.24 o                         
 -16   2   4        351.50        351.94        10.21 o                         
 -14   2   4         73.94         97.89         7.99 o                         
 -12   2   4       3553.65       3756.64        36.88 o                         
 -10   2   4       2683.87       3127.58        58.94 o                         
  -8   2   4       4824.66       5405.26        52.37 o                         
  -6   2   4       5307.47       4597.62        48.22 o                         
  -4   2   4       2563.85       3436.12        52.75 o                         
  -2   2   4       3035.44       2696.29        32.31 o                         
   0   2   4      22127.20      22611.83       278.73 o                         
   2   2   4       7412.46       7341.77       104.29 o                         
   4   2   4      23361.44      23303.53       312.33 o                         
   6   2   4       2493.92       3310.82        39.85 o                         
   8   2   4        486.57        516.54        11.81 o                         
  10   2   4        416.74        371.97         7.99 o                         
  12   2   4       3641.59       3352.63        30.37 o                         
  14   2   4        136.71        147.26         7.38 o                         
  16   2   4        945.29        936.44        13.55 o                         
  18   2   4       1289.34       1269.10        22.85 o                         
  20   2   4        434.89        440.13        16.44 o                         
 -25   3   4         85.27        113.52         5.79 o                         
 -23   3   4       1357.80       1410.00        33.20 o                         
 -21   3   4         16.06         23.84         7.69 o                         
 -19   3   4        878.45        884.33        12.75 o                         
 -17   3   4       1381.22       1437.75        15.42 o                         
 -15   3   4        957.89        954.98        11.21 o                         
 -13   3   4       6706.84       6673.17        59.70 o                         
 -11   3   4       2246.81       2329.66        22.84 o                         
  -9   3   4       4193.52       4174.61        45.06 o                         
  -7   3   4       1930.84       2318.75        28.99 o                         
  -5   3   4         22.61         14.92         3.62 o                         
  -3   3   4       3243.13       2996.91        32.98 o                         
  -1   3   4       9142.42       8235.66       104.82 o                         
   1   3   4       1261.70       1227.53        15.22 o                         
   3   3   4       6772.17       7263.46        70.41 o                         
   5   3   4       1894.60       1486.18        28.88 o                         
   7   3   4       5428.41       5238.36        57.79 o                         
   9   3   4       4908.95       4476.28        55.53 o                         
  11   3   4          2.78         16.50         6.12 o                         
  13   3   4        316.79        337.36         8.91 o                         
  15   3   4         10.76         15.06         8.45 o                         
  17   3   4        930.47        925.77        13.03 o                         
  19   3   4        102.45         98.40         6.67 o                         
 -24   4   4        706.72        690.43        13.61 o                         
 -22   4   4        184.13        197.64         8.99 o                         
 -20   4   4         45.57         61.17         7.61 o                         
 -18   4   4         21.95         54.64         7.39 o                         
 -16   4   4       4022.46       3813.51        36.35 o                         
 -14   4   4        845.09       1032.31        16.37 o                         
 -12   4   4       1747.21       1567.03        18.97 o                         
 -10   4   4        209.43        246.21         8.99 o                         
  -8   4   4       1039.49       1145.97        16.05 o                         
  -6   4   4        212.00        249.16         7.82 o                         
  -4   4   4       4311.82       4412.37        44.08 o                         
  -2   4   4       4320.93       4689.72        60.39 o                         
   0   4   4       4967.23       4670.13        67.48 o                         
   2   4   4        616.51        702.93        29.41 o                         
   4   4   4       4326.94       4457.60        58.84 o                         
   6   4   4       6541.78       6845.02        91.30 o                         
   8   4   4        831.07        876.49        14.10 o                         
  10   4   4         38.64         56.68         7.88 o                         
  12   4   4       2466.42       2421.33        32.07 o                         
  14   4   4        489.75        474.34        16.58 o                         
  16   4   4         29.56         35.02         9.85 o                         
  18   4   4        230.28        251.09         7.22 o                         
 -23   5   4        122.85        151.12         7.86 o                         
 -21   5   4       1211.13       1319.63        23.73 o                         
 -19   5   4        492.42        522.21        12.94 o                         
 -17   5   4        475.46        496.69         9.85 o                         
 -15   5   4        754.04        916.41        12.24 o                         
 -13   5   4       3649.21       3628.31        34.05 o                         
 -11   5   4       6495.57       6712.91        59.28 o                         
  -9   5   4       4727.36       5468.76        79.04 o                         
  -7   5   4        113.54        152.82         8.70 o                         
  -5   5   4      18235.94      18173.95       187.02 o                         
  -3   5   4        277.88        380.85        10.27 o                         
  -1   5   4       8711.31       7857.78        67.90 o                         
   1   5   4       3631.60       3475.61        43.30 o                         
   3   5   4       2216.76       2086.41        30.64 o                         
   5   5   4      18503.87      17661.50       167.83 o                         
   7   5   4        458.89        539.40        12.87 o                         
   9   5   4        125.57        162.63         9.34 o                         
  11   5   4       5701.80       5543.60        61.31 o                         
  13   5   4         45.57         64.11        10.17 o                         
  15   5   4       1694.31       1673.11        28.68 o                         
  17   5   4        700.98        888.63        16.43 o                         
  19   5   4        497.49        329.08        11.47 o                         
 -22   6   4        150.86        111.12         9.84 o                         
 -20   6   4       2428.73       2399.46        29.30 o                         
 -18   6   4       1733.85       1779.47        28.07 o                         
 -16   6   4       1543.90       1499.58        20.87 o                         
 -14   6   4       4075.94       3906.11        36.45 o                         
 -12   6   4       3038.87       3132.47        27.33 o                         
 -10   6   4       7473.52       7254.88        63.02 o                         
  -8   6   4       1015.28       1084.39        13.10 o                         
  -6   6   4        155.10        199.86         7.42 o                         
  -4   6   4        319.36        302.33         9.64 o                         
  -2   6   4        513.23        541.65         9.57 o                         
   0   6   4       1062.34       1045.01        12.58 o                         
   2   6   4         69.78        102.30         6.60 o                         
   4   6   4        424.72        358.13         8.91 o                         
   6   6   4        418.35        444.87         9.73 o                         
   8   6   4       1496.18       1406.79        18.95 o                         
  10   6   4       2288.76       2416.98        31.88 o                         
  12   6   4        872.64        877.90        15.74 o                         
  14   6   4       3432.89       3548.12        54.37 o                         
  16   6   4       2141.19       2188.21        51.25 o                         
 -21   7   4        143.80        212.57        10.20 o                         
 -19   7   4        915.30        925.28        14.71 o                         
 -17   7   4       2949.80       3083.86        41.58 o                         
 -15   7   4       2023.77       2086.64        29.97 o                         
 -13   7   4       5125.57       5296.21        56.54 o                         
 -11   7   4        918.06        898.44        12.16 o                         
  -9   7   4        311.78        315.00         9.39 o                         
  -7   7   4       5661.28       5520.88        47.25 o                         
  -5   7   4         74.89         86.09         7.47 o                         
  -3   7   4       2494.79       2386.72        31.00 o                         
  -1   7   4       1315.31       1177.32        14.83 o                         
   1   7   4        197.69        217.92         9.08 o                         
   3   7   4        841.05        969.14        22.17 o                         
   5   7   4        339.65        308.01         8.24 o                         
   7   7   4       1634.51       1711.21        20.28 o                         
   9   7   4        101.49        128.85         9.45 o                         
  11   7   4         81.26        108.17        10.62 o                         
  13   7   4       4276.79       4549.74        58.57 o                         
  15   7   4       1111.71       1114.08        37.51 o                         
 -18   8   4         41.60         56.71         5.89 o                         
 -16   8   4        289.62        280.78         9.83 o                         
 -14   8   4        572.40        624.68        12.86 o                         
 -12   8   4       3347.85       3226.90        39.30 o                         
 -10   8   4        698.67        705.39        13.68 o                         
  -8   8   4       1698.18       1641.96        19.25 o                         
  -6   8   4         31.06         45.99         6.77 o                         
  -4   8   4         90.28        134.44         8.44 o                         
  -2   8   4       1954.02       2010.05        22.33 o                         
   0   8   4        595.83        591.36        11.57 o                         
   2   8   4       3385.73       3422.78        46.65 o                         
   4   8   4         57.61         56.47        10.31 o                         
   6   8   4        866.49        915.62        16.07 o                         
   8   8   4       1400.37       1429.47        22.52 o                         
  10   8   4          6.25         11.69         7.70 o                         
  12   8   4        320.44        341.94        14.19 o                         
 -17   9   4        356.90        250.98         9.04 o                         
 -15   9   4        306.46        289.65         9.94 o                         
 -13   9   4       1646.59       1747.34        24.24 o                         
 -11   9   4       1135.15       1103.68        15.62 o                         
  -9   9   4       2358.47       2301.96        28.59 o                         
  -7   9   4         30.70         52.47         9.21 o                         
  -5   9   4        123.58        136.52         8.41 o                         
  -3   9   4         81.89         63.78         8.85 o                         
  -1   9   4        496.25        514.43        15.53 o                         
   1   9   4        152.05        190.54        12.03 o                         
   3   9   4        155.40        170.46        11.65 o                         
   5   9   4         58.04         64.33        12.04 o                         
   7   9   4       2110.64       2294.18        44.48 o                         
   9   9   4         28.34         34.36         9.54 o                         
  11   9   4        562.97        447.80        13.87 o                         
 -12  10   4        289.96        246.40        10.87 o                         
 -10  10   4        181.73        163.00         7.55 o                         
  -8  10   4       2617.02       2558.24        40.53 o                         
  -6  10   4        162.93        177.91         8.39 o                         
  -4  10   4        722.02        762.87        15.26 o                         
  -2  10   4       1613.56       1632.91        46.87 o                         
   0  10   4         78.69         98.74         8.16 o                         
   2  10   4       1745.23       1811.17        46.53 o                         
   4  10   4        275.91        242.55         9.55 o                         
   6  10   4        752.01        628.53        14.01 o                         
  -5  11   4        380.71        289.57        10.46 o                         
 -27   1   5        146.37        167.92         8.82 o                         
 -25   1   5         64.35         72.91         7.44 o                         
 -23   1   5        266.98        306.11        10.44 o                         
 -21   1   5       4585.08       4634.68        42.13 o                         
 -19   1   5       3713.42       3973.94        40.28 o                         
 -17   1   5      17572.45      16905.89       120.67 o                         
 -15   1   5      12144.58      12601.20       114.00 o                         
 -13   1   5        300.96        236.43         5.67 o                         
 -11   1   5      12652.66      12485.80       100.57 o                         
  -9   1   5      12170.04      12023.71       114.52 o                         
  -7   1   5        170.70        137.78         5.82 o                         
  -5   1   5        264.56        391.89        22.50 o                         
  -3   1   5      46620.67      45489.32       497.12 o                         
  -1   1   5         52.20        195.15        11.15 o                         
   1   1   5       1427.64        900.48        15.10 o                         
   3   1   5      11834.88      10699.04       115.50 o                         
   5   1   5      23709.91      23257.52       280.19 o                         
   7   1   5       2045.89       1950.67        29.84 o                         
   9   1   5      12577.46      12026.50       109.36 o                         
  11   1   5        679.23        667.08         8.24 o                         
  13   1   5       3710.83       3543.20        32.21 o                         
  15   1   5       2657.51       2752.57        46.76 o                         
  17   1   5         21.49         27.81         6.99 o                         
  19   1   5        994.60       1031.34        18.25 o                         
 -26   2   5        212.84        222.49         7.14 o                         
 -24   2   5         61.37         81.19         7.16 o                         
 -22   2   5       2593.80       2728.01        31.42 o                         
 -20   2   5       1679.54       1761.62        18.89 o                         
 -18   2   5       2719.65       3085.96        30.85 o                         
 -16   2   5       5511.23       5526.13        44.91 o                         
 -14   2   5       1208.42       1447.23        15.58 o                         
 -12   2   5       1601.12       1453.04        15.51 o                         
 -10   2   5      10104.04      10975.79        93.37 o                         
  -8   2   5       8556.01       8467.88        90.32 o                         
  -6   2   5       7402.56       7401.49       142.01 o                         
  -4   2   5      15178.50      14028.91       203.02 o                         
  -2   2   5       1099.07        932.76        17.31 o                         
   0   2   5       1889.39       1848.85        25.54 o                         
   2   2   5        184.06        240.53         8.46 o                         
   4   2   5        559.83        690.31        11.94 o                         
   6   2   5       1085.13       1044.85        15.18 o                         
   8   2   5       2581.17       2680.33        32.31 o                         
  10   2   5       4429.31       4283.16        32.98 o                         
  12   2   5        623.90        478.11         8.66 o                         
  14   2   5       1664.36       1821.85        21.11 o                         
  16   2   5        380.99        403.72        10.47 o                         
  18   2   5       1226.04       1370.31        27.80 o                         
 -27   3   5        331.93        283.91        10.76 o                         
 -25   3   5       1778.23       1856.17        29.37 o                         
 -23   3   5       3627.88       3771.34        61.11 o                         
 -21   3   5         56.28         69.33         7.96 o                         
 -19   3   5        799.66        881.33        10.76 o                         
 -17   3   5       4036.83       3647.21        29.00 o                         
 -15   3   5         75.76         89.89         5.69 o                         
 -13   3   5        852.86       1082.19        15.84 o                         
 -11   3   5       1300.60       1372.15        16.97 o                         
  -9   3   5      46408.16      46506.39       541.60 o                         
  -7   3   5      44844.78      50250.16       619.99 o                         
  -5   3   5      28278.26      29750.26       277.16 o                         
  -3   3   5      35746.89      35314.46       357.03 o                         
  -1   3   5       5299.07       6677.13        76.39 o                         
   1   3   5      21418.21      19059.33       224.87 o                         
   3   3   5       1288.38       1528.80        21.36 o                         
   5   3   5        530.35        586.47        16.31 o                         
   7   3   5       3206.05       3138.50        37.39 o                         
   9   3   5        869.57        830.86        14.44 o                         
  11   3   5         89.42        111.05         8.41 o                         
  13   3   5        330.67        276.31         7.72 o                         
  15   3   5        167.62        182.46         8.58 o                         
  17   3   5       1492.17       1507.48        28.84 o                         
  19   3   5         67.92         86.23        11.11 o                         
 -26   4   5        187.26        197.81         6.53 o                         
 -24   4   5       1476.82       1554.19        27.40 o                         
 -22   4   5        145.78        163.77         9.22 o                         
 -20   4   5        204.80        198.61         8.50 o                         
 -18   4   5       6311.13       6146.89        68.46 o                         
 -16   4   5        319.75        387.30        10.46 o                         
 -14   4   5       3645.03       3286.47        26.78 o                         
 -12   4   5        194.35        267.69         8.91 o                         
 -10   4   5        713.29        667.25        12.32 o                         
  -8   4   5      10388.41       9910.43       123.29 o                         
  -6   4   5       1804.00       1816.65        34.70 o                         
  -4   4   5      15210.92      14118.19       133.74 o                         
  -2   4   5        821.49        777.25        10.34 o                         
   0   4   5       3991.67       3646.48        40.15 o                         
   2   4   5      31461.24      30454.71       332.76 o                         
   4   4   5       1962.68       2490.58        42.28 o                         
   6   4   5       8833.36       8458.57        89.46 o                         
   8   4   5       1553.79       1486.55        17.87 o                         
  10   4   5        516.52        475.28         9.90 o                         
  12   4   5       1618.46       1593.42        33.21 o                         
  14   4   5       1156.69       1184.50        20.18 o                         
  16   4   5       2846.97       2998.99        35.76 o                         
  18   4   5        559.67        418.81        50.29 o                         
 -25   5   5         12.84         19.48         6.75 o                         
 -23   5   5       1034.37        957.80        19.32 o                         
 -21   5   5       1504.45       1545.93        26.56 o                         
 -19   5   5       1793.15       1827.75        29.35 o                         
 -17   5   5       1363.78       1339.47        16.38 o                         
 -15   5   5        462.60        509.54         8.89 o                         
 -13   5   5       2035.62       1842.51        17.56 o                         
 -11   5   5       1184.42       1200.78        17.61 o                         
  -9   5   5       1565.11       1466.19        27.94 o                         
  -7   5   5        632.16        715.69        12.35 o                         
  -5   5   5       1122.18       1354.28        40.43 o                         
  -3   5   5        755.64        851.38        11.97 o                         
  -1   5   5       2045.29       2295.85        27.42 o                         
   1   5   5        346.40        219.44         9.40 o                         
   3   5   5         20.80         47.67         7.76 o                         
   5   5   5        417.84        393.53        10.69 o                         
   7   5   5       3534.76       3381.07        41.37 o                         
   9   5   5        976.22       1026.14        17.03 o                         
  11   5   5       3369.91       3386.39        46.90 o                         
  13   5   5        207.55        233.66        11.63 o                         
  15   5   5        208.63        176.56        10.48 o                         
  17   5   5        353.86        284.61        10.00 o                         
 -22   6   5        155.40        152.50         4.98 o                         
 -20   6   5        409.65        426.36         9.66 o                         
 -18   6   5         11.86         28.74         8.20 o                         
 -16   6   5       1272.70       1399.15        22.53 o                         
 -14   6   5        117.95        143.53         7.83 o                         
 -12   6   5        754.21        703.12         9.73 o                         
 -10   6   5         12.68         18.62         5.63 o                         
  -8   6   5         27.67         51.67         6.14 o                         
  -6   6   5        744.40        776.37        14.59 o                         
  -4   6   5       4338.70       3921.21        34.59 o                         
  -2   6   5       1042.06       1053.16        14.12 o                         
   0   6   5        750.85        749.42        11.42 o                         
   2   6   5       1735.62       1648.66        18.64 o                         
   4   6   5       3023.50       2943.45        48.02 o                         
   6   6   5         20.40         18.68         7.62 o                         
   8   6   5       2589.35       2622.80        30.92 o                         
  10   6   5         36.09         30.01        10.94 o                         
  12   6   5        161.61        178.83        11.20 o                         
  14   6   5       1932.47       2096.32        29.14 o                         
  16   6   5         50.76         56.56         6.31 o                         
 -21   7   5        357.82        319.42         9.09 o                         
 -19   7   5       1489.91       1476.52        25.87 o                         
 -17   7   5        595.33        647.09        15.38 o                         
 -15   7   5       7224.93       7306.51        83.70 o                         
 -13   7   5       8443.74       8523.13        98.02 o                         
 -11   7   5        504.94        573.42        11.25 o                         
  -9   7   5       1075.70       1036.37        14.44 o                         
  -7   7   5         46.76         75.24         7.18 o                         
  -5   7   5        183.83        176.04         8.93 o                         
  -3   7   5       1215.20       1161.36        15.29 o                         
  -1   7   5        205.91        187.18         9.26 o                         
   1   7   5       2029.32       2211.88        25.36 o                         
   3   7   5         36.42         55.86         7.94 o                         
   5   7   5        268.01        310.47         8.22 o                         
   7   7   5       2989.71       3028.90        34.57 o                         
   9   7   5       5876.74       5962.79        69.39 o                         
  11   7   5       1081.32       1058.22        14.34 o                         
  13   7   5        846.15        870.57        15.77 o                         
  15   7   5       1148.75        768.48        16.00 o                         
 -20   8   5        552.81        440.24        14.48 o                         
 -18   8   5        567.88        568.17        17.53 o                         
 -16   8   5       9906.22      10392.53       167.90 o                         
 -14   8   5       1856.65       1907.12        24.64 o                         
 -12   8   5       1289.14       1272.99        24.63 o                         
 -10   8   5        530.70        603.68        14.96 o                         
  -8   8   5        139.06        187.13         8.48 o                         
  -6   8   5       2999.87       2949.65        41.28 o                         
  -4   8   5       1718.76       1658.53        26.28 o                         
  -2   8   5         75.03        122.88         7.97 o                         
   0   8   5       1331.11       1424.01        21.81 o                         
   2   8   5         94.20        139.37        13.06 o                         
   4   8   5       1679.31       1839.80        22.99 o                         
   6   8   5        503.12        601.72        12.69 o                         
   8   8   5       1940.70       2056.38        26.28 o                         
  10   8   5       3403.51       3604.81        42.06 o                         
  12   8   5        326.53        257.93        12.64 o                         
 -17   9   5        264.70        225.81        10.16 o                         
 -15   9   5         71.77         83.59        10.46 o                         
 -13   9   5        364.18        368.77         7.79 o                         
 -11   9   5       2580.37       2726.52        57.78 o                         
  -9   9   5        702.29        795.87        14.89 o                         
  -7   9   5        794.60        893.09        16.39 o                         
  -5   9   5       3565.69       3605.87        55.71 o                         
  -3   9   5        275.84        300.72        11.26 o                         
  -1   9   5       6550.71       6789.27       100.79 o                         
   1   9   5         82.06         91.85         9.86 o                         
   3   9   5        636.12        629.22        15.48 o                         
   5   9   5        549.91        541.12        13.88 o                         
   7   9   5        681.15        801.13        15.06 o                         
   9   9   5       1283.95       1116.69        17.81 o                         
 -12  10   5         82.54         98.65         9.04 o                         
 -10  10   5        142.44        123.97         9.05 o                         
  -8  10   5        929.75        982.91        16.83 o                         
  -6  10   5        803.46        747.41        16.17 o                         
  -4  10   5       2571.88       2595.01        48.55 o                         
  -2  10   5       3071.72       3181.38        52.14 o                         
   0  10   5       1080.60       1089.93        22.63 o                         
   2  10   5        439.57        389.39         9.89 o                         
   4  10   5        305.25        306.16         7.94 o                         
   6  10   5        420.35        330.54        18.04 o                         
 -28   0   6       1472.24       1300.06        98.59 o                         
 -26   0   6       1209.09       1217.94        27.13 o                         
 -24   0   6       2895.94       3027.36        48.12 o                         
 -22   0   6        300.25        423.70        12.30 o                         
 -20   0   6      14818.69      14465.47       151.30 o                         
 -18   0   6      12188.60      12878.11       133.66 o                         
 -16   0   6        939.92        823.68        19.19 o                         
 -14   0   6       6305.94       6115.20       143.50 o                         
 -12   0   6         98.27        282.99         7.89 o                         
 -10   0   6        849.97        979.34        18.90 o                         
  -8   0   6       1337.26       1198.77        19.40 o                         
  -6   0   6      13842.77      14573.88       209.78 o                         
  -4   0   6      38493.61      34415.81       422.64 o                         
  -2   0   6      13909.00      11555.71       165.80 o                         
   0   0   6      11893.22      10860.54       192.62 o                         
   2   0   6       5458.80       4735.58        89.13 o                         
   4   0   6      13015.28      13577.26       171.02 o                         
   6   0   6       5853.13       5699.31        75.83 o                         
   8   0   6       1044.73       1144.61        23.34 o                         
  10   0   6      13605.90      14371.12       122.14 o                         
  12   0   6       9916.63       9135.80        84.47 o                         
  14   0   6        148.06        192.60        11.45 o                         
  16   0   6       1483.45       1563.60        33.93 o                         
  18   0   6        842.47        959.04        30.18 o                         
 -27   1   6        251.84        249.63         8.83 o                         
 -25   1   6       1503.27       1506.03        18.51 o                         
 -23   1   6        903.18        955.03        14.79 o                         
 -21   1   6        280.95        369.69         7.56 o                         
 -19   1   6        431.82        459.04         9.42 o                         
 -17   1   6        395.69        497.94         8.48 o                         
 -15   1   6       8657.04       8487.84        69.88 o                         
 -13   1   6       5743.47       5746.31        45.53 o                         
 -11   1   6      16723.14      17133.60       152.10 o                         
  -9   1   6        269.90        221.86         6.66 o                         
  -7   1   6        159.60        238.34         4.75 o                         
  -5   1   6      11106.00      10829.95       121.13 o                         
  -3   1   6      19896.96      20472.52       324.98 o                         
  -1   1   6       4686.18       4653.57        68.84 o                         
   1   1   6       2149.80       2184.61        50.46 o                         
   3   1   6        902.49        808.82        15.72 o                         
   5   1   6      13338.42      12609.52       131.67 o                         
   7   1   6       9196.12       9214.30        84.64 o                         
   9   1   6       3012.78       2897.11        19.71 o                         
  11   1   6       4510.81       4207.14        31.49 o                         
  13   1   6        285.97        328.31         8.36 o                         
  15   1   6        553.52        546.10        10.90 o                         
  17   1   6        165.83        185.73        11.83 o                         
  19   1   6        121.01        114.91        12.48 o                         
 -26   2   6        147.07        161.71         8.03 o                         
 -24   2   6       3163.48       3270.46        41.05 o                         
 -22   2   6         23.85         17.84         8.07 o                         
 -20   2   6        448.73        530.48         9.42 o                         
 -18   2   6         39.22         37.89         5.35 o                         
 -16   2   6       4321.79       4391.96        38.29 o                         
 -14   2   6        446.41        409.73         8.17 o                         
 -12   2   6        955.28        626.39        12.60 o                         
 -10   2   6       3792.22       4000.73        40.55 o                         
  -8   2   6       7432.28       7446.00        77.81 o                         
  -6   2   6       5865.88       6059.73        69.57 o                         
  -4   2   6        486.88       1026.70        23.58 o                         
  -2   2   6      37177.81      37049.81       530.00 o                         
   0   2   6      12700.95      12623.42       141.23 o                         
   2   2   6         28.73         42.63         4.83 o                         
   4   2   6       1981.06       1964.63        28.89 o                         
   6   2   6      16955.18      16485.56       187.08 o                         
   8   2   6         39.93         48.43         5.14 o                         
  10   2   6        575.93        538.41         8.39 o                         
  12   2   6        127.04         89.23         6.67 o                         
  14   2   6       1096.70       1188.66        16.79 o                         
  16   2   6        650.83        655.24        16.27 o                         
  18   2   6       1304.55       1229.63        24.14 o                         
 -27   3   6        988.39        947.05        27.77 o                         
 -25   3   6         53.14         59.07         8.50 o                         
 -23   3   6         68.18         93.57         8.39 o                         
 -21   3   6          8.13          5.12         6.85 o                         
 -19   3   6       3831.27       3754.90        29.74 o                         
 -17   3   6         88.12         93.73         5.54 o                         
 -15   3   6        274.18        244.18         6.68 o                         
 -13   3   6         13.90         19.32         6.49 o                         
 -11   3   6        200.00        118.45         6.86 o                         
  -9   3   6      11868.31      12374.48       208.91 o                         
  -7   3   6       2762.80       2257.21        31.97 o                         
  -5   3   6       8371.85       8163.51        92.78 o                         
  -3   3   6         40.02         42.88         6.00 o                         
  -1   3   6         16.92         34.44         5.30 o                         
   1   3   6      13480.36      12640.79       129.58 o                         
   3   3   6         95.09         83.67        10.38 o                         
   5   3   6       2052.00       1869.03        35.55 o                         
   7   3   6       4696.77       4508.86        43.50 o                         
   9   3   6        124.76        144.46         7.64 o                         
  11   3   6       2915.88       2908.81        30.03 o                         
  13   3   6        156.50        142.36         7.63 o                         
  15   3   6          4.83         16.23         5.83 o                         
  17   3   6         99.81        106.07         5.91 o                         
 -26   4   6         55.57         57.34         6.58 o                         
 -24   4   6        126.47        155.41        10.68 o                         
 -22   4   6         20.20         35.82         7.37 o                         
 -20   4   6        313.30        375.76        10.56 o                         
 -18   4   6         31.59         55.64         6.75 o                         
 -16   4   6        152.62        102.53         6.21 o                         
 -14   4   6        133.61        133.26         6.93 o                         
 -12   4   6       3937.59       4174.33        70.65 o                         
 -10   4   6         88.30        157.11         7.34 o                         
  -8   4   6      15767.18      15288.16       188.74 o                         
  -6   4   6       2742.93       2758.13        30.40 o                         
  -4   4   6      10846.69      11289.53       135.06 o                         
  -2   4   6       4627.85       4413.02        73.35 o                         
   0   4   6         61.77        131.12         6.60 o                         
   2   4   6        163.63        268.14         9.34 o                         
   4   4   6       1339.10       1287.73        28.73 o                         
   6   4   6       3584.33       3181.88        35.70 o                         
   8   4   6        166.91        210.82         7.88 o                         
  10   4   6       6295.86       6121.26        60.21 o                         
  12   4   6         82.26         82.91         9.06 o                         
  14   4   6        954.28       1024.22        19.55 o                         
  16   4   6         76.39         72.28         4.86 o                         
 -25   5   6         87.94        104.84         6.50 o                         
 -23   5   6        551.62        582.64        24.07 o                         
 -21   5   6        976.08        956.29        16.79 o                         
 -19   5   6        130.68        169.27         9.44 o                         
 -17   5   6       4297.57       4127.62        41.25 o                         
 -15   5   6       2619.77       2599.13        24.80 o                         
 -13   5   6       1396.18       1283.62        17.74 o                         
 -11   5   6      17575.31      17732.94       199.53 o                         
  -9   5   6        153.28        199.70         9.40 o                         
  -7   5   6      28393.18      27053.09       303.50 o                         
  -5   5   6       5246.40       5455.14        67.93 o                         
  -3   5   6       6075.45       5634.08        61.00 o                         
  -1   5   6       4442.33       4019.40        57.78 o                         
   1   5   6        704.20        688.82        13.40 o                         
   3   5   6       7221.09       6832.89        63.35 o                         
   5   5   6         61.39         76.66         7.46 o                         
   7   5   6        358.11        356.24        10.62 o                         
   9   5   6        479.24        492.52        11.61 o                         
  11   5   6         86.52         97.95         7.38 o                         
  13   5   6       2134.88       2349.18        46.62 o                         
  15   5   6         71.60         79.63         7.16 o                         
 -24   6   6        852.89        741.55        21.34 o                         
 -22   6   6       3249.05       3232.60        41.94 o                         
 -20   6   6       2536.19       2807.17        31.04 o                         
 -18   6   6       2486.69       2530.97        31.87 o                         
 -16   6   6       3884.00       3583.94        40.07 o                         
 -14   6   6       2466.14       2404.53        23.12 o                         
 -12   6   6       4073.07       3866.13        35.60 o                         
 -10   6   6         83.76        114.67         7.17 o                         
  -8   6   6        163.16        177.52         6.34 o                         
  -6   6   6        793.01        837.43        11.78 o                         
  -4   6   6         76.93         96.68         7.88 o                         
  -2   6   6       1553.21       1708.15        28.38 o                         
   0   6   6        108.28        126.50         7.85 o                         
   2   6   6       1223.85       1312.27        20.35 o                         
   4   6   6       5762.97       6017.94        66.50 o                         
   6   6   6       2892.43       3036.32        33.38 o                         
   8   6   6       7155.93       7373.38        95.56 o                         
  10   6   6        436.24        435.36        14.15 o                         
  12   6   6        740.73        715.64        13.18 o                         
  14   6   6        575.23        508.62        10.86 o                         
 -23   7   6        114.06         84.83         5.79 o                         
 -21   7   6        515.70        427.90         9.22 o                         
 -19   7   6       4805.39       4666.78        70.15 o                         
 -17   7   6        157.45        143.10         7.17 o                         
 -15   7   6       1818.78       1920.96        28.66 o                         
 -13   7   6         90.89        100.26         6.58 o                         
 -11   7   6         86.26        104.35         7.66 o                         
  -9   7   6       6831.15       6948.09       111.65 o                         
  -7   7   6        529.40        547.16        14.86 o                         
  -5   7   6        413.79        429.81        11.52 o                         
  -3   7   6        702.37        717.67        18.47 o                         
  -1   7   6        350.77        338.82         9.97 o                         
   1   7   6       5002.21       4820.42        74.26 o                         
   3   7   6        475.73        490.90        11.31 o                         
   5   7   6       2808.41       2774.22        32.08 o                         
   7   7   6       3211.96       3139.31        43.37 o                         
   9   7   6        664.88        665.69        13.97 o                         
  11   7   6       2809.44       2928.68        43.71 o                         
  13   7   6         93.84         81.80         5.62 o                         
 -20   8   6        112.74        117.60         6.32 o                         
 -18   8   6        174.50        207.34         8.37 o                         
 -16   8   6        145.68        137.04         6.96 o                         
 -14   8   6       1637.39       1534.77        20.79 o                         
 -12   8   6        180.61        190.23         8.97 o                         
 -10   8   6        563.26        601.73        11.20 o                         
  -8   8   6        215.49        213.80        10.76 o                         
  -6   8   6       4689.79       4938.88        70.94 o                         
  -4   8   6       9405.09       9322.96        97.51 o                         
  -2   8   6        974.31        949.67        18.58 o                         
   0   8   6       2174.63       2233.23        66.34 o                         
   2   8   6         10.95         21.89        10.54 o                         
   4   8   6        449.20        460.78        10.55 o                         
   6   8   6       1073.85       1188.89        17.67 o                         
   8   8   6       2956.52       3161.27        37.60 o                         
  10   8   6        316.52        381.69        11.00 o                         
 -17   9   6        859.23        752.53        22.36 o                         
 -15   9   6        222.42        251.06        11.14 o                         
 -13   9   6         96.33         96.06         8.28 o                         
 -11   9   6          1.89         12.60         7.18 o                         
  -9   9   6        607.41        601.10        12.80 o                         
  -7   9   6        412.14        425.85        10.97 o                         
  -5   9   6        222.79        248.83        10.57 o                         
  -3   9   6          5.58         23.31         9.36 o                         
  -1   9   6        167.36        190.81        10.23 o                         
   1   9   6        124.13        108.57         9.18 o                         
   3   9   6        442.75        478.86        13.16 o                         
   5   9   6       1767.20       1783.61        24.82 o                         
   7   9   6       1243.37       1162.68        17.70 o                         
 -12  10   6        247.92        241.85        11.78 o                         
 -10  10   6        943.68        940.03        19.90 o                         
  -8  10   6       1024.78       1007.47        17.63 o                         
  -6  10   6        129.85        137.60        14.54 o                         
  -4  10   6       5571.65       5576.78        81.98 o                         
  -2  10   6         95.61        103.60         6.70 o                         
   0  10   6        226.94        251.51         7.32 o                         
   2  10   6        239.57        194.57         7.12 o                         
   4  10   6         21.27         23.19         4.88 o                         
 -27   1   7       2465.98       2527.70        39.26 o                         
 -25   1   7        103.17        103.96         6.98 o                         
 -23   1   7       6839.72       6986.76        80.85 o                         
 -21   1   7       4796.20       4737.25        37.74 o                         
 -19   1   7        769.64        871.04         9.85 o                         
 -17   1   7       2353.48       2156.49        17.84 o                         
 -15   1   7       7300.57       6866.80        55.29 o                         
 -13   1   7       8796.85       8820.29        71.68 o                         
 -11   1   7          5.34         21.30         4.95 o                         
  -9   1   7        218.33        442.45         6.82 o                         
  -7   1   7       1529.74       1274.91        20.42 o                         
  -5   1   7        486.09        414.41         7.77 o                         
  -3   1   7        216.74        135.61         6.93 o                         
  -1   1   7       3762.68       3880.05        51.13 o                         
   1   1   7       5679.84       5131.86        66.89 o                         
   3   1   7      23174.09      21648.69       223.62 o                         
   5   1   7        544.23        513.40        12.33 o                         
   7   1   7      12167.06      12106.76        85.32 o                         
   9   1   7       5481.55       5863.43        37.95 o                         
  11   1   7        372.14        410.30         7.50 o                         
  13   1   7        340.41        373.35         9.02 o                         
  15   1   7       1848.15       1866.49        51.26 o                         
  17   1   7         15.02         38.73         8.06 o                         
 -28   2   7        599.13        462.12        15.47 o                         
 -26   2   7        878.73        887.29        19.14 o                         
 -24   2   7       4399.87       4488.85        66.91 o                         
 -22   2   7       5403.06       5578.05        60.17 o                         
 -20   2   7        195.13        222.85         7.01 o                         
 -18   2   7       5819.33       5578.82        45.11 o                         
 -16   2   7       5123.04       5453.72        46.75 o                         
 -14   2   7        510.33        540.52         9.23 o                         
 -12   2   7        152.64        190.30         7.16 o                         
 -10   2   7        112.07        148.06         5.88 o                         
  -8   2   7       9839.35       9566.27        99.26 o                         
  -6   2   7      11864.00      12567.91       162.34 o                         
  -4   2   7        444.22        528.32        19.12 o                         
  -2   2   7      19111.34      18896.22       234.76 o                         
   0   2   7       1245.72       1333.48        20.92 o                         
   2   2   7       3656.03       3828.93        62.14 o                         
   4   2   7        567.74        551.50        21.64 o                         
   6   2   7       2065.33       2079.50        20.21 o                         
   8   2   7       1468.70       1546.72        16.35 o                         
  10   2   7        436.64        598.96        11.60 o                         
  12   2   7        393.00        461.72        10.58 o                         
  14   2   7        683.71        581.89         9.47 o                         
  16   2   7        386.97        401.43        13.43 o                         
  18   2   7         99.92         64.07         7.45 o                         
 -27   3   7        789.55        839.36        74.51 o                         
 -25   3   7        388.40        442.00        12.57 o                         
 -23   3   7       1843.17       2048.67        26.65 o                         
 -21   3   7         81.46        104.63         7.05 o                         
 -19   3   7        104.55        132.74         7.55 o                         
 -17   3   7        566.05        472.59         7.90 o                         
 -15   3   7      10134.71       9780.41        84.18 o                         
 -13   3   7       3752.78       4006.53        44.74 o                         
 -11   3   7       5804.79       5851.57        58.94 o                         
  -9   3   7      50537.19      50430.39       609.61 o                         
  -7   3   7       1319.78       1467.85        18.60 o                         
  -5   3   7       8853.83       7885.57        85.86 o                         
  -3   3   7        324.05        351.74         9.90 o                         
  -1   3   7       2693.42       2375.72        27.23 o                         
   1   3   7       3751.27       3309.38        41.42 o                         
   3   3   7         65.64        113.84        10.32 o                         
   5   3   7       1554.22       1554.09        17.11 o                         
   7   3   7        135.10        149.09         8.18 o                         
   9   3   7        115.85        131.14         7.90 o                         
  11   3   7        200.05        219.97         9.49 o                         
  13   3   7        720.16        758.28        11.55 o                         
  15   3   7       4812.41       5016.84        68.45 o                         
  17   3   7       1307.01       1087.49        31.03 o                         
 -26   4   7        333.83        374.53        24.45 o                         
 -24   4   7         83.56         97.31         9.87 o                         
 -22   4   7         54.92         78.59        10.63 o                         
 -20   4   7       2798.95       2529.18        29.09 o                         
 -18   4   7        295.09        258.32         7.84 o                         
 -16   4   7        411.78        424.59         9.72 o                         
 -14   4   7       2224.81       2327.11        24.74 o                         
 -12   4   7       2444.97       2344.98        33.17 o                         
 -10   4   7      10153.18       9965.57       149.35 o                         
  -8   4   7        110.21        147.09         8.60 o                         
  -6   4   7       6542.59       6446.68        68.34 o                         
  -4   4   7        440.31        410.47        10.94 o                         
  -2   4   7       1891.23       1795.37        22.09 o                         
   0   4   7       6316.64       6359.57        98.03 o                         
   2   4   7        430.62        301.34        12.08 o                         
   4   4   7        307.42        307.45         7.31 o                         
   6   4   7       1131.66       1137.14        16.94 o                         
   8   4   7        169.98        166.70         8.50 o                         
  10   4   7       5933.08       6336.58        73.88 o                         
  12   4   7         75.21         84.52         9.82 o                         
  14   4   7        584.63        630.49        10.84 o                         
  16   4   7       2405.70       2133.74        32.29 o                         
 -25   5   7       1143.94       1037.97        30.09 o                         
 -23   5   7       3078.86       3200.44        54.58 o                         
 -21   5   7        646.83        703.48        14.22 o                         
 -19   5   7        176.67        186.25        10.71 o                         
 -17   5   7         17.81         27.83         8.20 o                         
 -15   5   7        659.45        716.91        16.09 o                         
 -13   5   7        334.41        392.51        10.54 o                         
 -11   5   7         96.20        111.68         9.54 o                         
  -9   5   7       2004.96       2041.62        24.40 o                         
  -7   5   7        121.43        135.20        14.62 o                         
  -5   5   7        778.79        696.41        11.97 o                         
  -3   5   7         18.80         55.98         6.72 o                         
  -1   5   7        281.86        280.40         7.25 o                         
   1   5   7        563.62        563.53         9.81 o                         
   3   5   7       3493.43       3298.79        32.37 o                         
   5   5   7       3388.76       3343.77        39.65 o                         
   7   5   7       1468.52       1469.97        17.72 o                         
   9   5   7       1195.18       1107.97        17.06 o                         
  11   5   7        219.55        250.44         9.98 o                         
  13   5   7         18.17         21.38         8.65 o                         
  15   5   7         50.07         45.80         5.76 o                         
 -24   6   7         53.89         46.56         5.79 o                         
 -22   6   7       2779.27       3003.47        39.56 o                         
 -20   6   7         47.63         52.61         7.73 o                         
 -18   6   7       1640.09       1726.96        26.30 o                         
 -16   6   7        400.84        437.00         9.45 o                         
 -14   6   7       5118.67       5185.82        46.38 o                         
 -12   6   7        205.09        196.60        10.94 o                         
 -10   6   7       5414.68       5119.15        58.48 o                         
  -8   6   7       2859.12       2630.02        30.30 o                         
  -6   6   7        920.60        845.04        16.51 o                         
  -4   6   7        260.50        207.33         8.50 o                         
  -2   6   7       2470.74       2375.15        27.05 o                         
   0   6   7       1709.22       1692.29        28.01 o                         
   2   6   7       4224.52       4199.56        38.86 o                         
   4   6   7       1465.25       1551.36        19.61 o                         
   6   6   7        627.28        594.64        12.26 o                         
   8   6   7       1488.30       1657.20        29.17 o                         
  10   6   7       3401.80       3475.55        94.54 o                         
  12   6   7       1064.05       1204.99        21.96 o                         
  14   6   7        385.01        422.18        47.18 o                         
 -21   7   7        506.97        562.31        13.70 o                         
 -19   7   7        573.86        527.89        14.49 o                         
 -17   7   7        121.52        136.29         9.44 o                         
 -15   7   7       1975.59       1907.80        30.81 o                         
 -13   7   7       3055.48       3020.55        39.54 o                         
 -11   7   7       6520.37       6495.96        66.67 o                         
  -9   7   7       1386.51       1221.63        17.89 o                         
  -7   7   7       2576.10       2548.48        45.04 o                         
  -5   7   7       3859.21       3962.47        58.77 o                         
  -3   7   7        111.67        118.28        10.40 o                         
  -1   7   7       1841.73       1839.17        25.93 o                         
   1   7   7       2763.17       2815.63        36.59 o                         
   3   7   7         51.62         70.99        10.15 o                         
   5   7   7       2077.41       2085.24        32.56 o                         
   7   7   7       1309.07       1274.70        23.61 o                         
   9   7   7       1076.98        989.49        13.14 o                         
  11   7   7       1222.01       1245.12        45.75 o                         
 -20   8   7        433.54        454.21        11.31 o                         
 -18   8   7       1823.26       1836.70        38.04 o                         
 -16   8   7        466.87        484.00        12.36 o                         
 -14   8   7         63.24         83.33         9.07 o                         
 -12   8   7        204.00        238.14         8.98 o                         
 -10   8   7         53.44         70.14        10.82 o                         
  -8   8   7        402.07        440.54        23.31 o                         
  -6   8   7         71.96        130.56        14.95 o                         
  -4   8   7        160.41        234.19        13.83 o                         
  -2   8   7       3339.99       3369.37        63.22 o                         
   0   8   7       2387.99       2530.62        50.73 o                         
   2   8   7       2170.15       2277.91        28.81 o                         
   4   8   7        521.83        581.97        11.13 o                         
   6   8   7       1311.76       1420.45        20.90 o                         
   8   8   7       1549.16       1503.54        28.98 o                         
  10   8   7        389.37        331.61        12.48 o                         
 -17   9   7       1933.59       1649.25        44.13 o                         
 -15   9   7       1245.46       1256.04        20.77 o                         
 -13   9   7       7863.41       8070.82       143.94 o                         
 -11   9   7       2306.16       2457.49        39.00 o                         
  -9   9   7        128.97        164.87        13.18 o                         
  -7   9   7       2994.61       3199.96        43.14 o                         
  -5   9   7        320.02        303.00        10.90 o                         
  -3   9   7       2213.67       2297.61        32.43 o                         
  -1   9   7        298.02        326.35        10.68 o                         
   1   9   7         55.79         78.38         9.39 o                         
   3   9   7        357.74        379.22         9.23 o                         
   5   9   7         95.11         90.73         6.26 o                         
   7   9   7        529.96        472.17        10.47 o                         
 -14  10   7        902.44        706.49        19.52 o                         
 -12  10   7        896.79        800.62        18.16 o                         
 -10  10   7       1202.43       1274.61        25.38 o                         
  -8  10   7       1673.49       1610.26        44.92 o                         
  -6  10   7        855.67        865.77        15.84 o                         
  -4  10   7       1936.17       2039.96        31.06 o                         
  -2  10   7        477.27        463.70         9.01 o                         
   0  10   7         86.59         82.58         5.98 o                         
   2  10   7         42.83         49.52         8.33 o                         
 -28   0   8       1211.08       1291.30        37.69 o                         
 -26   0   8       6380.50       6720.14       121.80 o                         
 -24   0   8        319.44        370.40        14.32 o                         
 -22   0   8      13785.78      13191.36       167.86 o                         
 -20   0   8      13935.83      14638.21       152.62 o                         
 -18   0   8        207.17        304.31         8.46 o                         
 -16   0   8        236.40        367.27        19.85 o                         
 -14   0   8       1112.81       1092.81        26.86 o                         
 -12   0   8        571.88        698.88        45.61 o                         
 -10   0   8        411.44        411.96        21.84 o                         
  -8   0   8      12083.39      11037.39       148.11 o                         
  -6   0   8      18630.63      17097.04       251.70 o                         
  -4   0   8      12973.05      12832.01       181.46 o                         
  -2   0   8      15532.20      14696.99       260.09 o                         
   0   0   8      34622.46      32636.76       813.89 o                         
   2   0   8       1534.32       1517.84        28.03 o                         
   4   0   8       2969.63       2846.00        48.16 o                         
   6   0   8        230.40        299.23        13.25 o                         
   8   0   8        369.39        459.57        11.00 o                         
  10   0   8       6439.43       6685.27        66.13 o                         
  12   0   8       1250.40       1458.08        27.74 o                         
  14   0   8        190.61        151.22        13.66 o                         
  16   0   8       1077.22       1280.53        40.88 o                         
 -29   1   8        606.04        465.49        10.08 o                         
 -27   1   8       1396.39       1403.15        24.28 o                         
 -25   1   8        778.02        784.68        13.95 o                         
 -23   1   8        145.61        154.69        10.02 o                         
 -21   1   8        344.87        326.61         7.80 o                         
 -19   1   8       1109.88       1065.86        16.28 o                         
 -17   1   8       2296.49       2502.79        19.79 o                         
 -15   1   8       7910.67       7947.10        72.81 o                         
 -13   1   8        182.72        163.19         7.74 o                         
 -11   1   8        250.71        239.62         5.54 o                         
  -9   1   8       3638.29       4115.48        48.77 o                         
  -7   1   8       7446.65       7078.79        73.51 o                         
  -5   1   8       5215.43       4556.36        58.91 o                         
  -3   1   8       4821.68       5204.07        60.18 o                         
  -1   1   8       1466.28       1253.18        26.33 o                         
   1   1   8        719.78        798.95        16.45 o                         
   3   1   8       4126.44       3905.80        43.81 o                         
   5   1   8       2750.07       2835.28        25.83 o                         
   7   1   8         73.21         92.76         5.55 o                         
   9   1   8        576.17        585.27         8.42 o                         
  11   1   8        854.65        998.09        12.78 o                         
  13   1   8        430.79        449.98         9.62 o                         
  15   1   8        510.01        561.47        11.40 o                         
  17   1   8         63.75         64.89         8.06 o                         
 -28   2   8         12.00          6.27         5.21 o                         
 -26   2   8       1263.83       1279.19        22.84 o                         
 -24   2   8         54.65         52.36        11.87 o                         
 -22   2   8        333.77        324.92         8.71 o                         
 -20   2   8        757.43        778.22        11.58 o                         
 -18   2   8       4229.58       4261.40        40.04 o                         
 -16   2   8        382.11        407.37         7.19 o                         
 -14   2   8      23792.26      23444.85       221.79 o                         
 -12   2   8      13039.97      14057.32       145.84 o                         
 -10   2   8       9260.26      10789.00       111.05 o                         
  -8   2   8      16034.87      15384.55       169.01 o                         
  -6   2   8       8490.32       7014.28       198.55 o                         
  -4   2   8      10701.89      10512.22       218.76 o                         
  -2   2   8        228.66        306.28         8.61 o                         
   0   2   8      16198.98      15870.21       271.27 o                         
   2   2   8        860.57        970.37        28.78 o                         
   4   2   8       3993.23       3757.99        42.74 o                         
   6   2   8       4368.84       4343.79        30.45 o                         
   8   2   8       5227.90       5035.33        39.28 o                         
  10   2   8        139.02        152.37         7.70 o                         
  12   2   8       5302.99       5526.82        55.66 o                         
  14   2   8        192.67        164.35         6.26 o                         
  16   2   8        565.29        504.79        18.58 o                         
 -27   3   8        164.04        200.69        10.74 o                         
 -25   3   8       1423.57       1454.29        21.90 o                         
 -23   3   8         51.02         45.80         8.30 o                         
 -21   3   8        836.93        883.33        13.07 o                         
 -19   3   8       1704.82       1776.97        16.97 o                         
 -17   3   8       1449.36       1350.90        13.75 o                         
 -15   3   8        102.00         80.79         6.06 o                         
 -13   3   8       5990.15       5760.51        69.87 o                         
 -11   3   8       5107.02       5008.95        55.26 o                         
  -9   3   8       4480.15       4288.53        75.84 o                         
  -7   3   8         11.33         21.09         5.64 o                         
  -5   3   8        829.76        688.74        17.29 o                         
  -3   3   8        483.80        371.12        11.32 o                         
  -1   3   8        480.62        309.76        24.49 o                         
   1   3   8       6611.33       6572.12       102.39 o                         
   3   3   8         12.11         27.65         6.35 o                         
   5   3   8       4112.23       3940.64        30.06 o                         
   7   3   8        445.41        362.01         7.54 o                         
   9   3   8        544.00        586.57        12.56 o                         
  11   3   8       2084.34       2048.76        23.05 o                         
  13   3   8         92.41        105.66         7.75 o                         
  15   3   8        777.77        731.14        12.22 o                         
 -26   4   8         74.20         73.17         8.80 o                         
 -24   4   8        722.19        785.47        21.70 o                         
 -22   4   8        345.00        390.38        11.66 o                         
 -20   4   8        266.92        251.25         7.95 o                         
 -18   4   8       3001.72       3139.34        30.44 o                         
 -16   4   8       2260.44       2188.90        21.79 o                         
 -14   4   8       5687.03       5544.30        57.24 o                         
 -12   4   8       9062.56       9842.15       105.28 o                         
 -10   4   8      12866.02      14451.17       213.46 o                         
  -8   4   8       6460.75       6575.43        77.85 o                         
  -6   4   8        614.50        749.76        22.09 o                         
  -4   4   8        280.98        303.21         8.18 o                         
  -2   4   8       1545.36       1509.90        19.63 o                         
   0   4   8       2395.91       2337.20        77.54 o                         
   2   4   8        779.15        753.10         9.49 o                         
   4   4   8         28.39         39.55         5.52 o                         
   6   4   8         94.37         98.55         7.68 o                         
   8   4   8        236.16        222.21        11.78 o                         
  10   4   8        343.71        304.83        10.23 o                         
  12   4   8       2516.26       2237.77        28.81 o                         
  14   4   8       1107.62       1120.58        16.99 o                         
 -25   5   8       3402.97       3903.47        70.91 o                         
 -23   5   8       1929.72       2061.82        28.85 o                         
 -21   5   8         89.45         70.92        11.42 o                         
 -19   5   8       3325.49       3312.62        64.71 o                         
 -17   5   8        752.79        777.77        12.49 o                         
 -15   5   8        115.60        109.30         8.79 o                         
 -13   5   8      15041.81      15056.61       135.28 o                         
 -11   5   8       4318.10       4512.16        67.14 o                         
  -9   5   8        248.56        257.13         9.01 o                         
  -7   5   8       7196.97       6906.77        74.01 o                         
  -5   5   8        574.08        588.53        10.97 o                         
  -3   5   8       4237.31       4036.52        38.48 o                         
  -1   5   8         44.97         59.44         5.11 o                         
   1   5   8       2311.52       2123.13        25.69 o                         
   3   5   8       2700.54       2443.96        33.39 o                         
   5   5   8         76.17        109.80         7.80 o                         
   7   5   8       2171.62       2151.57        26.32 o                         
   9   5   8        720.94        760.97        12.11 o                         
  11   5   8       1993.73       2032.24        36.06 o                         
  13   5   8        516.12        543.88        12.27 o                         
 -24   6   8       1399.57       1377.62        24.95 o                         
 -22   6   8       1456.50       1488.97        19.32 o                         
 -20   6   8        139.19        186.28        11.10 o                         
 -18   6   8        821.29        748.28        15.52 o                         
 -16   6   8         60.53         85.02         7.04 o                         
 -14   6   8         84.81        112.28         9.43 o                         
 -12   6   8        351.63        327.06         9.75 o                         
 -10   6   8        184.91        253.43         9.65 o                         
  -8   6   8       3501.37       3538.97        35.77 o                         
  -6   6   8       4946.61       4802.36        53.73 o                         
  -4   6   8       8544.45       8793.98        92.71 o                         
  -2   6   8       3968.63       4135.58        40.54 o                         
   0   6   8       1254.14       1296.34        14.65 o                         
   2   6   8       7656.43       7941.51        62.42 o                         
   4   6   8       4201.65       4402.64        45.86 o                         
   6   6   8       2332.43       2274.24        25.34 o                         
   8   6   8        704.54        788.13        10.43 o                         
  10   6   8         80.44         96.85         7.87 o                         
  12   6   8        658.35        688.70        13.22 o                         
 -23   7   8        106.18         55.86         5.95 o                         
 -21   7   8       3003.12       3254.14        56.35 o                         
 -19   7   8         46.99         69.32        10.90 o                         
 -17   7   8         41.03         50.91         8.94 o                         
 -15   7   8        360.86        349.78        10.27 o                         
 -13   7   8        401.35        408.64        16.98 o                         
 -11   7   8       1792.98       1809.36        20.40 o                         
  -9   7   8        118.98        147.93        11.83 o                         
  -7   7   8       1009.45       1016.73        21.99 o                         
  -5   7   8       2025.98       2192.58        41.87 o                         
  -3   7   8       1321.37       1389.08        20.49 o                         
  -1   7   8       7974.78       7971.43        79.06 o                         
   1   7   8       1721.67       1724.37        23.91 o                         
   3   7   8        683.69        771.26        17.59 o                         
   5   7   8       2091.72       2225.91        31.90 o                         
   7   7   8         32.71         48.38         6.42 o                         
   9   7   8        175.81        195.71         7.54 o                         
  11   7   8         45.17         67.28         5.89 o                         
 -20   8   8        448.27        382.63        14.84 o                         
 -18   8   8          6.04         22.33        15.06 o                         
 -16   8   8       1334.75       1425.51        27.94 o                         
 -14   8   8         16.06         11.64         9.74 o                         
 -12   8   8        108.12        123.96        12.99 o                         
 -10   8   8        501.38        477.48        24.97 o                         
  -8   8   8         42.33         38.63        12.04 o                         
  -6   8   8       1485.40       1518.62        62.23 o                         
  -4   8   8       1176.70       1309.18        57.21 o                         
  -2   8   8       1840.83       1802.65        38.48 o                         
   0   8   8         69.29         89.80        11.53 o                         
   2   8   8       2063.21       2084.67        26.44 o                         
   4   8   8         76.60         82.13         6.90 o                         
   6   8   8        417.28        388.82         8.83 o                         
   8   8   8         72.20         56.15         7.17 o                         
 -17   9   8         63.75         85.93         5.87 o                         
 -15   9   8       1216.41       1179.20        33.25 o                         
 -13   9   8       2058.29       2334.08        44.67 o                         
 -11   9   8         53.50         50.49        14.35 o                         
  -9   9   8       1154.41       1185.65        27.98 o                         
  -7   9   8        814.97        792.75        21.48 o                         
  -5   9   8        336.27        374.86        22.46 o                         
  -3   9   8        277.43        302.42        11.51 o                         
  -1   9   8       1572.70       1615.20        61.33 o                         
   1   9   8        639.44        629.22        11.49 o                         
   3   9   8       1026.25        982.29        48.00 o                         
   5   9   8        642.83        625.89        11.12 o                         
 -12  10   8       1641.43       1530.05        28.70 o                         
 -10  10   8       1056.91       1104.27        31.65 o                         
  -8  10   8        525.05        575.72        14.28 o                         
  -6  10   8       1679.66       1725.73        33.33 o                         
  -4  10   8        134.90        151.08         9.62 o                         
  -2  10   8        114.28         96.53         5.77 o                         
   0  10   8        314.85        253.73        11.80 o                         
   2  10   8         61.74         65.61         3.89 o                         
 -29   1   9       3356.47       3223.58        77.23 o                         
 -27   1   9         26.75         27.58         9.14 o                         
 -25   1   9         85.70        122.42         9.00 o                         
 -23   1   9        599.29        649.93        12.28 o                         
 -21   1   9       3571.87       3636.72        35.69 o                         
 -19   1   9        212.60        241.98         9.21 o                         
 -17   1   9       5856.80       5481.16        50.25 o                         
 -15   1   9        901.17        946.61        16.13 o                         
 -13   1   9         54.99         86.45         5.70 o                         
 -11   1   9       9375.49       8939.89        96.46 o                         
  -9   1   9       7283.47       6477.79       120.69 o                         
  -7   1   9        734.27        757.69        10.68 o                         
  -5   1   9       7816.24       7389.58        83.96 o                         
  -3   1   9       9943.18       8250.06       139.41 o                         
  -1   1   9       1660.09       1847.00        40.94 o                         
   1   1   9      26004.04      24071.13       292.53 o                         
   3   1   9        339.21        291.41         9.35 o                         
   5   1   9        203.17        222.14         5.83 o                         
   7   1   9        196.00        223.54         7.07 o                         
   9   1   9       2491.95       2359.81        20.35 o                         
  11   1   9        188.70        202.88         7.56 o                         
  13   1   9        336.98        299.13         8.44 o                         
  15   1   9          8.72         16.71         6.59 o                         
 -28   2   9       1253.77       1247.73        25.69 o                         
 -26   2   9         54.61         73.26         8.53 o                         
 -24   2   9       6862.33       7059.90        80.87 o                         
 -22   2   9        957.76        818.28        11.48 o                         
 -20   2   9       2076.51       1841.37        20.54 o                         
 -18   2   9       2899.78       3144.43        25.27 o                         
 -16   2   9        325.82        374.79         7.97 o                         
 -14   2   9       2966.77       2787.17        33.80 o                         
 -12   2   9       1494.49       1652.06        20.68 o                         
 -10   2   9       6402.81       6192.17        57.21 o                         
  -8   2   9      15947.66      15851.98       210.94 o                         
  -6   2   9        823.54        823.62        25.05 o                         
  -4   2   9      10842.52      10343.82       130.49 o                         
  -2   2   9       2924.37       2659.57        52.50 o                         
   0   2   9       2468.12       2375.58        38.39 o                         
   2   2   9       6030.92       5774.95        80.81 o                         
   4   2   9       2376.79       2343.11        18.42 o                         
   6   2   9       7125.11       7076.34        47.94 o                         
   8   2   9        345.73        293.38         8.87 o                         
  10   2   9         78.50         95.70         7.21 o                         
  12   2   9        593.13        639.85        10.55 o                         
  14   2   9         43.54         45.27         7.41 o                         
  16   2   9       1410.54       1014.88        27.27 o                         
 -27   3   9         68.94         74.94        12.54 o                         
 -25   3   9        321.80        317.43        25.33 o                         
 -23   3   9        831.90        793.11        17.97 o                         
 -21   3   9       6449.35       6594.74        62.56 o                         
 -19   3   9       2457.43       2431.77        23.90 o                         
 -17   3   9      10421.77      10252.21        79.72 o                         
 -15   3   9       5707.58       5848.81        59.83 o                         
 -13   3   9       1347.19       1434.49        23.22 o                         
 -11   3   9       9592.15       8975.84        87.96 o                         
  -9   3   9       2693.83       2937.92        37.13 o                         
  -7   3   9       1485.05       1617.16        22.21 o                         
  -5   3   9         81.69        100.95         6.66 o                         
  -3   3   9        110.69        129.75         8.53 o                         
  -1   3   9        720.60        680.04        22.95 o                         
   1   3   9         91.16        126.74        12.30 o                         
   3   3   9        127.70        137.59         5.16 o                         
   5   3   9       2272.78       2206.06        19.08 o                         
   7   3   9       1114.79       1166.19        14.37 o                         
   9   3   9       3940.96       4078.22        44.67 o                         
  11   3   9        929.61        954.17        14.29 o                         
  13   3   9       3963.94       4230.97        65.91 o                         
  15   3   9       1024.81        756.17        21.79 o                         
 -28   4   9        133.44        102.46         6.67 o                         
 -26   4   9       2167.90       2269.53        61.79 o                         
 -24   4   9        385.71        368.22        13.06 o                         
 -22   4   9       3676.39       3539.94        67.40 o                         
 -20   4   9        718.08        731.27        17.39 o                         
 -18   4   9         78.71        119.64         7.69 o                         
 -16   4   9       7288.65       7045.62        62.25 o                         
 -14   4   9         57.34         79.37         7.39 o                         
 -12   4   9      10249.97       9913.80       105.16 o                         
 -10   4   9       6977.33       7178.27        94.18 o                         
  -8   4   9       3315.80       3745.63        46.12 o                         
  -6   4   9      13965.97      13591.52       140.40 o                         
  -4   4   9       5731.06       5396.76        75.94 o                         
  -2   4   9        113.44        116.41         8.39 o                         
   0   4   9        655.92        712.16         8.47 o                         
   2   4   9        399.48        414.04         7.03 o                         
   4   4   9       3941.58       3627.55        48.42 o                         
   6   4   9         41.75         49.40         7.04 o                         
   8   4   9       2003.85       2101.00        25.19 o                         
  10   4   9       2023.81       2023.69        22.57 o                         
  12   4   9         60.26         61.93         5.75 o                         
  14   4   9       1676.43       1487.81        28.31 o                         
 -25   5   9        340.83        332.16        21.26 o                         
 -23   5   9         21.19         23.74         7.97 o                         
 -21   5   9        198.06        199.86        12.61 o                         
 -19   5   9          6.52         10.48         9.68 o                         
 -17   5   9         43.90         62.62         8.07 o                         
 -15   5   9         29.62         31.36         7.58 o                         
 -13   5   9        268.95        221.72         9.62 o                         
 -11   5   9         77.14         81.56         7.41 o                         
  -9   5   9         56.03         54.46         7.26 o                         
  -7   5   9       1554.12       1633.34        18.45 o                         
  -5   5   9       3068.48       3091.02        25.14 o                         
  -3   5   9       2642.26       2640.44        25.91 o                         
  -1   5   9       5270.87       5408.14        50.84 o                         
   1   5   9       3259.67       3309.04        32.96 o                         
   3   5   9       3614.61       3753.94        59.39 o                         
   5   5   9        379.92        426.10         9.39 o                         
   7   5   9        562.54        626.14        10.67 o                         
   9   5   9       1059.09       1136.70        15.73 o                         
  11   5   9       1380.30       1367.27        46.67 o                         
  13   5   9        141.38        166.74         5.70 o                         
 -24   6   9         45.25         58.94         5.47 o                         
 -22   6   9        237.27        231.62        10.34 o                         
 -20   6   9        155.88        151.94        10.84 o                         
 -18   6   9       1673.99       1628.72        22.34 o                         
 -16   6   9       7283.50       7228.42        69.75 o                         
 -14   6   9        100.67        104.94         8.71 o                         
 -12   6   9       2301.81       2278.08        27.88 o                         
 -10   6   9       1545.78       1487.47        17.60 o                         
  -8   6   9        976.55       1061.33        15.74 o                         
  -6   6   9       2827.49       2697.91        31.36 o                         
  -4   6   9       1427.05       1505.88        21.35 o                         
  -2   6   9        300.74        347.95         7.88 o                         
   0   6   9        205.29        194.11         7.53 o                         
   2   6   9       1406.58       1268.00        16.48 o                         
   4   6   9        766.76        772.00        13.17 o                         
   6   6   9        310.49        351.86         9.08 o                         
   8   6   9       1349.49       1392.31        31.10 o                         
  10   6   9        322.53        293.22         7.82 o                         
  12   6   9         91.77         89.17         8.01 o                         
 -23   7   9        128.58        111.59         8.41 o                         
 -21   7   9         42.00         45.00         6.16 o                         
 -19   7   9         54.14         69.96        11.52 o                         
 -17   7   9        635.97        600.53        15.76 o                         
 -15   7   9         35.85         27.83         9.01 o                         
 -13   7   9        219.63        204.34        10.87 o                         
 -11   7   9        161.52        171.61         9.01 o                         
  -9   7   9        279.22        264.64        10.93 o                         
  -7   7   9         79.03        101.81         9.92 o                         
  -5   7   9        373.63        478.21        13.68 o                         
  -3   7   9       4012.48       4131.86        40.70 o                         
  -1   7   9       3569.17       3651.03        40.31 o                         
   1   7   9        757.21        737.32        12.82 o                         
   3   7   9        414.60        448.17        11.39 o                         
   5   7   9         91.15        103.21         7.22 o                         
   7   7   9        141.56        136.75         5.62 o                         
   9   7   9         36.05         58.19         4.91 o                         
 -20   8   9         80.93         69.62         6.54 o                         
 -18   8   9        333.17        358.71        10.18 o                         
 -16   8   9        193.45        245.25        10.62 o                         
 -14   8   9        544.60        639.27        28.36 o                         
 -12   8   9        113.74        143.59        14.83 o                         
 -10   8   9        385.00        449.53        15.19 o                         
  -8   8   9       1798.91       1866.17        49.41 o                         
  -6   8   9         95.80        124.64        17.34 o                         
  -4   8   9       6888.92       7415.63        95.08 o                         
  -2   8   9       4734.56       4806.71        63.13 o                         
   0   8   9       1696.54       1775.54        33.62 o                         
   2   8   9       1197.77       1156.20        16.32 o                         
   4   8   9         94.70        123.94         8.23 o                         
   6   8   9        912.87        777.00        22.01 o                         
   8   8   9         86.00         38.26         5.45 o                         
 -17   9   9       1004.68        841.00        21.11 o                         
 -15   9   9       1202.70       1205.08        19.86 o                         
 -13   9   9       1684.01       1670.62        46.62 o                         
 -11   9   9        502.48        541.32        12.39 o                         
  -9   9   9       2476.59       2442.00        83.03 o                         
  -7   9   9       1338.80       1294.83        28.37 o                         
  -5   9   9        486.97        483.14        16.12 o                         
  -3   9   9        356.09        416.20        14.67 o                         
  -1   9   9        496.01        499.25        10.28 o                         
   1   9   9        702.13        748.59        14.27 o                         
   3   9   9         54.04         52.56         5.34 o                         
 -10  10   9        148.92        132.54         9.77 o                         
  -8  10   9        152.22        133.07        10.75 o                         
  -6  10   9         64.04         60.22         6.43 o                         
  -4  10   9         55.20         60.95         5.96 o                         
  -2  10   9        105.23        105.31         8.64 o                         
 -30   0  10        564.79        499.75        15.32 o                         
 -28   0  10       1724.48       1832.58        51.85 o                         
 -26   0  10       1155.51       1251.75        54.59 o                         
 -24   0  10       1495.60       1464.25        34.19 o                         
 -22   0  10       5467.96       5169.41        66.04 o                         
 -20   0  10      14537.48      13333.61       128.35 o                         
 -18   0  10        103.52        116.80         7.97 o                         
 -16   0  10      13793.10      13176.29       168.62 o                         
 -14   0  10      11985.51      13282.44       468.66 o                         
 -12   0  10      48911.21      44129.30       542.43 o                         
 -10   0  10        236.97        269.69         8.33 o                         
  -8   0  10       7801.14       6807.80       149.03 o                         
  -6   0  10      52608.84      50825.46      1214.74 o                         
  -4   0  10       5176.50       4982.42       160.28 o                         
  -2   0  10      18131.15      18018.44       613.52 o                         
   0   0  10       2913.02       2616.74        68.13 o                         
   2   0  10        920.56        998.28        17.24 o                         
   4   0  10       6436.58       6281.76        80.92 o                         
   6   0  10         78.69         90.80         7.89 o                         
   8   0  10       5466.24       5703.23        72.34 o                         
  10   0  10        796.68        935.34        21.24 o                         
  12   0  10        420.35        447.14        19.54 o                         
  14   0  10        134.87        152.77         8.26 o                         
 -29   1  10        872.87        873.87        34.89 o                         
 -27   1  10        711.12        680.76        15.69 o                         
 -25   1  10         69.86         91.38         8.92 o                         
 -23   1  10         99.82        132.38         8.74 o                         
 -21   1  10       3008.90       2794.17        24.22 o                         
 -19   1  10       1596.56       1724.87        18.16 o                         
 -17   1  10       2925.30       2763.60        23.26 o                         
 -15   1  10        448.79        451.60        10.12 o                         
 -13   1  10        384.15        401.71        11.28 o                         
 -11   1  10       1208.94       1185.70        14.62 o                         
  -9   1  10        269.98        287.80         7.29 o                         
  -7   1  10      13220.43      12295.68       133.69 o                         
  -5   1  10        751.99        705.62        12.67 o                         
  -3   1  10       3632.77       3476.77        72.60 o                         
  -1   1  10       6153.03       5506.05        83.56 o                         
   1   1  10        214.21        177.64         9.36 o                         
   3   1  10       2757.62       2781.11        19.42 o                         
   5   1  10       2159.37       2085.73        16.10 o                         
   7   1  10        306.15        334.60         7.84 o                         
   9   1  10       2070.13       2203.36        25.13 o                         
  11   1  10        642.22        704.97        11.33 o                         
  13   1  10        460.05        406.65        17.71 o                         
 -28   2  10         10.19         14.00         6.64 o                         
 -26   2  10       1179.63       1118.17        18.60 o                         
 -24   2  10       1779.37       1847.09        24.97 o                         
 -22   2  10        171.81        200.95         9.21 o                         
 -20   2  10       7671.56       7451.83        62.71 o                         
 -18   2  10       3670.79       3574.47        29.27 o                         
 -16   2  10       1835.97       1722.79        16.54 o                         
 -14   2  10       2000.54       1776.52        37.78 o                         
 -12   2  10       3709.14       3486.01        52.76 o                         
 -10   2  10        344.25        522.77        10.23 o                         
  -8   2  10       3455.77       3470.30        39.46 o                         
  -6   2  10       1234.96       1114.47        17.05 o                         
  -4   2  10       3203.11       2854.98        57.80 o                         
  -2   2  10       3489.30       3015.55        96.55 o                         
   0   2  10         51.62         50.56         9.53 o                         
   2   2  10        742.57        679.22         7.62 o                         
   4   2  10        711.54        715.23         8.30 o                         
   6   2  10       2522.84       2424.34        31.01 o                         
   8   2  10        126.75        110.85         7.80 o                         
  10   2  10       2385.08       2609.29        30.02 o                         
  12   2  10       1483.22       1581.75        27.02 o                         
  14   2  10        155.54        138.76        11.60 o                         
 -27   3  10        735.35        638.67        21.79 o                         
 -25   3  10          6.75          0.17         8.77 o                         
 -23   3  10        416.49        416.98        18.90 o                         
 -21   3  10         42.39         57.97         7.93 o                         
 -19   3  10        986.10        943.39        11.99 o                         
 -17   3  10         94.34         95.60         6.68 o                         
 -15   3  10       1737.93       1574.64        16.29 o                         
 -13   3  10         22.16         36.10         8.99 o                         
 -11   3  10       1349.29       1142.01        20.56 o                         
  -9   3  10        894.33        837.50        14.72 o                         
  -7   3  10       4340.51       3940.46        52.16 o                         
  -5   3  10         93.11         67.84         7.92 o                         
  -3   3  10         56.40         38.21         7.51 o                         
  -1   3  10         14.87         34.77         7.11 o                         
   1   3  10        630.75        646.98         8.15 o                         
   3   3  10       5237.56       5141.16        41.35 o                         
   5   3  10       1591.22       1535.15        14.45 o                         
   7   3  10        885.74        976.77        12.38 o                         
   9   3  10        401.78        490.47        13.05 o                         
  11   3  10        306.01        346.61         9.72 o                         
  13   3  10        706.49        549.50        14.15 o                         
 -28   4  10         97.16        128.35         8.36 o                         
 -26   4  10       1189.01       1158.43        34.66 o                         
 -24   4  10        738.79        799.36        20.88 o                         
 -22   4  10       6163.05       5917.01        76.58 o                         
 -20   4  10       9295.30       8990.28        98.25 o                         
 -18   4  10       1647.62       1400.33        20.06 o                         
 -16   4  10       1566.57       1530.18        18.61 o                         
 -14   4  10       1804.32       1723.44        28.55 o                         
 -12   4  10        169.09        267.91         9.70 o                         
 -10   4  10       2918.88       2590.97        37.97 o                         
  -8   4  10       1682.27       1751.59        28.33 o                         
  -6   4  10         42.76         59.80         6.86 o                         
  -4   4  10        372.13        310.51         7.73 o                         
  -2   4  10        450.47        404.05         7.92 o                         
   0   4  10       5414.75       5195.16        37.04 o                         
   2   4  10       1082.91        914.01        10.18 o                         
   4   4  10        907.63        879.86        11.77 o                         
   6   4  10       2255.04       2214.86        23.11 o                         
   8   4  10       1402.34       1433.54        19.04 o                         
  10   4  10       3392.91       3454.01        34.75 o                         
  12   4  10       1118.46       1069.14        17.59 o                         
 -27   5  10       2152.74       1738.20        45.07 o                         
 -25   5  10       3070.27       3025.10        36.26 o                         
 -23   5  10        987.65       1008.21        15.25 o                         
 -21   5  10       1305.64       1318.90        30.08 o                         
 -19   5  10       1836.17       2023.31        34.41 o                         
 -17   5  10        118.02        145.88         7.90 o                         
 -15   5  10       9086.15       8759.86        68.93 o                         
 -13   5  10        737.48        588.86        11.34 o                         
 -11   5  10       2001.79       2082.56        25.70 o                         
  -9   5  10        269.64        355.14        15.79 o                         
  -7   5  10        976.27        898.11        12.88 o                         
  -5   5  10       2112.96       2157.79        22.25 o                         
  -3   5  10       1387.59       1356.97        14.05 o                         
  -1   5  10         66.94        101.52         5.99 o                         
   1   5  10       1444.59       1528.39        18.79 o                         
   3   5  10        208.71        211.19         7.94 o                         
   5   5  10       3845.27       4123.00        52.02 o                         
   7   5  10        832.32        851.80        13.74 o                         
   9   5  10        134.61        182.04         8.06 o                         
  11   5  10       1333.00       1046.40        55.15 o                         
 -24   6  10        365.78        436.74         9.13 o                         
 -22   6  10        388.15        403.46        10.39 o                         
 -20   6  10        158.49        182.11        11.61 o                         
 -18   6  10        218.98        257.57        12.43 o                         
 -16   6  10        354.89        317.03        10.62 o                         
 -14   6  10        378.56        409.16        11.53 o                         
 -12   6  10        933.27        936.61        16.76 o                         
 -10   6  10       9532.94       9947.23       111.74 o                         
  -8   6  10       5127.40       4936.32        90.74 o                         
  -6   6  10       1918.79       1998.19        23.27 o                         
  -4   6  10       1950.32       1875.28        21.27 o                         
  -2   6  10        216.59        228.95         7.64 o                         
   0   6  10       3130.66       2945.62        30.96 o                         
   2   6  10       1146.24       1100.50        20.90 o                         
   4   6  10        183.67        159.64         7.54 o                         
   6   6  10         85.28         96.97         6.35 o                         
   8   6  10        124.18        143.15         6.75 o                         
  10   6  10        232.38        246.66         7.71 o                         
 -23   7  10        412.85        378.56        13.46 o                         
 -21   7  10         38.93         49.22         5.57 o                         
 -19   7  10        479.91        519.34        11.62 o                         
 -17   7  10        474.63        437.08        12.82 o                         
 -15   7  10        141.20        158.04         8.16 o                         
 -13   7  10       1166.53       1165.79        17.86 o                         
 -11   7  10       2909.09       3001.70        59.68 o                         
  -9   7  10        291.58        354.54        13.31 o                         
  -7   7  10       7003.37       7132.04        83.40 o                         
  -5   7  10       3363.84       3720.62        50.73 o                         
  -3   7  10       5020.62       5217.52        67.74 o                         
  -1   7  10        876.31        930.73        13.96 o                         
   1   7  10         87.24        112.28        12.55 o                         
   3   7  10        663.41        691.15        12.73 o                         
   5   7  10        125.47        165.98         6.28 o                         
   7   7  10         30.36         33.30         4.98 o                         
 -20   8  10         26.32         17.30         6.16 o                         
 -18   8  10       1734.11       1960.51        36.88 o                         
 -16   8  10        912.58        944.68        31.76 o                         
 -14   8  10          4.59         16.35         9.18 o                         
 -12   8  10       1390.29       1573.38        27.99 o                         
 -10   8  10       1659.17       1771.92        26.65 o                         
  -8   8  10         44.05         73.68        10.12 o                         
  -6   8  10        391.55        427.83        11.73 o                         
  -4   8  10       2977.98       3114.57        49.21 o                         
  -2   8  10        761.96        959.33        21.09 o                         
   0   8  10        366.74        327.00        11.24 o                         
   2   8  10        256.39        265.42        15.23 o                         
   4   8  10        497.76        501.60        10.68 o                         
   6   8  10         38.31         40.87         7.14 o                         
 -17   9  10        739.41        734.27        14.64 o                         
 -15   9  10        333.88        352.57        15.61 o                         
 -13   9  10        542.43        550.66        15.13 o                         
 -11   9  10        549.00        572.36        12.47 o                         
  -9   9  10        109.96        117.06         8.91 o                         
  -7   9  10        237.93        215.15        10.93 o                         
  -5   9  10         78.89         72.80        13.11 o                         
  -3   9  10         73.42         88.76         8.61 o                         
  -1   9  10        168.41        128.71         7.06 o                         
   1   9  10        121.48        131.06         5.99 o                         
   3   9  10        103.61         72.48         4.15 o                         
 -12  10  10        374.10        272.23        17.93 o                         
 -10  10  10        425.19        415.54        24.96 o                         
  -8  10  10        153.74        163.48         6.42 o                         
  -6  10  10       1178.77        966.33        29.09 o                         
  -4  10  10        132.26         96.14         5.00 o                         
 -29   1  11         31.42         29.26         7.74 o                         
 -27   1  11        246.80        273.58        11.54 o                         
 -25   1  11        407.63        453.18        15.59 o                         
 -23   1  11          2.78         10.76         7.81 o                         
 -21   1  11        151.86        170.82         8.06 o                         
 -19   1  11        822.82        852.11        14.60 o                         
 -17   1  11        398.85        345.25         6.78 o                         
 -15   1  11       2073.97       1791.48        51.79 o                         
 -13   1  11         32.00         35.25         5.38 o                         
 -11   1  11      11261.98      10628.18       132.51 o                         
  -9   1  11       7852.16       7147.22       113.59 o                         
  -7   1  11       2512.85       2544.00        41.63 o                         
  -5   1  11       7590.43       7033.59        91.21 o                         
  -3   1  11        267.43        206.67        10.69 o                         
  -1   1  11       1389.12       1224.45        22.21 o                         
   1   1  11       1613.30       1561.62        11.99 o                         
   3   1  11      12102.30      12173.85        83.39 o                         
   5   1  11        160.15        158.31         6.20 o                         
   7   1  11       1999.58       2083.06        21.54 o                         
   9   1  11         25.00         37.11         9.15 o                         
  11   1  11         26.30         33.47         6.51 o                         
  13   1  11        113.84         69.10         8.35 o                         
 -28   2  11        115.59        118.79         7.47 o                         
 -26   2  11        910.18        882.43        16.32 o                         
 -24   2  11        183.27        174.01        10.89 o                         
 -22   2  11        793.64        734.58        12.35 o                         
 -20   2  11       4377.77       4069.94        34.69 o                         
 -18   2  11       1187.62       1232.09        13.08 o                         
 -16   2  11       1099.43       1109.79        11.07 o                         
 -14   2  11       5008.54       4679.22        48.54 o                         
 -12   2  11       1387.38       1434.00        20.00 o                         
 -10   2  11      15886.85      15303.72       193.80 o                         
  -8   2  11       2715.59       2582.78        33.20 o                         
  -6   2  11       1054.59        783.51        25.21 o                         
  -4   2  11        823.06        891.75        30.34 o                         
  -2   2  11       1657.43       1416.42        24.16 o                         
   0   2  11        285.22        288.81         5.03 o                         
   2   2  11       4128.95       4021.96        28.35 o                         
   4   2  11        895.12        944.50        11.81 o                         
   6   2  11        761.84        821.66        11.34 o                         
   8   2  11        131.97        145.37         8.01 o                         
  10   2  11       1046.23       1137.26        17.65 o                         
  12   2  11        433.25        337.70         9.90 o                         
 -29   3  11        141.08         75.95         7.55 o                         
 -27   3  11       4593.51       4633.88       118.22 o                         
 -25   3  11        962.35        962.37        18.84 o                         
 -23   3  11       7508.35       7559.11        97.04 o                         
 -21   3  11       1070.73       1146.64        17.79 o                         
 -19   3  11       3841.48       3419.64        30.78 o                         
 -17   3  11       3396.81       3212.15        31.00 o                         
 -15   3  11        651.24        588.35         9.71 o                         
 -13   3  11       1409.13       1410.78        23.51 o                         
 -11   3  11        349.12        299.02        10.30 o                         
  -9   3  11        115.26        105.13         8.33 o                         
  -7   3  11        405.57        372.33         9.60 o                         
  -5   3  11        288.52        253.27        11.85 o                         
  -3   3  11       4327.34       4148.41        51.82 o                         
  -1   3  11        123.08        138.84         5.35 o                         
   1   3  11       4339.37       4348.35        30.44 o                         
   3   3  11       6175.34       6269.21        50.55 o                         
   5   3  11       3117.83       3068.25        24.53 o                         
   7   3  11       3986.35       4069.53        39.00 o                         
   9   3  11        230.53        222.91         9.81 o                         
  11   3  11        332.51        274.36         7.44 o                         
 -28   4  11        676.07        567.54        18.07 o                         
 -26   4  11        268.34        329.73        16.06 o                         
 -24   4  11       2700.10       2817.55        43.42 o                         
 -22   4  11       3448.46       3479.43        63.82 o                         
 -20   4  11         80.00         73.70         6.79 o                         
 -18   4  11       5145.13       5062.39        64.63 o                         
 -16   4  11         69.84         76.76         8.57 o                         
 -14   4  11        758.48        754.72        14.06 o                         
 -12   4  11       2749.16       2800.21        34.33 o                         
 -10   4  11       1359.62       1270.09        15.76 o                         
  -8   4  11       2024.00       2035.21        26.31 o                         
  -6   4  11       1028.09       1050.42        16.35 o                         
  -4   4  11        492.55        460.77         7.21 o                         
  -2   4  11      12657.31      12150.25       103.50 o                         
   0   4  11       1242.29       1127.98        12.94 o                         
   2   4  11       6584.04       6424.30        54.11 o                         
   4   4  11        426.50        423.84        10.76 o                         
   6   4  11       1974.45       1980.44        31.45 o                         
   8   4  11       1302.73       1370.54        16.55 o                         
  10   4  11        415.25        420.45         8.77 o                         
  12   4  11        525.88        457.52        10.32 o                         
 -27   5  11        172.19        165.64         8.96 o                         
 -25   5  11          6.79         20.98         5.27 o                         
 -23   5  11        332.04        346.16         9.70 o                         
 -21   5  11        147.10        189.54         8.97 o                         
 -19   5  11         87.65         81.24         8.99 o                         
 -17   5  11        420.29        328.60         8.59 o                         
 -15   5  11         72.67         96.97         9.56 o                         
 -13   5  11       1158.55       1118.27        17.14 o                         
 -11   5  11       3376.02       3323.43        33.99 o                         
  -9   5  11      14982.79      14389.87       138.93 o                         
  -7   5  11       5588.65       5902.98        59.69 o                         
  -5   5  11        916.20        883.87        11.45 o                         
  -3   5  11         85.81         97.24         6.71 o                         
  -1   5  11        224.08        198.51         7.42 o                         
   1   5  11         32.88         40.16         6.85 o                         
   3   5  11          2.83          2.28         7.67 o                         
   5   5  11        318.76        310.91         8.98 o                         
   7   5  11          7.86          5.67         6.87 o                         
   9   5  11          4.35         15.66         5.69 o                         
  11   5  11        654.75        518.56        11.13 o                         
 -24   6  11        738.37        728.81        15.49 o                         
 -22   6  11       1723.24       1735.53        24.99 o                         
 -20   6  11         81.11        111.69         8.69 o                         
 -18   6  11       3917.21       4423.12        64.93 o                         
 -16   6  11        378.33        360.97        12.76 o                         
 -14   6  11        694.52        720.27        12.69 o                         
 -12   6  11         39.93         72.91         8.34 o                         
 -10   6  11       2562.37       2723.88        43.73 o                         
  -8   6  11       1352.40       1344.30        24.86 o                         
  -6   6  11        149.40        185.48         8.52 o                         
  -4   6  11        136.21        135.63         7.73 o                         
  -2   6  11       8090.21       8023.68       116.23 o                         
   0   6  11        234.56        284.80        10.12 o                         
   2   6  11       2777.82       2745.51        31.51 o                         
   4   6  11         95.84         83.89         7.56 o                         
   6   6  11        530.85        507.52         9.11 o                         
   8   6  11       1598.44       1774.50        30.90 o                         
 -23   7  11        234.93        225.29         7.76 o                         
 -21   7  11        916.20        958.38        13.32 o                         
 -19   7  11         40.77         58.78         8.80 o                         
 -17   7  11       1658.18       1673.46        26.78 o                         
 -15   7  11         51.18         69.08         9.04 o                         
 -13   7  11       1936.37       2009.63        34.40 o                         
 -11   7  11       2258.34       2273.43        38.18 o                         
  -9   7  11       1613.23       1689.09        30.32 o                         
  -7   7  11       2864.47       3076.61        49.06 o                         
  -5   7  11        362.54        335.53        12.12 o                         
  -3   7  11       2131.24       2090.01        27.24 o                         
  -1   7  11        274.03        282.65        10.81 o                         
   1   7  11        250.43        241.50         9.26 o                         
   3   7  11         28.33         55.11         7.58 o                         
   5   7  11         73.86         80.57         5.98 o                         
   7   7  11        150.61        127.29         6.50 o                         
 -20   8  11         79.11         92.88         6.41 o                         
 -18   8  11         98.46         85.51         6.97 o                         
 -16   8  11       1471.33       1510.21        19.39 o                         
 -14   8  11       1052.07       1141.22        16.10 o                         
 -12   8  11       1365.89       1413.28        21.98 o                         
 -10   8  11       2838.21       3085.56        59.21 o                         
  -8   8  11        581.68        575.09        14.96 o                         
  -6   8  11       4184.42       4415.88        67.15 o                         
  -4   8  11       2158.10       2207.40        44.85 o                         
  -2   8  11        424.50        408.90        11.61 o                         
   0   8  11         98.49        113.20         8.77 o                         
   2   8  11        387.78        410.17         9.98 o                         
   4   8  11         64.58         54.92         5.79 o                         
 -17   9  11        347.74        246.79         9.70 o                         
 -15   9  11        808.52        755.13        64.89 o                         
 -13   9  11        414.38        448.13        13.48 o                         
 -11   9  11        207.07        265.91         6.69 o                         
  -9   9  11         65.87         66.38         7.72 o                         
  -7   9  11        161.03        150.96         8.22 o                         
  -5   9  11        568.97        585.53        14.78 o                         
  -3   9  11         59.54         68.97         5.03 o                         
  -1   9  11       3069.36       2852.24        42.40 o                         
   1   9  11        477.09        312.36        10.79 o                         
 -30   0  12         34.83         32.30         8.20 o                         
 -28   0  12        124.23        138.24        16.92 o                         
 -26   0  12       4410.90       4546.49       252.54 o                         
 -24   0  12         97.44         80.42        14.95 o                         
 -22   0  12       1074.79       1008.90        21.52 o                         
 -20   0  12        128.95        131.25         9.72 o                         
 -18   0  12      13660.81      13453.56       140.52 o                         
 -16   0  12       7380.19       7110.00        76.13 o                         
 -14   0  12       4186.18       3845.07        71.02 o                         
 -12   0  12       1081.64        915.94        23.45 o                         
 -10   0  12       2169.64       1890.50        38.30 o                         
  -8   0  12      23916.89      20867.76       435.27 o                         
  -6   0  12       2932.21       2722.71        59.62 o                         
  -4   0  12       2985.11       2690.96        86.81 o                         
  -2   0  12        912.01        804.37        10.48 o                         
   0   0  12       1073.47       1062.69        12.54 o                         
   2   0  12        878.89        831.91        20.12 o                         
   4   0  12        551.77        604.89        13.69 o                         
   6   0  12        539.68        601.23        16.77 o                         
   8   0  12        584.17        662.94        33.88 o                         
  10   0  12       2264.65       2570.97       105.20 o                         
  12   0  12       4731.47       3496.35        88.66 o                         
 -29   1  12        450.07        438.24        16.74 o                         
 -27   1  12         91.57         94.50        10.09 o                         
 -25   1  12        885.18        817.88        19.65 o                         
 -23   1  12        564.41        543.57        14.94 o                         
 -21   1  12       1585.83       1506.72        16.89 o                         
 -19   1  12        845.24        823.94        14.14 o                         
 -17   1  12        420.34        391.69         7.93 o                         
 -15   1  12       6912.04       6677.94        68.14 o                         
 -13   1  12       1495.31       1686.08        19.79 o                         
 -11   1  12       1009.61       1007.05        15.46 o                         
  -9   1  12        675.12        667.76        11.70 o                         
  -7   1  12        666.36        629.62        17.44 o                         
  -5   1  12       1736.50       1681.44        26.51 o                         
  -3   1  12       2504.44       2371.26        18.96 o                         
  -1   1  12         58.72         68.88         4.28 o                         
   1   1  12        454.13        488.20         6.90 o                         
   3   1  12         91.75        105.89         6.72 o                         
   5   1  12        425.84        426.39         8.37 o                         
   7   1  12       1648.50       1786.06        18.99 o                         
   9   1  12        695.02        746.37        21.13 o                         
  11   1  12         91.82         80.37         6.70 o                         
 -28   2  12        585.46        509.16        11.77 o                         
 -26   2  12       5745.24       6051.80        90.77 o                         
 -24   2  12         74.37         83.76        10.49 o                         
 -22   2  12       1300.91       1427.24        16.53 o                         
 -20   2  12       3595.77       3616.45        32.76 o                         
 -18   2  12        292.55        224.58         7.33 o                         
 -16   2  12       2794.64       2607.81        30.85 o                         
 -14   2  12       1835.95       1627.42        16.45 o                         
 -12   2  12       2040.03       2090.34        39.22 o                         
 -10   2  12        213.13        240.84        11.08 o                         
  -8   2  12       3458.81       3278.31        52.21 o                         
  -6   2  12       6693.28       6355.15       163.22 o                         
  -4   2  12        927.63        931.10        12.34 o                         
  -2   2  12       1263.42       1294.43        10.90 o                         
   0   2  12       8840.58       8900.16        55.57 o                         
   2   2  12       1067.94       1028.44        11.03 o                         
   4   2  12       4502.08       4575.70        34.65 o                         
   6   2  12         18.99         35.45         7.36 o                         
   8   2  12        135.04        132.82         7.63 o                         
  10   2  12        283.50        299.72         9.61 o                         
  12   2  12       1120.10        980.84        27.64 o                         
 -29   3  12          4.09         11.95         4.97 o                         
 -27   3  12        534.29        602.64        15.95 o                         
 -25   3  12        405.01        421.10        10.07 o                         
 -23   3  12        148.60        190.17         9.72 o                         
 -21   3  12        153.76        199.97         7.56 o                         
 -19   3  12       1708.10       1633.95        18.21 o                         
 -17   3  12       1093.11       1056.26        15.18 o                         
 -15   3  12          0.43         13.30         5.44 o                         
 -13   3  12       1231.15       1184.94        11.84 o                         
 -11   3  12       2192.98       2070.37        24.66 o                         
  -9   3  12       1321.10       1134.38        22.68 o                         
  -7   3  12        118.93        133.43         6.93 o                         
  -5   3  12       1767.10       1722.26        15.38 o                         
  -3   3  12        760.86        741.73         8.21 o                         
  -1   3  12       3616.29       3386.09        22.92 o                         
   1   3  12       2923.72       2936.21        24.36 o                         
   3   3  12          1.75         15.39         6.41 o                         
   5   3  12       2505.93       2687.02        34.95 o                         
   7   3  12         75.14         76.85         6.74 o                         
   9   3  12        467.69        495.47         9.33 o                         
  11   3  12        251.21        242.99         7.96 o                         
 -28   4  12       1021.08        921.94        25.96 o                         
 -26   4  12       1028.28       1050.62        22.70 o                         
 -24   4  12       1568.96       1536.33        25.82 o                         
 -22   4  12       1542.84       1539.27        35.02 o                         
 -20   4  12         34.11         44.06         8.21 o                         
 -18   4  12       1300.98       1177.76        21.57 o                         
 -16   4  12         83.18         80.58         7.25 o                         
 -14   4  12         51.30         45.20         8.54 o                         
 -12   4  12        121.28        131.33         7.88 o                         
 -10   4  12        634.61        666.86        10.10 o                         
  -8   4  12        383.15        344.21         7.88 o                         
  -6   4  12        860.24        842.52        10.30 o                         
  -4   4  12       1662.58       1532.14        18.12 o                         
  -2   4  12        328.64        299.84         6.20 o                         
   0   4  12       7150.85       6667.00        79.62 o                         
   2   4  12        793.95        723.44        10.11 o                         
   4   4  12       5206.87       5199.49        57.55 o                         
   6   4  12       1442.16       1580.88        22.95 o                         
   8   4  12        556.78        567.62        10.98 o                         
  10   4  12         22.82         20.96         6.88 o                         
 -27   5  12       1237.24       1056.29        20.50 o                         
 -25   5  12       3737.23       3758.39        48.56 o                         
 -23   5  12        104.41        129.54         8.34 o                         
 -21   5  12       1953.21       1954.12        26.53 o                         
 -19   5  12        100.80        102.47         8.82 o                         
 -17   5  12        576.65        548.49        11.55 o                         
 -15   5  12       2184.05       2100.19        25.83 o                         
 -13   5  12       1419.40       1336.49        18.29 o                         
 -11   5  12       5550.46       5563.21        59.96 o                         
  -9   5  12       1827.42       1873.47        22.78 o                         
  -7   5  12       4624.87       4460.29        55.93 o                         
  -5   5  12        284.44        290.56         7.60 o                         
  -3   5  12        742.11        697.67        10.85 o                         
  -1   5  12       5057.32       5099.66        66.90 o                         
   1   5  12       1162.87       1202.18        15.88 o                         
   3   5  12       1156.62       1141.70        15.46 o                         
   5   5  12       1101.94       1182.65        24.55 o                         
   7   5  12        187.58        216.96         7.79 o                         
   9   5  12       1327.32       1121.51       166.15 o                         
 -24   6  12        120.26        100.24         7.19 o                         
 -22   6  12       1926.18       1898.16        30.90 o                         
 -20   6  12       2809.90       2681.73        32.90 o                         
 -18   6  12        322.49        360.84         9.69 o                         
 -16   6  12       3900.36       4055.57        48.65 o                         
 -14   6  12       4026.73       4178.40        56.07 o                         
 -12   6  12       3422.06       3553.51        39.01 o                         
 -10   6  12       2160.10       2106.63        23.03 o                         
  -8   6  12        490.32        493.53        14.59 o                         
  -6   6  12       2137.07       2176.47        23.18 o                         
  -4   6  12       1770.60       1806.00        30.48 o                         
  -2   6  12        633.39        609.20        13.53 o                         
   0   6  12        596.58        641.00        10.98 o                         
   2   6  12        229.24        256.57         7.30 o                         
   4   6  12         56.68         75.87         6.59 o                         
   6   6  12        194.54        182.06         7.21 o                         
   8   6  12        223.80        174.38        15.63 o                         
 -23   7  12        134.99        125.92         7.87 o                         
 -21   7  12        199.71        228.51        12.84 o                         
 -19   7  12        882.55        973.06        16.56 o                         
 -17   7  12        694.59        702.56        10.18 o                         
 -15   7  12        790.16        811.24        12.32 o                         
 -13   7  12       3510.43       3618.38        51.36 o                         
 -11   7  12        122.04        113.14        11.53 o                         
  -9   7  12       1858.18       2051.45        34.48 o                         
  -7   7  12       1093.17       1060.70        18.75 o                         
  -5   7  12        449.80        494.32        14.58 o                         
  -3   7  12        174.95        177.97        11.55 o                         
  -1   7  12       1045.89       1115.81        21.50 o                         
   1   7  12        185.97        174.81         9.53 o                         
   3   7  12        189.34        135.24         6.64 o                         
   5   7  12         20.06         17.80         4.89 o                         
 -20   8  12        114.03         86.21         8.06 o                         
 -18   8  12        368.89        425.21        10.23 o                         
 -16   8  12       1491.37       1604.00        26.42 o                         
 -14   8  12          5.43         18.50         6.38 o                         
 -12   8  12        374.67        383.97        12.35 o                         
 -10   8  12        168.18        177.06        10.07 o                         
  -8   8  12         47.76         58.56        12.84 o                         
  -6   8  12       1008.83       1039.48        20.57 o                         
  -4   8  12         44.26         67.43         6.72 o                         
  -2   8  12        884.52        914.89        49.71 o                         
   0   8  12         10.47         25.27         8.35 o                         
   2   8  12       1118.02       1062.99        19.79 o                         
 -17   9  12          7.07         16.14         5.45 o                         
 -15   9  12       1830.29       1838.04        48.46 o                         
 -13   9  12       1312.59       1262.16        24.84 o                         
 -11   9  12         65.42         66.14         6.15 o                         
  -9   9  12        175.81        171.51         7.19 o                         
  -7   9  12        157.58        120.23         7.41 o                         
  -5   9  12          1.58          9.80         5.70 o                         
  -3   9  12         55.91         41.11         4.78 o                         
  -1   9  12        447.93        351.97         8.17 o                         
 -29   1  13       1994.23       2017.63        38.60 o                         
 -27   1  13        249.51        233.36        16.36 o                         
 -25   1  13        371.90        370.14        14.72 o                         
 -23   1  13         65.60         58.66        11.23 o                         
 -21   1  13       1665.83       1589.67        33.14 o                         
 -19   1  13       1452.06       1632.38        21.09 o                         
 -17   1  13      39523.35      37638.16       296.85 o                         
 -15   1  13       1111.97       1142.36        19.64 o                         
 -13   1  13       5595.42       5175.28        50.20 o                         
 -11   1  13       4474.25       4240.87        55.23 o                         
  -9   1  13       1225.08       1021.10        18.05 o                         
  -7   1  13       1355.02       1310.12        11.30 o                         
  -5   1  13        990.44        907.34        10.88 o                         
  -3   1  13       1556.66       1509.54        13.05 o                         
  -1   1  13       1780.20       1741.07        12.94 o                         
   1   1  13       3297.42       3285.56        24.00 o                         
   3   1  13       4983.96       5077.75        57.59 o                         
   5   1  13       1465.91       1508.17        19.03 o                         
   7   1  13         29.02         56.79         7.51 o                         
   9   1  13        524.34        516.98        23.61 o                         
 -30   2  13        433.35        395.21        12.92 o                         
 -28   2  13         62.10         80.95         7.68 o                         
 -26   2  13        810.32        740.61        16.98 o                         
 -24   2  13        337.48        292.02        12.07 o                         
 -22   2  13       4113.25       4233.08        51.11 o                         
 -20   2  13       1948.20       1966.49        21.94 o                         
 -18   2  13        117.66        119.73         7.48 o                         
 -16   2  13       1009.07        970.70        14.16 o                         
 -14   2  13        167.33        212.71         6.58 o                         
 -12   2  13       8201.11       7775.74        55.65 o                         
 -10   2  13       1471.49       1420.06        14.64 o                         
  -8   2  13        246.04        201.71         8.01 o                         
  -6   2  13       1753.59       1616.00        15.28 o                         
  -4   2  13        330.06        313.46         6.72 o                         
  -2   2  13       5515.51       5326.93        35.43 o                         
   0   2  13         86.08        106.43         6.07 o                         
   2   2  13       1293.72       1342.70        13.94 o                         
   4   2  13        275.99        355.66         8.44 o                         
   6   2  13         59.63         74.73         6.75 o                         
   8   2  13       3061.29       3467.43        51.55 o                         
  10   2  13        446.92        372.74        12.96 o                         
 -29   3  13       5638.20       5033.17       102.39 o                         
 -27   3  13       3968.29       4025.60       223.53 o                         
 -25   3  13       1707.49       1736.78        29.71 o                         
 -23   3  13        791.12        710.99        15.30 o                         
 -21   3  13         60.71         76.78         9.70 o                         
 -19   3  13        165.93        197.22         7.84 o                         
 -17   3  13        719.86        669.76        12.04 o                         
 -15   3  13       1522.61       1469.81        14.84 o                         
 -13   3  13       3343.21       3143.84        27.61 o                         
 -11   3  13        729.11        664.58         9.07 o                         
  -9   3  13       5641.20       5321.65        42.31 o                         
  -7   3  13        983.73        994.89        12.43 o                         
  -5   3  13       5395.75       5206.20        36.72 o                         
  -3   3  13       2762.51       2773.80        20.72 o                         
  -1   3  13       2016.90       2135.86        20.44 o                         
   1   3  13       3326.20       3208.07        29.12 o                         
   3   3  13       1714.33       1716.33        16.78 o                         
   5   3  13        383.17        395.71         9.78 o                         
   7   3  13        230.95        232.01         8.62 o                         
   9   3  13        159.01        174.94         7.94 o                         
 -28   4  13        681.46        655.30        20.19 o                         
 -26   4  13        253.91        219.35        15.08 o                         
 -24   4  13       3816.71       4036.59        84.78 o                         
 -22   4  13        289.81        310.53         9.39 o                         
 -20   4  13        149.83        150.14         7.78 o                         
 -18   4  13       1542.46       1309.16        17.78 o                         
 -16   4  13        332.21        339.46         8.86 o                         
 -14   4  13        283.02        270.90         8.11 o                         
 -12   4  13        923.03        960.04        12.39 o                         
 -10   4  13        352.71        356.10        10.62 o                         
  -8   4  13       1511.80       1490.02        16.98 o                         
  -6   4  13        144.98        171.97         6.98 o                         
  -4   4  13       3484.73       3412.18        43.81 o                         
  -2   4  13        372.87        390.80         7.28 o                         
   0   4  13        332.77        405.42         8.98 o                         
   2   4  13       1032.53       1143.19        15.70 o                         
   4   4  13        142.82        147.89         7.40 o                         
   6   4  13        741.79        778.18        12.98 o                         
   8   4  13        935.66        991.66        18.82 o                         
 -27   5  13        204.93        204.47         7.07 o                         
 -25   5  13        211.93        226.25        11.08 o                         
 -23   5  13        185.29        222.42        10.70 o                         
 -21   5  13        307.53        313.22        10.00 o                         
 -19   5  13        754.58        893.33        15.60 o                         
 -17   5  13        389.58        382.46        10.18 o                         
 -15   5  13       2104.93       2135.23        21.18 o                         
 -13   5  13       2595.26       2536.18        25.55 o                         
 -11   5  13       2019.07       2199.20        28.96 o                         
  -9   5  13         18.43         22.27         7.86 o                         
  -7   5  13       1408.39       1304.29        16.09 o                         
  -5   5  13       3184.67       3277.02        47.50 o                         
  -3   5  13        105.68        134.60         7.49 o                         
  -1   5  13        176.55        197.80         7.08 o                         
   1   5  13         55.99         60.04         7.56 o                         
   3   5  13         10.03         10.26         8.55 o                         
   5   5  13         22.42         19.03         6.10 o                         
   7   5  13        101.61        107.71         6.71 o                         
 -24   6  13        284.29        315.99        10.76 o                         
 -22   6  13       2417.07       2646.71        35.54 o                         
 -20   6  13         43.33         56.20         7.53 o                         
 -18   6  13         25.67         39.21         7.33 o                         
 -16   6  13       1190.30       1386.62        18.27 o                         
 -14   6  13          4.48         18.94         8.41 o                         
 -12   6  13       2332.60       2402.60        46.21 o                         
 -10   6  13        178.83        205.98        10.19 o                         
  -8   6  13          9.79         22.53         8.86 o                         
  -6   6  13        483.46        498.59        14.80 o                         
  -4   6  13       2494.76       2562.54        56.91 o                         
  -2   6  13         10.93         37.08         8.45 o                         
   0   6  13         62.18         72.43         8.29 o                         
   2   6  13        243.29        246.60         9.24 o                         
   4   6  13         79.86         85.14         5.63 o                         
   6   6  13        681.43        539.56        12.16 o                         
 -23   7  13        187.07        125.40         9.12 o                         
 -21   7  13       1098.59       1100.36        40.06 o                         
 -19   7  13       2299.22       2217.51        62.17 o                         
 -17   7  13        795.52        789.33        17.17 o                         
 -15   7  13        614.27        658.19        10.67 o                         
 -13   7  13       2464.52       2514.99        50.42 o                         
 -11   7  13         33.65         42.37         8.27 o                         
  -9   7  13        562.38        553.29        23.30 o                         
  -7   7  13        736.36        809.44        17.77 o                         
  -5   7  13        882.71        807.14        17.78 o                         
  -3   7  13         20.67         21.54        11.76 o                         
  -1   7  13        338.33        395.64        14.47 o                         
   1   7  13        183.95        201.57         8.00 o                         
   3   7  13        393.13        409.74        15.48 o                         
 -20   8  13       1393.70       1227.24       127.25 o                         
 -18   8  13       1892.04       1851.12        50.02 o                         
 -16   8  13       2635.24       2606.72        40.38 o                         
 -14   8  13        456.51        479.89        10.16 o                         
 -12   8  13       1086.45        984.22        17.55 o                         
 -10   8  13        144.58        142.35        16.37 o                         
  -8   8  13         50.44         53.20         8.15 o                         
  -6   8  13        473.17        439.76        10.68 o                         
  -4   8  13        101.12        132.83        10.66 o                         
  -2   8  13         48.49         70.61        11.03 o                         
   0   8  13         74.41         80.78         5.51 o                         
 -15   9  13         43.13         37.60         6.34 o                         
 -13   9  13         54.66         48.03         5.37 o                         
 -11   9  13        838.52        758.90        16.01 o                         
  -9   9  13         36.86         32.64         6.28 o                         
  -7   9  13       1366.38       1310.63        36.43 o                         
  -5   9  13        578.50        481.15        22.91 o                         
 -30   0  14       2426.72       2268.11        59.23 o                         
 -28   0  14        154.33        224.64        18.19 o                         
 -26   0  14        400.71        423.72        26.83 o                         
 -24   0  14       7759.39       7856.65       408.04 o                         
 -22   0  14        378.99        379.79        13.21 o                         
 -20   0  14       6980.87       7067.40       115.48 o                         
 -18   0  14       9329.51       9236.87       107.41 o                         
 -16   0  14        181.02        210.83        11.58 o                         
 -14   0  14       5018.92       4584.66        55.38 o                         
 -12   0  14       1428.75       1260.57        15.91 o                         
 -10   0  14       4389.66       4197.54        42.45 o                         
  -8   0  14        148.88        141.60         8.66 o                         
  -6   0  14        454.76        410.86         8.90 o                         
  -4   0  14        206.13        230.29         6.60 o                         
  -2   0  14       1113.11       1157.32        23.30 o                         
   0   0  14       1077.26       1097.68        17.26 o                         
   2   0  14       1023.67       1080.02        17.05 o                         
   4   0  14        762.31        744.33        13.77 o                         
   6   0  14       5841.69       6696.30        86.42 o                         
   8   0  14        103.63        103.37         8.43 o                         
 -29   1  14        686.44        658.68        22.18 o                         
 -27   1  14         47.64         41.22        12.53 o                         
 -25   1  14       1393.09       1443.02        41.72 o                         
 -23   1  14        307.91        316.34        17.07 o                         
 -21   1  14        319.15        339.92         9.74 o                         
 -19   1  14       4610.43       4478.42        44.08 o                         
 -17   1  14       1010.64       1027.51        13.94 o                         
 -15   1  14      14880.90      14452.90       122.65 o                         
 -13   1  14         74.04         87.98         4.69 o                         
 -11   1  14         69.02         89.73         4.84 o                         
  -9   1  14       1812.92       1689.39        12.96 o                         
  -7   1  14        341.70        370.66         6.43 o                         
  -5   1  14       2238.47       2126.51        16.34 o                         
  -3   1  14        852.75        887.92         8.71 o                         
  -1   1  14         60.07         74.07         5.46 o                         
   1   1  14       3368.77       3491.95        33.94 o                         
   3   1  14         70.30         77.63         7.55 o                         
   5   1  14        780.64        810.56        15.77 o                         
   7   1  14        925.53       1045.26        14.25 o                         
   9   1  14         51.48         45.37         5.35 o                         
 -28   2  14        657.37        669.65        13.69 o                         
 -26   2  14        658.29        637.05        15.63 o                         
 -24   2  14       1022.83       1129.42        23.93 o                         
 -22   2  14        230.84        208.14        12.23 o                         
 -20   2  14       1221.84       1287.55        16.83 o                         
 -18   2  14        253.72        239.79         9.03 o                         
 -16   2  14       1666.91       1578.22        17.71 o                         
 -14   2  14        408.26        288.76         6.65 o                         
 -12   2  14        678.69        611.78         7.55 o                         
 -10   2  14        118.62        100.79         5.53 o                         
  -8   2  14       7927.31       7536.14        54.10 o                         
  -6   2  14       3176.43       2897.24        24.74 o                         
  -4   2  14       2137.12       2158.27        16.43 o                         
  -2   2  14       3165.61       3355.37        23.72 o                         
   0   2  14         91.48         88.82         6.46 o                         
   2   2  14        228.71        242.68         7.79 o                         
   4   2  14        783.74        820.28        11.96 o                         
   6   2  14        127.02        142.27         7.44 o                         
   8   2  14        664.43        716.69        12.41 o                         
 -29   3  14         60.02         37.65         6.85 o                         
 -27   3  14        150.16        117.05         7.53 o                         
 -25   3  14        531.02        466.00        11.57 o                         
 -23   3  14         65.96         50.93         9.86 o                         
 -21   3  14       2338.91       2167.55        31.71 o                         
 -19   3  14        944.98        918.55        12.85 o                         
 -17   3  14        893.01        818.96        10.44 o                         
 -15   3  14       5581.76       5482.15        44.30 o                         
 -13   3  14          7.04         17.41         5.32 o                         
 -11   3  14       1294.06       1197.01        12.38 o                         
  -9   3  14        580.57        495.01         9.59 o                         
  -7   3  14       3432.34       3338.17        30.94 o                         
  -5   3  14        139.09        138.02         6.07 o                         
  -3   3  14        643.10        655.12         9.78 o                         
  -1   3  14         13.53         15.81         6.11 o                         
   1   3  14       1716.09       1738.40        17.43 o                         
   3   3  14        683.24        691.13        11.21 o                         
   5   3  14        139.76        149.98         7.13 o                         
   7   3  14        209.71        214.06         9.55 o                         
 -28   4  14        202.43        182.26        10.17 o                         
 -26   4  14         30.49         43.73         9.55 o                         
 -24   4  14         12.39         28.79        14.59 o                         
 -22   4  14         32.60         27.88         7.22 o                         
 -20   4  14       3860.37       3741.25        59.39 o                         
 -18   4  14         13.10         26.51         6.32 o                         
 -16   4  14        572.70        573.45        10.39 o                         
 -14   4  14         49.42         47.28         6.50 o                         
 -12   4  14        240.99        268.45         7.84 o                         
 -10   4  14        140.63        148.71         8.42 o                         
  -8   4  14       4629.67       4605.66        43.72 o                         
  -6   4  14       4986.75       4795.59        55.02 o                         
  -4   4  14        285.53        274.18         6.97 o                         
  -2   4  14       1137.60       1120.57        13.18 o                         
   0   4  14        352.21        358.34         9.46 o                         
   2   4  14        161.66        160.04         7.04 o                         
   4   4  14         15.55         22.54         5.98 o                         
   6   4  14        480.90        506.76        10.62 o                         
 -27   5  14        832.53        696.04        20.46 o                         
 -25   5  14         34.79         31.34         7.44 o                         
 -23   5  14       1892.48       2117.02        36.87 o                         
 -21   5  14         75.25        107.45         9.13 o                         
 -19   5  14         87.55         98.36         8.99 o                         
 -17   5  14        367.72        406.38        11.23 o                         
 -15   5  14        248.09        259.72         8.81 o                         
 -13   5  14       1154.98       1112.73        19.97 o                         
 -11   5  14       3449.98       3437.46        33.62 o                         
  -9   5  14        650.16        582.94        14.13 o                         
  -7   5  14       5134.80       5223.75        80.12 o                         
  -5   5  14        159.00        154.35         9.33 o                         
  -3   5  14       7470.95       7589.71        89.77 o                         
  -1   5  14       2500.47       2441.03        28.66 o                         
   1   5  14         86.20         81.07         7.54 o                         
   3   5  14        424.91        435.83         8.76 o                         
   5   5  14        148.68        152.51         7.35 o                         
 -24   6  14        578.35        543.12        14.29 o                         
 -22   6  14       1495.30       1583.81        40.72 o                         
 -20   6  14        280.89        289.72        10.38 o                         
 -18   6  14       1757.87       1836.08        24.12 o                         
 -16   6  14       2275.31       2273.30        32.20 o                         
 -14   6  14       1912.04       1692.95        23.28 o                         
 -12   6  14        609.29        627.04        11.87 o                         
 -10   6  14         68.80         80.58         8.58 o                         
  -8   6  14        201.19        217.73        15.37 o                         
  -6   6  14        169.61        177.52        13.47 o                         
  -4   6  14        388.95        397.64        12.89 o                         
  -2   6  14         65.81         80.54         9.17 o                         
   0   6  14         96.78         94.20         9.64 o                         
   2   6  14       1176.87       1165.29        20.38 o                         
   4   6  14        784.71        810.79        43.09 o                         
 -23   7  14         38.43         40.70         6.97 o                         
 -21   7  14       1662.07       1918.25        36.45 o                         
 -19   7  14       2498.15       2573.42        38.07 o                         
 -17   7  14        452.73        458.31         9.77 o                         
 -15   7  14       2286.06       2536.64        52.66 o                         
 -13   7  14         74.30         95.05         8.81 o                         
 -11   7  14         36.39         55.58         7.59 o                         
  -9   7  14        234.94        219.63         8.05 o                         
  -7   7  14        926.62       1073.17        21.29 o                         
  -5   7  14         72.57         88.51        10.26 o                         
  -3   7  14       1073.43       1055.63        23.45 o                         
  -1   7  14        133.38        147.94         7.70 o                         
   1   7  14       1556.24       1509.35        23.90 o                         
 -20   8  14        226.43        200.99         8.31 o                         
 -18   8  14        759.25        729.88        22.50 o                         
 -16   8  14          3.69          9.47         5.36 o                         
 -14   8  14          8.72         16.72         6.67 o                         
 -12   8  14         20.20         33.30         8.23 o                         
 -10   8  14       1168.36       1129.16        23.98 o                         
  -8   8  14        456.94        468.41        11.25 o                         
  -6   8  14       1929.61       2077.10        82.66 o                         
  -4   8  14       3676.64       3644.34        91.17 o                         
  -2   8  14          4.94          2.40         9.10 o                         
 -13   9  14        130.85        105.90         6.55 o                         
  -9   9  14         43.23         30.99         6.85 o                         
  -7   9  14          0.12          0.72         5.23 o                         
 -29   1  15       1038.90        928.88        17.84 o                         
 -27   1  15       1411.88       1432.85        31.20 o                         
 -25   1  15        145.48        166.30        12.12 o                         
 -23   1  15       4593.12       4682.61       117.26 o                         
 -21   1  15        378.79        351.77        10.88 o                         
 -19   1  15       3980.76       4007.31        40.26 o                         
 -17   1  15        542.59        501.26        10.54 o                         
 -15   1  15       4112.57       4134.06        32.85 o                         
 -13   1  15       3184.76       3061.81        24.86 o                         
 -11   1  15        203.06        205.41         5.71 o                         
  -9   1  15        503.96        469.76         7.18 o                         
  -7   1  15         71.87        103.11         5.55 o                         
  -5   1  15       2784.94       2697.83        21.61 o                         
  -3   1  15        919.62        883.96         9.72 o                         
  -1   1  15         14.80         22.56         5.32 o                         
   1   1  15        516.94        560.05         8.62 o                         
   3   1  15       2987.47       3293.24        49.52 o                         
   5   1  15        556.73        637.44        10.29 o                         
   7   1  15       1050.37        965.65        14.01 o                         
 -30   2  15        492.76        448.88        14.20 o                         
 -28   2  15       1805.73       1898.29        25.94 o                         
 -26   2  15        680.06        695.41        15.99 o                         
 -24   2  15        685.45        715.06        22.91 o                         
 -22   2  15        603.85        552.49        14.68 o                         
 -20   2  15        102.77        110.74         9.23 o                         
 -18   2  15        797.31        708.97        10.22 o                         
 -16   2  15       1283.09       1293.48        13.93 o                         
 -14   2  15         77.40         96.13         5.85 o                         
 -12   2  15        511.51        585.48         8.07 o                         
 -10   2  15        454.59        504.73         7.92 o                         
  -8   2  15        244.80        287.03         7.05 o                         
  -6   2  15         87.58        103.60         6.33 o                         
  -4   2  15        739.77        733.20         8.75 o                         
  -2   2  15         73.94         91.60         6.28 o                         
   0   2  15         56.11         64.41         6.47 o                         
   2   2  15       1256.58       1357.31        21.10 o                         
   4   2  15         79.09         85.92         7.56 o                         
   6   2  15        305.23        314.10         8.54 o                         
 -29   3  15         79.57         79.88         8.17 o                         
 -27   3  15         57.15         67.55         6.66 o                         
 -25   3  15         55.48         69.50         6.74 o                         
 -23   3  15        490.69        456.03        13.14 o                         
 -21   3  15       1899.26       2172.58        28.45 o                         
 -19   3  15        130.56        142.67         7.78 o                         
 -17   3  15        994.96        949.90        13.18 o                         
 -15   3  15       4877.71       4791.19        39.19 o                         
 -13   3  15       1883.30       1834.81        15.85 o                         
 -11   3  15       4986.10       4863.85        42.88 o                         
  -9   3  15       2328.48       2332.99        24.27 o                         
  -7   3  15       3887.74       3833.20        33.24 o                         
  -5   3  15       7502.01       7526.25        64.21 o                         
  -3   3  15        845.69        806.82         9.70 o                         
  -1   3  15       3422.09       3523.87        29.27 o                         
   1   3  15        501.76        489.94         9.83 o                         
   3   3  15         32.95         42.57         6.33 o                         
   5   3  15         89.57        107.46         9.19 o                         
   7   3  15       1422.30       1155.62        37.96 o                         
 -28   4  15         24.10         26.88         5.24 o                         
 -26   4  15       1019.64       1047.32        20.24 o                         
 -24   4  15        195.69        195.59         8.86 o                         
 -22   4  15        201.67        223.21        10.07 o                         
 -20   4  15       1837.15       1709.94        36.07 o                         
 -18   4  15        458.03        427.97         8.64 o                         
 -16   4  15       1825.45       1833.25        36.42 o                         
 -14   4  15        681.60        612.55         9.45 o                         
 -12   4  15       6383.00       6177.23        80.67 o                         
 -10   4  15      10100.26      10383.13       196.07 o                         
  -8   4  15         66.16         99.45         8.32 o                         
  -6   4  15       2021.09       2034.59        31.95 o                         
  -4   4  15         50.69         74.25         6.82 o                         
  -2   4  15         52.40         50.21         8.00 o                         
   0   4  15       1381.67       1521.80        18.38 o                         
   2   4  15        211.27        233.08         6.60 o                         
   4   4  15       1386.70       1420.44        18.21 o                         
   6   4  15         30.52         30.74        12.88 o                         
 -27   5  15        575.35        489.31        15.03 o                         
 -25   5  15       2126.07       2291.38        52.45 o                         
 -23   5  15       1262.24       1320.71        40.58 o                         
 -21   5  15       1427.38       1443.80        31.72 o                         
 -19   5  15         90.81        115.69        11.61 o                         
 -17   5  15         75.97         68.72        10.45 o                         
 -15   5  15        318.68        311.38        21.67 o                         
 -13   5  15        197.19        161.77         8.68 o                         
 -11   5  15        301.49        281.87        13.25 o                         
  -9   5  15        903.64        865.91        19.59 o                         
  -7   5  15        713.68        717.01        18.94 o                         
  -5   5  15         24.99         53.91         9.39 o                         
  -3   5  15         18.89         33.25         9.27 o                         
  -1   5  15        153.91        169.29         8.76 o                         
   1   5  15        120.22        151.55         6.73 o                         
   3   5  15        241.95        267.12         6.80 o                         
 -24   6  15       1156.43        948.17        38.18 o                         
 -22   6  15        777.31        931.72        21.04 o                         
 -20   6  15        745.57        669.54        18.25 o                         
 -18   6  15        885.04        959.69        26.42 o                         
 -16   6  15        803.93        845.28        13.71 o                         
 -14   6  15         48.77         55.21         9.54 o                         
 -12   6  15        832.86        957.72        23.67 o                         
 -10   6  15        623.00        613.85        16.28 o                         
  -8   6  15        653.24        738.87        15.45 o                         
  -6   6  15        841.87        948.59        29.58 o                         
  -4   6  15        415.40        380.21        12.16 o                         
  -2   6  15        135.88        118.73        12.54 o                         
   0   6  15         14.54         21.71         7.86 o                         
   2   6  15       1370.73       1250.54        23.80 o                         
 -21   7  15       1965.74       1901.60        76.50 o                         
 -19   7  15       1048.85       1063.33        29.32 o                         
 -17   7  15        435.67        478.56        14.27 o                         
 -15   7  15        801.08        740.49        18.59 o                         
 -13   7  15         10.78         27.96         6.98 o                         
 -11   7  15         22.44         29.95         6.79 o                         
  -9   7  15         12.93         16.35         8.36 o                         
  -7   7  15        604.44        658.38        15.13 o                         
  -5   7  15        953.42       1013.58        21.20 o                         
  -3   7  15         11.39         18.76        12.27 o                         
  -1   7  15        105.08        110.54         6.11 o                         
 -18   8  15        855.35        602.20        27.21 o                         
 -16   8  15         49.18         50.73         9.37 o                         
 -14   8  15         55.07         47.92         7.70 o                         
 -12   8  15         53.54         48.14         5.26 o                         
 -10   8  15        268.96        298.49        10.62 o                         
  -8   8  15        340.70        290.95        24.51 o                         
  -6   8  15         41.91         36.15        10.19 o                         
  -4   8  15        219.91        166.98         9.58 o                         
 -30   0  16        835.85        751.64        57.17 o                         
 -28   0  16        426.00        411.27        14.46 o                         
 -26   0  16       4037.70       4125.13       110.09 o                         
 -24   0  16        666.90        714.14        33.98 o                         
 -22   0  16       4197.39       4218.18       115.72 o                         
 -20   0  16        743.01        799.50        33.66 o                         
 -18   0  16       2296.31       2342.62        37.06 o                         
 -16   0  16        494.28        427.94        12.63 o                         
 -14   0  16       3066.29       2725.09        32.14 o                         
 -12   0  16        204.72        160.52         7.09 o                         
 -10   0  16        872.17        737.65        13.14 o                         
  -8   0  16         38.61         55.32         7.90 o                         
  -6   0  16       1396.02       1463.32        19.19 o                         
  -4   0  16        218.62        204.31         8.90 o                         
  -2   0  16       5536.20       6060.50        74.47 o                         
   0   0  16       2201.09       2435.78        28.93 o                         
   2   0  16        747.38        765.98        26.51 o                         
   4   0  16       5075.49       5406.41        98.03 o                         
   6   0  16        109.74        105.43        10.52 o                         
 -29   1  16        184.20        178.63         6.46 o                         
 -27   1  16        608.38        682.25        25.41 o                         
 -25   1  16        227.86        285.10        28.54 o                         
 -23   1  16        434.73        508.34        14.65 o                         
 -21   1  16       1346.21       1369.52        22.85 o                         
 -19   1  16        287.67        309.75         8.64 o                         
 -17   1  16       3701.84       3596.43        34.47 o                         
 -15   1  16        105.44        109.74         6.57 o                         
 -13   1  16        178.91        184.01         6.18 o                         
 -11   1  16        858.52        817.59         8.51 o                         
  -9   1  16       1605.50       1531.84        14.31 o                         
  -7   1  16       2813.95       2911.87        22.11 o                         
  -5   1  16       1305.71       1374.75        13.60 o                         
  -3   1  16        835.96        889.77         9.20 o                         
  -1   1  16       1128.04       1239.16        11.81 o                         
   1   1  16         61.77         67.26         6.30 o                         
   3   1  16        414.87        441.03        12.23 o                         
   5   1  16        184.19        179.46         7.06 o                         
 -28   2  16        105.42        110.61         7.32 o                         
 -26   2  16       1934.13       2048.89        26.62 o                         
 -24   2  16         15.42         13.92         8.80 o                         
 -22   2  16        646.74        587.17        12.31 o                         
 -20   2  16       1322.55       1294.50        19.92 o                         
 -18   2  16       1004.05        990.32        13.21 o                         
 -16   2  16       1571.75       1497.35        14.54 o                         
 -14   2  16      10407.10      10405.03        88.96 o                         
 -12   2  16       1496.36       1431.17        13.89 o                         
 -10   2  16        769.81        721.43        10.17 o                         
  -8   2  16       2293.57       2419.56        22.54 o                         
  -6   2  16        374.18        410.49         7.97 o                         
  -4   2  16        413.27        401.20         7.91 o                         
  -2   2  16        850.03        875.11         9.91 o                         
   0   2  16       1901.74       2154.57        22.56 o                         
   2   2  16         96.89         92.08         6.95 o                         
   4   2  16        495.49        478.72         9.09 o                         
   6   2  16        846.05        644.70        19.99 o                         
 -29   3  16        370.49        272.95        29.80 o                         
 -27   3  16        274.43        273.09         7.24 o                         
 -25   3  16       1320.64       1306.34        27.40 o                         
 -23   3  16          0.08         13.87         7.45 o                         
 -21   3  16        171.74        219.38         9.61 o                         
 -19   3  16       4994.61       4895.29        66.20 o                         
 -17   3  16         79.93         72.96         6.68 o                         
 -15   3  16       1511.80       1397.80        15.73 o                         
 -13   3  16         75.90         94.38         6.52 o                         
 -11   3  16        446.87        352.88         8.60 o                         
  -9   3  16        406.59        376.79         8.42 o                         
  -7   3  16         50.42         54.76         5.86 o                         
  -5   3  16       1263.31       1231.70        13.08 o                         
  -3   3  16         41.05         27.35         6.75 o                         
  -1   3  16       1033.13       1072.64        11.22 o                         
   1   3  16         70.30         69.48         6.30 o                         
   3   3  16        196.19        211.90         6.34 o                         
   5   3  16        686.65        553.83        18.98 o                         
 -28   4  16        342.03        333.87        11.69 o                         
 -26   4  16        736.50        780.25        64.20 o                         
 -24   4  16         98.22        127.30        12.55 o                         
 -22   4  16        574.55        586.96        15.35 o                         
 -20   4  16         22.92         31.62         7.31 o                         
 -18   4  16       1997.70       1859.76        49.09 o                         
 -16   4  16        119.13        110.08         7.01 o                         
 -14   4  16       3323.93       3375.57        90.01 o                         
 -12   4  16       1529.37       1322.00        23.66 o                         
 -10   4  16       3414.12       3506.96        66.13 o                         
  -8   4  16       2016.60       1961.73        33.37 o                         
  -6   4  16       1626.39       1715.83        26.71 o                         
  -4   4  16        218.71        206.18         8.38 o                         
  -2   4  16         83.37         84.49         7.63 o                         
   0   4  16         17.51         11.84         5.52 o                         
   2   4  16         75.33        102.65         6.01 o                         
   4   4  16        420.99        336.11         6.82 o                         
 -25   5  16        265.11        265.95        13.88 o                         
 -23   5  16        723.26        825.25        28.37 o                         
 -21   5  16        106.13        146.29         9.93 o                         
 -19   5  16       3154.82       3524.55        54.42 o                         
 -17   5  16        863.71        866.20        19.15 o                         
 -15   5  16        597.49        624.18        15.46 o                         
 -13   5  16       3524.53       3585.07        87.66 o                         
 -11   5  16        108.11        151.45        10.78 o                         
  -9   5  16       2448.49       2625.12        45.53 o                         
  -7   5  16         46.37         50.97         9.67 o                         
  -5   5  16        306.32        318.04        13.01 o                         
  -3   5  16        845.25        859.94        18.90 o                         
  -1   5  16        101.45        136.53         9.82 o                         
   1   5  16        466.32        419.55        13.28 o                         
   3   5  16         39.04         29.41         4.84 o                         
 -24   6  16       1992.09       1630.60       154.68 o                         
 -22   6  16        422.48        406.44        11.52 o                         
 -20   6  16         87.74        114.28         6.17 o                         
 -18   6  16        407.50        377.63         8.56 o                         
 -16   6  16         73.10         90.48         7.79 o                         
 -14   6  16         64.11         82.02        11.17 o                         
 -12   6  16        397.04        428.41        13.51 o                         
 -10   6  16         38.55         50.02        10.51 o                         
  -8   6  16        478.10        526.87        16.73 o                         
  -6   6  16         76.21         91.65         8.35 o                         
  -4   6  16        655.02        711.66        27.17 o                         
  -2   6  16        277.28        282.91         8.97 o                         
   0   6  16        599.11        491.79        11.32 o                         
 -21   7  16       1279.14       1140.83        43.16 o                         
 -19   7  16        277.15        285.59        40.84 o                         
 -17   7  16         46.08         47.78         5.78 o                         
 -15   7  16         40.84         41.27         5.60 o                         
 -13   7  16        625.15        676.75        18.97 o                         
 -11   7  16        117.72        127.11        11.54 o                         
  -9   7  16        148.16        180.86         9.23 o                         
  -7   7  16        368.76        328.89         8.21 o                         
  -5   7  16        379.25        405.39        13.08 o                         
  -3   7  16        385.74        317.89         7.88 o                         
 -16   8  16       1840.76       1360.93        36.64 o                         
 -14   8  16          4.88          9.58         5.68 o                         
 -12   8  16       1919.92       1703.35        52.30 o                         
 -10   8  16        822.27        659.64        79.24 o                         
  -8   8  16          4.83          4.15         6.16 o                         
  -6   8  16        854.61        626.70        18.04 o                         
 -29   1  17       2954.57       2844.29        41.64 o                         
 -27   1  17        257.92        295.55         9.60 o                         
 -25   1  17       2961.88       3409.04        61.34 o                         
 -23   1  17        243.42        232.64        12.70 o                         
 -21   1  17         59.85         66.72         8.81 o                         
 -19   1  17        649.66        631.03        11.66 o                         
 -17   1  17       5271.58       5251.25        44.75 o                         
 -15   1  17         19.65         43.18         5.65 o                         
 -13   1  17         31.02         37.72         5.45 o                         
 -11   1  17        679.42        604.03         9.53 o                         
  -9   1  17       1268.67       1243.97        13.45 o                         
  -7   1  17         97.46        111.73         6.62 o                         
  -5   1  17       4929.10       5203.53        39.42 o                         
  -3   1  17       1670.62       1737.84        15.47 o                         
  -1   1  17        470.18        461.54         8.47 o                         
   1   1  17       2320.12       2542.72        25.05 o                         
   3   1  17         11.01         15.87         5.60 o                         
 -28   2  17        494.66        439.23         9.77 o                         
 -26   2  17        127.77        114.72         8.17 o                         
 -24   2  17        814.46        756.17        13.58 o                         
 -22   2  17        208.35        213.31        10.49 o                         
 -20   2  17       2213.75       2269.43        34.34 o                         
 -18   2  17        246.95        250.96         9.00 o                         
 -16   2  17       1366.04       1336.10        14.86 o                         
 -14   2  17       1980.22       1893.59        17.06 o                         
 -12   2  17        253.89        230.00         7.81 o                         
 -10   2  17       1554.90       1499.81        20.79 o                         
  -8   2  17        162.45        168.59         7.36 o                         
  -6   2  17        722.57        705.50         9.67 o                         
  -4   2  17        659.51        708.74         8.94 o                         
  -2   2  17        115.05        109.84         6.82 o                         
   0   2  17       1283.90       1439.59        21.62 o                         
   2   2  17        808.65        808.39        11.48 o                         
   4   2  17        102.51        112.88         7.09 o                         
 -27   3  17         50.75         49.26         5.45 o                         
 -25   3  17         48.90         49.15         7.09 o                         
 -23   3  17        673.59        626.75        14.43 o                         
 -21   3  17       1225.05       1263.13        27.12 o                         
 -19   3  17        340.16        324.68         9.67 o                         
 -17   3  17       1578.04       1661.43        20.92 o                         
 -15   3  17       2744.54       2828.16        43.42 o                         
 -13   3  17       3578.91       3439.61        35.54 o                         
 -11   3  17       2830.49       2791.82        26.50 o                         
  -9   3  17       1060.46       1084.35        15.35 o                         
  -7   3  17        520.73        492.60         9.58 o                         
  -5   3  17        160.45        169.24         7.56 o                         
  -3   3  17        153.35        152.83         6.91 o                         
  -1   3  17         45.36         55.06         6.62 o                         
   1   3  17         35.36         39.37         5.57 o                         
   3   3  17        209.15        175.90         8.02 o                         
 -26   4  17         86.95         92.17         8.01 o                         
 -24   4  17        178.93        177.60        11.28 o                         
 -22   4  17        505.07        565.03        13.18 o                         
 -20   4  17         41.86         62.00         8.67 o                         
 -18   4  17        271.69        339.83        13.28 o                         
 -16   4  17        744.79        794.75        24.06 o                         
 -14   4  17        434.45        397.34        16.49 o                         
 -12   4  17       3502.39       3860.02        84.77 o                         
 -10   4  17        177.51        174.06         7.54 o                         
  -8   4  17         38.06         42.61         7.69 o                         
  -6   4  17        881.37        869.79        13.99 o                         
  -4   4  17        262.98        342.73        12.61 o                         
  -2   4  17        554.59        562.60         8.83 o                         
   0   4  17         45.24         56.52         5.86 o                         
   2   4  17        201.23        157.73         9.01 o                         
 -25   5  17        518.83        513.75        10.07 o                         
 -23   5  17         27.03         37.12         7.09 o                         
 -21   5  17         54.07         63.57         7.32 o                         
 -19   5  17        224.16        194.79         8.91 o                         
 -17   5  17        254.81        270.93        13.77 o                         
 -15   5  17        290.39        323.73        20.80 o                         
 -13   5  17        360.62        298.65        13.81 o                         
 -11   5  17        335.54        314.06         9.75 o                         
  -9   5  17          8.22         22.20         7.66 o                         
  -7   5  17        150.50        150.14        10.98 o                         
  -5   5  17        518.85        532.25        18.02 o                         
  -3   5  17        681.50        737.61        17.38 o                         
  -1   5  17        305.67        317.75        12.10 o                         
   1   5  17        596.80        414.22         9.87 o                         
 -22   6  17        708.38        657.67        20.14 o                         
 -20   6  17        164.25        178.70         7.12 o                         
 -18   6  17         75.75         83.04         6.29 o                         
 -16   6  17        594.16        551.34        42.27 o                         
 -14   6  17        157.10        194.24        10.31 o                         
 -12   6  17        807.79        854.57        21.88 o                         
 -10   6  17        236.03        283.79        10.43 o                         
  -8   6  17          2.78          2.41         7.27 o                         
  -6   6  17       2293.91       2527.85        44.74 o                         
  -4   6  17       1789.89       2016.76        38.27 o                         
  -2   6  17        165.98        168.31         7.34 o                         
 -19   7  17         66.02         63.83         8.82 o                         
 -17   7  17         17.58         25.90         8.64 o                         
 -15   7  17        131.17        138.35         9.11 o                         
 -13   7  17        310.54        283.05         8.38 o                         
 -11   7  17        100.51         96.34         8.29 o                         
  -9   7  17        168.13        170.95         8.91 o                         
  -7   7  17        439.30        367.98        16.31 o                         
  -5   7  17        173.39        102.54         5.52 o                         
 -30   0  18         65.31         36.71         5.37 o                         
 -28   0  18       1281.25       1228.82        66.57 o                         
 -26   0  18         59.47         71.55        12.82 o                         
 -24   0  18        217.59        204.05        12.13 o                         
 -22   0  18        147.67        175.29        13.35 o                         
 -20   0  18        838.10        889.92        22.41 o                         
 -18   0  18        869.02        902.92        18.55 o                         
 -16   0  18         28.18         33.67         8.56 o                         
 -14   0  18        182.43        186.67         8.93 o                         
 -12   0  18       2836.92       2868.30        32.98 o                         
 -10   0  18        797.09        765.75        20.82 o                         
  -8   0  18       4103.95       4260.13        59.20 o                         
  -6   0  18        694.47        753.75        19.75 o                         
  -4   0  18       1767.68       1916.92        24.13 o                         
  -2   0  18       2333.11       2659.16        54.32 o                         
   0   0  18         34.67         61.65         9.42 o                         
   2   0  18        321.14        269.92        10.79 o                         
 -29   1  18        198.32        191.47         5.39 o                         
 -27   1  18        558.93        548.03        14.63 o                         
 -25   1  18         78.64         96.86         8.42 o                         
 -23   1  18        242.95        259.16        10.78 o                         
 -21   1  18        116.06        121.09         9.29 o                         
 -19   1  18         77.69         98.65         9.81 o                         
 -17   1  18        337.25        382.37        11.05 o                         
 -15   1  18        200.02        217.43         6.44 o                         
 -13   1  18         52.40         64.12         5.65 o                         
 -11   1  18       2419.42       2339.01        19.11 o                         
  -9   1  18        170.18        187.25         7.21 o                         
  -7   1  18       1166.59       1222.42        14.07 o                         
  -5   1  18         35.55         52.00         6.46 o                         
  -3   1  18        421.40        468.28         8.50 o                         
  -1   1  18         70.94         80.76         6.09 o                         
   1   1  18         29.06         37.81         5.09 o                         
   3   1  18        201.34        128.40        13.48 o                         
 -28   2  18        411.07        392.08        11.97 o                         
 -26   2  18       1473.47       1624.09        20.36 o                         
 -24   2  18        446.93        478.00        14.02 o                         
 -22   2  18        496.79        508.44        12.40 o                         
 -20   2  18       6307.50       6749.62        78.24 o                         
 -18   2  18       1605.92       1557.35        18.90 o                         
 -16   2  18       3014.33       3193.14        29.53 o                         
 -14   2  18        179.75        172.83         7.32 o                         
 -12   2  18       1485.61       1578.52        16.17 o                         
 -10   2  18       1256.07       1411.33        15.13 o                         
  -8   2  18         12.60         17.51         6.53 o                         
  -6   2  18        137.24        142.69         6.98 o                         
  -4   2  18         15.47         27.90         5.87 o                         
  -2   2  18        726.02        795.52         9.63 o                         
   0   2  18        266.13        296.37         6.18 o                         
   2   2  18         63.49         66.09         5.05 o                         
 -27   3  18       1198.95        993.56       138.44 o                         
 -25   3  18        523.64        550.59        14.62 o                         
 -23   3  18          5.20         -5.50         7.47 o                         
 -21   3  18       1703.92       1789.29        32.53 o                         
 -19   3  18         67.32         69.16         7.79 o                         
 -17   3  18        458.86        453.12        15.63 o                         
 -15   3  18       2231.19       2334.17        29.80 o                         
 -13   3  18        410.93        345.27         8.91 o                         
 -11   3  18         87.78        103.62         7.56 o                         
  -9   3  18         64.64         95.35         7.90 o                         
  -7   3  18       1202.00       1282.85        13.77 o                         
  -5   3  18        684.22        775.42        11.56 o                         
  -3   3  18        324.21        398.74         8.66 o                         
  -1   3  18        118.88        115.21         6.23 o                         
   1   3  18         38.91         33.93         6.41 o                         
 -26   4  18        690.41        633.91        35.37 o                         
 -24   4  18       1691.21       1820.07        81.42 o                         
 -22   4  18       1540.60       1631.18        33.16 o                         
 -20   4  18       2062.79       2124.59        51.96 o                         
 -18   4  18        774.97        801.10        18.25 o                         
 -16   4  18        537.50        608.52        16.28 o                         
 -14   4  18        656.99        696.52        15.66 o                         
 -12   4  18        588.13        530.61        14.76 o                         
 -10   4  18         90.16         80.83         8.22 o                         
  -8   4  18        154.58        166.96        10.71 o                         
  -6   4  18       1163.06       1345.11        24.41 o                         
  -4   4  18        405.57        427.93         9.29 o                         
  -2   4  18          6.93         13.50         6.56 o                         
   0   4  18         15.14          3.82         4.47 o                         
 -25   5  18        799.79        620.69        25.30 o                         
 -23   5  18         98.42        111.62        11.58 o                         
 -21   5  18        371.59        344.44         8.41 o                         
 -19   5  18       1403.60       1492.56        98.43 o                         
 -17   5  18        387.30        393.46        12.00 o                         
 -15   5  18       2464.76       2590.53        41.57 o                         
 -13   5  18        205.19        216.79         9.29 o                         
 -11   5  18        943.14        937.95        18.52 o                         
  -9   5  18         60.94         95.47         8.61 o                         
  -7   5  18         23.38         32.79        10.64 o                         
  -5   5  18        237.48        216.07         9.43 o                         
  -3   5  18         44.50         65.43         7.50 o                         
 -22   6  18         34.15         28.34         8.11 o                         
 -20   6  18        241.56        284.56         9.60 o                         
 -18   6  18         39.53         66.40         9.11 o                         
 -16   6  18         56.98         51.27         7.57 o                         
 -14   6  18         63.99         84.05         7.90 o                         
 -12   6  18        256.64        222.79         8.00 o                         
 -10   6  18       1575.43       1522.96        38.51 o                         
  -8   6  18        965.39        902.10        20.41 o                         
  -6   6  18        538.55        476.01        10.62 o                         
  -4   6  18       1549.52       1243.95        23.83 o                         
 -17   7  18        185.31        159.10        11.45 o                         
 -15   7  18         53.36         53.89         7.52 o                         
 -13   7  18        376.49        346.73        10.97 o                         
 -11   7  18        367.39        289.56        28.26 o                         
  -9   7  18        899.93        749.61        27.07 o                         
 -29   1  19          8.96          7.25         3.01 o                         
 -27   1  19        462.04        470.68        13.65 o                         
 -25   1  19         49.67         52.51         7.47 o                         
 -23   1  19       1954.90       2185.40        28.29 o                         
 -21   1  19         12.14         13.74         7.51 o                         
 -19   1  19       3073.33       3127.65        30.81 o                         
 -17   1  19        499.11        459.20        12.44 o                         
 -15   1  19        657.68        681.26        11.88 o                         
 -13   1  19        523.19        459.62         8.32 o                         
 -11   1  19       1297.07       1424.76        19.59 o                         
  -9   1  19       1031.18       1075.47        12.18 o                         
  -7   1  19        681.29        682.68        10.58 o                         
  -5   1  19       1748.78       2004.77        24.70 o                         
  -3   1  19        104.20        138.11         7.20 o                         
  -1   1  19        956.05        982.73        14.02 o                         
   1   1  19         92.26         68.14         7.05 o                         
 -28   2  19         56.37         59.82         3.57 o                         
 -26   2  19        168.81        188.17         5.48 o                         
 -24   2  19        255.05        288.10        12.36 o                         
 -22   2  19         41.81         55.80         9.38 o                         
 -20   2  19        524.61        539.40        14.02 o                         
 -18   2  19         40.09         40.55         7.02 o                         
 -16   2  19       2160.73       2177.05        33.78 o                         
 -14   2  19        189.77        224.85         7.91 o                         
 -12   2  19        716.64        740.24        11.50 o                         
 -10   2  19       1836.53       2022.64        20.36 o                         
  -8   2  19        633.72        667.38        15.12 o                         
  -6   2  19       2043.72       2258.15        22.95 o                         
  -4   2  19         52.80         51.29         7.14 o                         
  -2   2  19        156.01        154.00         6.14 o                         
   0   2  19        420.28        393.87         9.89 o                         
 -27   3  19        424.19        432.39        15.21 o                         
 -25   3  19       1054.54        961.61        17.86 o                         
 -23   3  19       1467.62       1372.05        33.92 o                         
 -21   3  19        605.64        574.30        14.28 o                         
 -19   3  19       1125.65       1118.33        23.68 o                         
 -17   3  19       1699.10       1756.97        27.80 o                         
 -15   3  19        349.96        358.73        11.46 o                         
 -13   3  19        634.43        612.90        10.79 o                         
 -11   3  19       1679.05       1731.07        17.73 o                         
  -9   3  19         31.46         40.99         6.96 o                         
  -7   3  19       1175.83       1350.92        19.10 o                         
  -5   3  19         54.60         69.39         6.28 o                         
  -3   3  19        181.61        178.16         7.80 o                         
  -1   3  19         96.30         72.60         5.94 o                         
 -26   4  19         39.66         49.70         5.48 o                         
 -24   4  19       3790.84       4297.89        77.80 o                         
 -22   4  19       2510.36       2716.37        51.55 o                         
 -20   4  19        279.50        295.40        19.98 o                         
 -18   4  19       1246.85       1528.94        37.63 o                         
 -16   4  19        287.64        319.20        11.48 o                         
 -14   4  19        620.20        681.33        16.74 o                         
 -12   4  19         31.04         43.18         8.32 o                         
 -10   4  19        976.46       1148.19        19.07 o                         
  -8   4  19        577.36        594.63        19.73 o                         
  -6   4  19         17.21         33.76        10.84 o                         
  -4   4  19        307.66        281.59        13.39 o                         
  -2   4  19        734.96        518.53        16.20 o                         
 -23   5  19        285.81        228.27         8.23 o                         
 -21   5  19        774.19        791.46        27.38 o                         
 -19   5  19         78.76         75.27         6.68 o                         
 -17   5  19         70.21         79.71         7.26 o                         
 -15   5  19        198.68        207.60         7.91 o                         
 -13   5  19       1000.18       1119.96        28.01 o                         
 -11   5  19       1724.28       1776.15        34.17 o                         
  -9   5  19        814.78        826.25        16.42 o                         
  -7   5  19        745.09        713.20        17.46 o                         
  -5   5  19         42.58         61.37         9.74 o                         
 -20   6  19        941.59        902.32        75.76 o                         
 -18   6  19       1070.03       1122.46        26.70 o                         
 -16   6  19        135.65        207.05         8.97 o                         
 -14   6  19         82.08         82.22         8.36 o                         
 -12   6  19        124.16        122.19         7.30 o                         
 -10   6  19        397.51        406.08        51.15 o                         
  -8   6  19        257.37        254.82         8.04 o                         
 -28   0  20        198.01        194.86        10.03 o                         
 -26   0  20         11.69          7.66         9.55 o                         
 -24   0  20         63.89         75.97         9.20 o                         
 -22   0  20         46.34         45.75        10.86 o                         
 -20   0  20        654.35        677.35        17.78 o                         
 -18   0  20       2366.14       2738.27       203.79 o                         
 -16   0  20         45.43         73.40        12.94 o                         
 -14   0  20       5678.86       6055.84        78.89 o                         
 -12   0  20        892.47        993.95        21.99 o                         
 -10   0  20       6969.10       7587.40       120.44 o                         
  -8   0  20       5349.34       6111.83        85.58 o                         
  -6   0  20        763.30        790.22        18.65 o                         
  -4   0  20        996.72       1034.79        23.51 o                         
  -2   0  20        359.56        391.16        14.57 o                         
 -27   1  20         87.85         96.39         5.61 o                         
 -25   1  20        103.48        108.40         6.71 o                         
 -23   1  20        203.07        234.01         8.96 o                         
 -21   1  20         64.32         62.27         7.09 o                         
 -19   1  20       1531.02       1658.55        20.75 o                         
 -17   1  20         66.34         77.48         9.32 o                         
 -15   1  20        454.02        476.04        10.95 o                         
 -13   1  20        191.48        220.08         7.78 o                         
 -11   1  20        147.29        130.78         7.28 o                         
  -9   1  20         42.11         59.79         6.85 o                         
  -7   1  20         72.77         81.75         6.73 o                         
  -5   1  20        210.57        210.79         7.31 o                         
  -3   1  20        350.13        353.96        13.55 o                         
 -26   2  20       1347.80       1344.03        31.79 o                         
 -24   2  20         12.76         12.90         5.56 o                         
 -22   2  20       1635.91       1755.11        26.10 o                         
 -20   2  20        614.05        628.25        13.80 o                         
 -18   2  20         37.93         37.47         9.02 o                         
 -16   2  20        135.77        131.61         8.66 o                         
 -14   2  20       1989.77       2132.52        21.95 o                         
 -12   2  20         21.99         24.61         6.18 o                         
 -10   2  20         33.64         30.25         6.79 o                         
  -8   2  20        817.40        849.67        11.96 o                         
  -6   2  20         13.33         16.81         7.04 o                         
  -4   2  20          4.80         16.61         6.81 o                         
  -2   2  20        507.09        387.13        18.85 o                         
 -25   3  20         34.46         44.29        10.72 o                         
 -23   3  20         57.11         71.30         6.51 o                         
 -21   3  20          9.40         17.17         7.79 o                         
 -19   3  20        665.14        666.84        25.91 o                         
 -17   3  20        211.22        271.88        10.48 o                         
 -15   3  20          3.14          6.11         7.84 o                         
 -13   3  20        280.12        302.56         8.46 o                         
 -11   3  20        291.33        319.35         8.12 o                         
  -9   3  20         91.69        100.98         6.99 o                         
  -7   3  20        406.67        402.51        11.17 o                         
  -5   3  20         42.53         47.56         9.16 o                         
  -3   3  20        239.51        170.43         6.40 o                         
 -24   4  20         44.89         41.90         6.59 o                         
 -22   4  20       1385.84       1618.23        32.01 o                         
 -20   4  20         16.01         26.83         8.50 o                         
 -18   4  20        294.80        264.01        13.01 o                         
 -16   4  20        397.67        456.49        11.25 o                         
 -14   4  20         20.84         30.02         8.12 o                         
 -12   4  20          5.95          9.98         8.70 o                         
 -10   4  20        106.24         79.13         7.77 o                         
  -8   4  20        668.93        698.28        16.90 o                         
  -6   4  20        474.31        420.96        16.48 o                         
 -23   5  20         37.42         37.68         5.94 o                         
 -21   5  20        299.89        241.08        37.66 o                         
 -19   5  20         58.86         69.67         6.53 o                         
 -17   5  20        175.16        198.30         8.80 o                         
 -15   5  20        302.26        366.63        20.45 o                         
 -13   5  20        137.20        142.05        19.77 o                         
 -11   5  20        550.97        537.42        20.14 o                         
  -9   5  20        665.47        728.98        15.91 o                         
  -7   5  20        675.41        607.21        18.30 o                         
 -18   6  20         35.93         26.86         4.46 o                         
 -16   6  20        269.61        198.89         9.56 o                         
 -12   6  20        965.02        771.68        22.16 o                         
 -27   1  21         44.50         36.55         5.36 o                         
 -25   1  21        548.82        587.13        19.25 o                         
 -23   1  21        629.03        639.12        18.23 o                         
 -21   1  21         79.03         76.16        10.29 o                         
 -19   1  21        375.78        377.25        11.31 o                         
 -17   1  21       5040.47       5665.58        65.46 o                         
 -15   1  21        504.56        501.64        10.43 o                         
 -13   1  21        268.49        289.92         8.37 o                         
 -11   1  21        184.52        184.56         6.96 o                         
  -9   1  21        231.72        269.36         7.50 o                         
  -7   1  21        266.18        277.71         8.81 o                         
  -5   1  21        635.61        669.65        12.78 o                         
 -26   2  21         29.37         23.99         3.95 o                         
 -24   2  21        693.65        688.21        24.80 o                         
 -22   2  21        193.97        200.62         9.21 o                         
 -20   2  21        178.21        201.41         8.03 o                         
 -18   2  21         88.54         96.67         7.99 o                         
 -16   2  21        414.55        452.13        12.50 o                         
 -14   2  21        142.12        182.96         7.11 o                         
 -12   2  21       2034.04       2228.77        23.58 o                         
 -10   2  21        159.87        145.36         6.38 o                         
  -8   2  21        527.23        537.27        15.60 o                         
  -6   2  21         29.80         30.61         6.66 o                         
 -25   3  21        701.58        601.50        17.99 o                         
 -23   3  21        100.70         69.59         9.79 o                         
 -21   3  21         33.74         42.12         6.25 o                         
 -19   3  21         48.24         57.99         7.26 o                         
 -17   3  21        362.06        385.49         9.98 o                         
 -15   3  21         30.96         32.33         8.40 o                         
 -13   3  21        301.45        320.45        10.16 o                         
 -11   3  21         27.64         24.16         6.88 o                         
  -9   3  21        425.54        466.60        16.01 o                         
  -7   3  21         34.69         18.76        10.48 o                         
 -22   4  21        640.97        648.63        51.73 o                         
 -20   4  21         57.92         62.44         9.16 o                         
 -18   4  21         12.53         21.45        11.13 o                         
 -16   4  21        587.57        503.33        11.70 o                         
 -14   4  21        744.87        755.79        17.76 o                         
 -12   4  21        155.29        173.15        10.47 o                         
 -10   4  21        363.67        322.77         8.63 o                         
  -8   4  21        251.42        189.27        16.13 o                         
 -19   5  21        468.76        376.78        38.07 o                         
 -17   5  21        412.25        335.85        17.35 o                         
 -15   5  21        614.01        603.91        13.81 o                         
 -13   5  21        476.94        380.06        20.82 o                         
 -11   5  21        352.52        248.18        10.02 o                         
 -26   0  22         92.23         95.47         8.27 o                         
 -24   0  22         54.94         57.36        12.12 o                         
 -22   0  22        956.61       1080.83        71.25 o                         
 -20   0  22       1217.12       1409.50        29.70 o                         
 -18   0  22        288.51        319.51        36.09 o                         
 -16   0  22       1791.95       2018.19        40.69 o                         
 -14   0  22        650.53        635.91        26.78 o                         
 -12   0  22        206.31        214.16        12.43 o                         
 -10   0  22        171.78        188.36        10.78 o                         
  -8   0  22        409.39        409.01        16.95 o                         
 -25   1  22        288.26        250.02         6.62 o                         
 -23   1  22         26.25         26.98         6.76 o                         
 -21   1  22       1059.26       1116.17        39.56 o                         
 -19   1  22        387.90        404.86        11.67 o                         
 -17   1  22         39.99         45.83         9.11 o                         
 -15   1  22         41.84         59.18         7.15 o                         
 -13   1  22         26.44         38.49         5.51 o                         
 -11   1  22        148.67        160.53         5.81 o                         
  -9   1  22        167.39        156.88         6.53 o                         
  -7   1  22        169.15        136.32         6.65 o                         
 -24   2  22         36.70         42.55         5.00 o                         
 -22   2  22        123.84        125.46         8.35 o                         
 -20   2  22        619.35        666.65        14.04 o                         
 -18   2  22         27.05         18.41         6.05 o                         
 -16   2  22        566.31        525.96        15.34 o                         
 -14   2  22          8.97          7.79         6.86 o                         
 -12   2  22        581.94        590.15         9.79 o                         
 -10   2  22          4.50         13.10         7.19 o                         
 -23   3  22        796.21        783.43        69.39 o                         
 -21   3  22        487.83        502.97        12.68 o                         
 -19   3  22         18.10         19.01         4.80 o                         
 -17   3  22         67.66         77.82         9.96 o                         
 -15   3  22       1042.26       1190.92        22.90 o                         
 -13   3  22          0.23         -2.38         9.84 o                         
 -11   3  22         61.32         48.88         6.68 o                         
  -9   3  22        411.91        309.65        11.76 o                         
 -20   4  22        191.03        142.07         9.15 o                         
 -18   4  22         56.26         44.99         6.54 o                         
 -14   4  22        146.41        157.90        10.89 o                         
 -12   4  22         55.28         53.61         7.39 o                         
 -23   1  23       1775.05       1500.56        23.01 o                         
 -21   1  23         11.36          9.74         6.37 o                         
 -19   1  23       1923.77       1947.25        37.30 o                         
 -17   1  23        499.29        460.57        10.46 o                         
 -15   1  23         14.74         23.98         5.61 o                         
 -13   1  23        573.46        583.44        13.63 o                         
 -11   1  23          6.15         13.22         4.00 o                         
 -20   2  23        108.34         98.98         6.00 o                         
 -18   2  23        572.72        471.94        11.96 o                         
 -16   2  23         63.35         45.53         4.78 o                         
 -14   2  23        710.52        708.80        15.47 o                         
 -12   2  23        100.93         93.89         5.33 o                         
 -19   3  23        150.90        122.57         7.52 o                         
 -17   3  23        189.69        154.17         6.02 o                         
 -15   3  23         72.21         65.44         7.60 o                         
 -20   0  24        259.92        171.26         8.39 o                         
 -18   0  24        139.96        107.75         7.96 o                         
 -16   0  24         45.55         27.88         6.67 o                         
                                                                                
